# Supplementary material for: Brain multi-omic Mendelian randomisation to identify novel drug targets for gliomagenesis
Source: Hum Mol Genet. 2024 Nov 20;34(2):178–92. doi: 10.1093/hmg/ddae168 (PMC11780873; doi:10.1093/hmg/ddae168)
Supplement: Supplementary_Tables_ddae168 [file supplementary_tables_ddae168.xlsx]

## Sheet: Contents
Table of Contents
Sheet	Description
S1	Complete MR results for gene expression analysis. Results highlighted green passed the Bonferroni-corrected P value (5.00E-06).
S2	Complete MR results for gene splicing analysis. Results highlighted green passed the Bonferroni-corrected P value (1.10E-05).
S3	Complete MR results for protein abundance analysis. Results highlighted green passed the Bonferroni-corrected P value (2.59E-05).
S4	Complete colocalisation results for gene expression analysis using PWCoCo. Results highlighted green passed colocalisation (H4 >= 0.8).
S5	Complete colocalisation results for gene splicing variation analysis using PWCoCo. Results highlighted green passed colocalisation (H4 >= 0.8).
S6	Complete colocalisation results for protein abundance analysis using PWCoCo. Results highlighted green passed colocalisation (H4 >= 0.8).
S7	Steiger filtering results for gene expression analysis for causal effects that had strong evidence of colocalisation (H4 >= 80%).
S8	Steiger filtering results for gene splicing analysis for causal effects that had strong evidence of colocalisation (H4 >= 80%).
S9	Steiger filtering results for protein abundance analysis for causal effects that had strong evidence of colocalisation (H4 >= 80%).
S10	Results of the MR analyses in the robust causal results across all tissues in gene expression, gene splicing variation and protein abundance analyses.
S11	Summary of the MR specificity analysis of potential risk factors for the robust results from the gene expression and gene splicing analysis. NA = SNP not available in that dataset
S12	Summary of PheWAS analysis for CEP192 (rs11661802), D2HGDH (rs71430382), FAIM (rs361073, rs361074), HBEGF (rs4150197), RTEL1 (rs6062302) and SLC8A1 (rs929642) using OpenGWAS or PhenoScanner V2
S13	Summary of the brain-specific single-cell type RNA transcripts, using Human Protein Atlas (HPA) v23, for the robust results in the gene expression, gene splicing variation and protein abundance analyses. Cell-types in green are specifically found in the CNS.
S14	Summary of the druggable genome annotation using The Drug-Gene Interaction Database (DGIdb) for the robust results in the gene expression, gene splicing variation and protein abundance analyses.
S15	Summary of known drugs for the robust results in the gene expression, gene splicing variation and protein abundance analyses using OpenTargets.
S16	Summary of drug-gene interactions using The Drug-Gene Interaction Database (DGIdb) for the robust results in the gene expression, gene splicing variation and protein abundance analysis.
S17	Summary of the gene ontology annotation (biological processes, cellular components and molecular functions) from the robust results using OpenTargets in the gene expression, gene splicing variation and protein abundance analysis.
S18	Summary of the molecular pathways annotation using OpenTargets for the robust results in the gene expression, gene splicing variation and protein abundance analyses.
S19	Colocalisation results for overlapping molecular traits implicated in multiple MR analyses
S20	Number of SNPs, genes and sample size in each tissue in the gene expression analysis. Data was then filtered by GWAS significance (P < 5E-08) and clumped (R2<0.001). Number of causal effects by tissue, filtered by Bonferroni-corrected P value.
S21	Number of SNPs, genes and sample size in each tissue in the splicing variation analysis. Data was then filtered by GWAS significance (P < 5E-08) and clumped (R2<0.001). Number of causal effects by tissue, filtered by Bonferroni-corrected P value.
S22	Number of SNPs, proteins and sample size in each tissue in the protein abundance analysis. Data was then filtered by GWAS significance (P < 5E-08) and clumped (R2<0.001). Number of causal effects filtered by Bonferroni-corrected P value.
S23	Effect of the SNPs for the robust results in the exposure and outcome datasets.

## Sheet: S1
Tissue	Gene	Subtype	Method	No. of SNPs	P Value	Odds Ratio	Lower 95% CI	Upper 95% CI
Cortex	A1BG	All	Wald ratio	1	0.523373	1.05873	0.888514	1.26154
Cortex	A1BG	GB	Wald ratio	1	0.70129	1.04238	0.843188	1.28862
Cortex	A1BG	Non-GB	Wald ratio	1	0.852504	1.02199	0.812588	1.28535
Cerebellum	A1CF	All	Wald ratio	1	0.261747	0.958094	0.889074	1.03247
Cerebellum	A1CF	Non-GB	Wald ratio	1	0.282714	0.947593	0.858949	1.04539
Cerebellum	A1CF	GB	Wald ratio	1	0.814143	0.989039	0.90221	1.08423
Cortex	A1CF	All	Wald ratio	1	0.383286	0.97332	0.915911	1.03433
Cortex	A1CF	GB	Wald ratio	1	0.626921	0.981659	0.911051	1.05774
Cortex	A1CF	Non-GB	Wald ratio	1	0.68454	0.983576	0.908054	1.06538
Cortex	A2ML1	Non-GB	Wald ratio	1	0.27801	1.09426	0.929904	1.28767
Cortex	A2ML1	GB	Wald ratio	1	0.418986	0.939639	0.807952	1.09279
Cortex	A2ML1	All	Wald ratio	1	0.655446	1.02869	0.908496	1.16479
Cerebellum	A3GALT2	GB	Wald ratio	1	0.0600242	1.05343	0.997805	1.11216
Cerebellum	A3GALT2	All	Wald ratio	1	0.288653	1.02424	0.979917	1.07056
Cerebellum	A3GALT2	Non-GB	Wald ratio	1	0.885403	0.995712	0.939185	1.05564
Cortex	A3GALT2	GB	Wald ratio	1	0.0600242	1.07434	0.996978	1.15771
Cortex	A3GALT2	All	Wald ratio	1	0.288653	1.03354	0.972439	1.09848
Cortex	A3GALT2	Non-GB	Wald ratio	1	0.885403	0.994097	0.917199	1.07744
Spinal Cord	A3GALT2	GB	Wald ratio	1	0.0600242	1.06491	0.997349	1.13705
Spinal Cord	A3GALT2	All	Wald ratio	1	0.288653	1.02936	0.975786	1.08587
Spinal Cord	A3GALT2	Non-GB	Wald ratio	1	0.885403	0.994821	0.926996	1.06761
Cortex	A4GALT	GB	Inverse variance weighted	2	0.565883	1.04956	0.889804	1.23799
Cortex	A4GALT	All	Inverse variance weighted	2	0.789527	1.0207	0.878135	1.18641
Cortex	A4GALT	Non-GB	Inverse variance weighted	2	0.8426	1.01242	0.896286	1.1436
Cerebellum	A4GNT	GB	Wald ratio	1	0.592482	0.974243	0.885457	1.07193
Cerebellum	A4GNT	All	Wald ratio	1	0.89564	0.994787	0.920046	1.0756
Cerebellum	A4GNT	Non-GB	Wald ratio	1	0.993464	0.999571	0.902005	1.10769
Cortex	A4GNT	GB	Wald ratio	1	0.603818	0.973576	0.879916	1.0772
Cortex	A4GNT	All	Wald ratio	1	0.858131	0.992487	0.913719	1.07804
Cortex	A4GNT	Non-GB	Wald ratio	1	0.89686	0.992834	0.890534	1.10689
Basal Ganglia	AACS	GB	Wald ratio	1	0.21034	0.945896	0.867052	1.03191
Basal Ganglia	AACS	All	Wald ratio	1	0.376238	0.968431	0.902008	1.03975
Basal Ganglia	AACS	Non-GB	Wald ratio	1	0.76735	1.01419	0.923823	1.11339
Cerebellum	AACS	GB	Inverse variance weighted	2	0.199792	0.958578	0.898548	1.02262
Cerebellum	AACS	All	Inverse variance weighted	2	0.311715	0.973146	0.923153	1.02585
Cerebellum	AACS	Non-GB	Inverse variance weighted	2	0.771772	0.989783	0.923424	1.06091
Cortex	AACS	GB	Wald ratio	1	0.87171	0.986971	0.841734	1.15727
Cortex	AACS	All	Wald ratio	1	0.91894	0.9933	0.87267	1.1306
Cortex	AACS	Non-GB	Wald ratio	1	0.991436	0.999071	0.843116	1.18387
Cortex	AADAT	Non-GB	Inverse variance weighted	2	0.644239	1.02205	0.93169	1.12117
Cortex	AADAT	GB	Inverse variance weighted	2	0.760825	0.983544	0.883878	1.09445
Cortex	AADAT	All	Inverse variance weighted	2	0.981283	1.0011	0.913225	1.09743
Cortex	AAGAB	Non-GB	Wald ratio	1	0.11481	1.19882	0.956906	1.50189
Cortex	AAGAB	All	Wald ratio	1	0.55398	1.05306	0.887337	1.24974
Cortex	AAGAB	GB	Wald ratio	1	0.910429	1.01214	0.820248	1.24892
Cortex	AAK1	All	Wald ratio	1	0.195085	1.13631	0.93658	1.37864
Cortex	AAK1	GB	Wald ratio	1	0.217613	1.16112	0.915669	1.47237
Cortex	AAK1	Non-GB	Wald ratio	1	0.733148	1.04516	0.810801	1.34725
Cortex	AAMDC	All	Wald ratio	1	0.113389	0.931422	0.852998	1.01706
Cortex	AAMDC	GB	Wald ratio	1	0.115081	0.91798	0.825283	1.02109
Cortex	AAMDC	Non-GB	Wald ratio	1	0.656797	0.974468	0.869405	1.09223
Cerebellum	AANAT	Non-GB	Wald ratio	1	0.398451	0.952727	0.851431	1.06607
Cerebellum	AANAT	All	Wald ratio	1	0.437676	0.966551	0.886975	1.05327
Cerebellum	AANAT	GB	Wald ratio	1	0.937205	1.00424	0.90382	1.11583
Cortex	AANAT	All	Wald ratio	1	0.35233	0.963728	0.891542	1.04176
Cortex	AANAT	Non-GB	Wald ratio	1	0.358801	0.953472	0.861217	1.05561
Cortex	AANAT	GB	Wald ratio	1	0.944927	1.00337	0.911951	1.10396
Cortex	AARD	Non-GB	Wald ratio	1	0.128309	0.942955	0.874208	1.01711
Cortex	AARD	All	Wald ratio	1	0.487607	0.979855	0.925136	1.03781
Cortex	AARD	GB	Wald ratio	1	0.837523	1.00739	0.938917	1.08086
Cerebellum	AARS	Non-GB	Wald ratio	1	0.0198964	0.844546	0.732577	0.973628
Cerebellum	AARS	All	Wald ratio	1	0.180745	0.928736	0.83344	1.03493
Cerebellum	AARS	GB	Wald ratio	1	0.963756	0.996932	0.873184	1.13822
Cortex	AARS2	GB	Wald ratio	1	0.342471	0.943547	0.83687	1.06382
Cortex	AARS2	All	Wald ratio	1	0.375037	0.956623	0.867337	1.0551
Cortex	AARS2	Non-GB	Wald ratio	1	0.666662	0.971986	0.854101	1.10614
Cortex	AASDH	Non-GB	Inverse variance weighted	2	0.671684	1.02944	0.900165	1.17729
Cortex	AASDH	All	Inverse variance weighted	2	0.709242	1.01435	0.941148	1.09325
Cortex	AASDH	GB	Inverse variance weighted	2	0.880623	0.994173	0.921168	1.07296
Basal Ganglia	AATF	All	Wald ratio	1	0.0459314	1.06614	1.00116	1.13534
Basal Ganglia	AATF	GB	Wald ratio	1	0.0723806	1.07344	0.99358	1.15972
Basal Ganglia	AATF	Non-GB	Wald ratio	1	0.140381	1.06467	0.979572	1.15716
Hippocampus	AATF	GB	Wald ratio	1	0.0580962	1.07695	0.997459	1.16278
Hippocampus	AATF	All	Wald ratio	1	0.0588443	1.06197	0.997754	1.13031
Hippocampus	AATF	Non-GB	Wald ratio	1	0.254409	1.04912	0.966074	1.13931
Spinal Cord	AATF	All	Wald ratio	1	0.134036	1.04031	0.987898	1.09551
Spinal Cord	AATF	GB	Wald ratio	1	0.145793	1.04831	0.98374	1.11711
Spinal Cord	AATF	Non-GB	Wald ratio	1	0.289786	1.03765	0.969023	1.11113
Basal Ganglia	AATK	Non-GB	Wald ratio	1	0.722566	0.983174	0.895253	1.07973
Basal Ganglia	AATK	GB	Wald ratio	1	0.791819	0.98838	0.906218	1.07799
Basal Ganglia	AATK	All	Wald ratio	1	0.820941	0.991841	0.923915	1.06476
Cerebellum	AATK	GB	Wald ratio	1	0.693394	0.973526	0.851961	1.11244
Cerebellum	AATK	All	Wald ratio	1	0.908242	0.993611	0.890999	1.10804
Cerebellum	AATK	Non-GB	Wald ratio	1	0.998476	0.99986	0.865811	1.15466
Cortex	AATK	Non-GB	Wald ratio	1	0.722566	0.976361	0.855563	1.11421
Cortex	AATK	GB	Wald ratio	1	0.791819	0.983658	0.870373	1.11169
Cortex	AATK	All	Wald ratio	1	0.820941	0.988517	0.894431	1.0925
Cerebellum	ABAT	GB	Wald ratio	1	0.214835	1.08134	0.955646	1.22356
Cerebellum	ABAT	All	Wald ratio	1	0.464403	1.03827	0.93889	1.14817
Cerebellum	ABAT	Non-GB	Wald ratio	1	0.829753	0.985524	0.862863	1.12562
Cortex	ABAT	Non-GB	Inverse variance weighted	2	0.724211	1.10494	0.634745	1.92342
Cortex	ABAT	All	Inverse variance weighted	2	0.779315	1.07563	0.645934	1.79118
Cortex	ABAT	GB	Inverse variance weighted	2	0.960667	1.01157	0.640392	1.59789
Cortex	ABCA1	GB	Wald ratio	1	0.370744	1.13878	0.856742	1.51367
Cortex	ABCA1	All	Wald ratio	1	0.495417	1.08796	0.853789	1.38635
Cortex	ABCA1	Non-GB	Wald ratio	1	0.994166	1.0012	0.726408	1.37994
Cortex	ABCA10	GB	Wald ratio	1	0.510993	1.09254	0.839105	1.42253
Cortex	ABCA10	All	Wald ratio	1	0.564709	1.06553	0.858503	1.32248
Cortex	ABCA10	Non-GB	Wald ratio	1	0.655845	0.936867	0.703263	1.24807
Cortex	ABCA12	GB	Wald ratio	1	0.468352	0.969348	0.891121	1.05444
Cortex	ABCA12	All	Wald ratio	1	0.679104	0.985628	0.920296	1.0556
Cortex	ABCA12	Non-GB	Wald ratio	1	0.894605	0.993921	0.908183	1.08775
Cerebellum	ABCA13	Non-GB	Wald ratio	1	0.228555	0.958858	0.895477	1.02673
Cerebellum	ABCA13	All	Wald ratio	1	0.516831	0.983031	0.933454	1.03524
Cerebellum	ABCA13	GB	Wald ratio	1	0.815969	0.992504	0.931563	1.05743
Cortex	ABCA13	Non-GB	Wald ratio	1	0.258637	0.908584	0.76935	1.07302
Cortex	ABCA13	All	Wald ratio	1	0.616448	0.968292	0.853588	1.09841
Cortex	ABCA13	GB	Wald ratio	1	0.948235	0.994896	0.852499	1.16108
Cerebellum	ABCA3	All	Wald ratio	1	0.191624	0.9422	0.861651	1.03028
Cerebellum	ABCA3	GB	Wald ratio	1	0.394028	0.953494	0.854591	1.06384
Cerebellum	ABCA3	Non-GB	Wald ratio	1	0.413131	0.952101	0.846507	1.07087
Cortex	ABCA3	All	Wald ratio	1	0.0788179	1.13541	0.985481	1.30815
Cortex	ABCA3	GB	Wald ratio	1	0.0817196	1.1688	0.98055	1.39319
Cortex	ABCA3	Non-GB	Wald ratio	1	0.636621	1.04593	0.868153	1.2601
Cerebellum	ABCA4	GB	Wald ratio	1	0.158445	1.09601	0.964899	1.24494
Cerebellum	ABCA4	All	Wald ratio	1	0.174932	1.07462	0.96849	1.19239
Cerebellum	ABCA4	Non-GB	Wald ratio	1	0.400631	1.06042	0.924838	1.21587
Cortex	ABCA4	Non-GB	Wald ratio	1	0.105079	1.07862	0.984281	1.182
Cortex	ABCA4	All	Wald ratio	1	0.203669	1.04617	0.97584	1.12156
Cortex	ABCA4	GB	Wald ratio	1	0.576556	1.02461	0.940809	1.11587
Cerebellum	ABCA5	GB	Wald ratio	1	0.64659	0.978749	0.892881	1.07288
Cerebellum	ABCA5	All	Wald ratio	1	0.813169	0.991064	0.919968	1.06765
Cerebellum	ABCA5	Non-GB	Wald ratio	1	0.960596	0.997537	0.90458	1.10005
Cortex	ABCA5	GB	Wald ratio	1	0.566196	1.05257	0.883551	1.25391
Cortex	ABCA5	Non-GB	Wald ratio	1	0.61339	0.95211	0.787057	1.15177
Cortex	ABCA5	All	Wald ratio	1	0.623965	1.03651	0.898063	1.19631
Cerebellum	ABCA6	GB	Wald ratio	1	0.720054	0.986164	0.913814	1.06424
Cerebellum	ABCA6	Non-GB	Wald ratio	1	0.835789	1.00873	0.929166	1.0951
Cerebellum	ABCA6	All	Wald ratio	1	0.841513	1.00638	0.945571	1.0711
Cortex	ABCA6	GB	Wald ratio	1	0.720054	0.987681	0.922943	1.05696
Cortex	ABCA6	Non-GB	Wald ratio	1	0.835789	1.00776	0.936726	1.08418
Cortex	ABCA6	All	Wald ratio	1	0.841513	1.00567	0.951426	1.06301
Spinal Cord	ABCA6	All	Wald ratio	1	0.85149	1.00443	0.958998	1.05202
Spinal Cord	ABCA6	GB	Wald ratio	1	0.853756	0.994695	0.940002	1.05257
Spinal Cord	ABCA6	Non-GB	Wald ratio	1	0.990902	0.999645	0.940419	1.0626
Cerebellum	ABCA7	Non-GB	Wald ratio	1	0.595002	1.01842	0.952127	1.08934
Cerebellum	ABCA7	All	Wald ratio	1	0.642166	1.01236	0.961255	1.06617
Cerebellum	ABCA7	GB	Wald ratio	1	0.909982	0.996343	0.935035	1.06167
Cortex	ABCA7	Non-GB	Wald ratio	1	0.595002	1.04164	0.896168	1.21073
Cortex	ABCA7	All	Wald ratio	1	0.642166	1.02782	0.915479	1.15395
Cortex	ABCA7	GB	Wald ratio	1	0.909982	0.991847	0.860614	1.14309
Basal Ganglia	ABCA8	GB	Wald ratio	1	0.153428	0.943451	0.870981	1.02195
Basal Ganglia	ABCA8	All	Wald ratio	1	0.365619	0.970188	0.908616	1.03593
Basal Ganglia	ABCA8	Non-GB	Wald ratio	1	0.887281	0.993756	0.911306	1.08366
Cerebellum	ABCA8	GB	Wald ratio	1	0.153428	0.94194	0.867676	1.02256
Cerebellum	ABCA8	All	Wald ratio	1	0.365619	0.96938	0.906222	1.03694
Cerebellum	ABCA8	Non-GB	Wald ratio	1	0.887281	0.993585	0.90898	1.08606
Cortex	ABCA8	GB	Wald ratio	1	0.153428	0.945324	0.875091	1.02119
Cortex	ABCA8	All	Wald ratio	1	0.365619	0.971189	0.911588	1.03469
Cortex	ABCA8	Non-GB	Wald ratio	1	0.887281	0.993968	0.914196	1.0807
Hippocampus	ABCA8	GB	Wald ratio	1	0.153428	0.946867	0.878484	1.02057
Hippocampus	ABCA8	All	Wald ratio	1	0.365619	0.972013	0.914039	1.03366
Hippocampus	ABCA8	Non-GB	Wald ratio	1	0.887281	0.994142	0.916577	1.07827
Cerebellum	ABCA9	Non-GB	Wald ratio	1	0.590078	0.965996	0.851749	1.09557
Cerebellum	ABCA9	All	Wald ratio	1	0.784402	0.986792	0.897132	1.08541
Cerebellum	ABCA9	GB	Wald ratio	1	0.821419	0.986693	0.878337	1.10842
Cortex	ABCA9	GB	Wald ratio	1	0.170895	0.890462	0.754219	1.05132
Cortex	ABCA9	All	Wald ratio	1	0.338409	0.935767	0.816839	1.07201
Cortex	ABCA9	Non-GB	Wald ratio	1	0.617651	0.955282	0.798216	1.14326
Cerebellum	ABCB10	GB	Wald ratio	1	0.403262	0.964483	0.886063	1.04984
Cerebellum	ABCB10	All	Wald ratio	1	0.597683	0.981556	0.915985	1.05182
Cerebellum	ABCB10	Non-GB	Wald ratio	1	0.883539	0.99324	0.907064	1.0876
Cortex	ABCB10	GB	Wald ratio	1	0.403262	0.944893	0.827282	1.07922
Cortex	ABCB10	All	Wald ratio	1	0.597683	0.971242	0.87149	1.08241
Cortex	ABCB10	Non-GB	Wald ratio	1	0.883539	0.989424	0.858222	1.14068
Cerebellum	ABCB4	GB	Wald ratio	1	0.534213	1.03171	0.934993	1.13843
Cerebellum	ABCB4	All	Wald ratio	1	0.683856	1.01683	0.938353	1.10186
Cerebellum	ABCB4	Non-GB	Wald ratio	1	0.93747	1.00425	0.903343	1.11642
Cortex	ABCB4	GB	Wald ratio	1	0.534213	1.03731	0.924151	1.16433
Cortex	ABCB4	All	Wald ratio	1	0.683856	1.01977	0.928049	1.12057
Cortex	ABCB4	Non-GB	Wald ratio	1	0.93747	1.00499	0.887547	1.13796
Cerebellum	ABCB6	GB	Wald ratio	1	0.0183221	0.895975	0.817826	0.981591
Cerebellum	ABCB6	All	Wald ratio	1	0.0257372	0.919058	0.853349	0.989827
Cerebellum	ABCB6	Non-GB	Wald ratio	1	0.13782	0.928668	0.842192	1.02402
Cortex	ABCB8	GB	Wald ratio	1	0.0197917	0.88949	0.806053	0.981564
Cortex	ABCB8	All	Wald ratio	1	0.124188	0.938756	0.866088	1.01752
Cortex	ABCB8	Non-GB	Wald ratio	1	0.797116	0.986125	0.886478	1.09697
Cortex	ABCB9	Non-GB	Wald ratio	1	0.186672	1.18271	0.921947	1.51721
Cortex	ABCB9	All	Wald ratio	1	0.338876	1.09689	0.907517	1.32577
Cortex	ABCB9	GB	Wald ratio	1	0.901245	1.01485	0.804022	1.28097
Cerebellum	ABCC1	GB	Wald ratio	1	0.0167878	1.15782	1.02678	1.30559
Cerebellum	ABCC1	All	Wald ratio	1	0.0678311	1.09558	0.99333	1.20835
Cerebellum	ABCC1	Non-GB	Wald ratio	1	0.435446	1.05236	0.925684	1.19637
Cortex	ABCC1	GB	Wald ratio	1	0.020491	1.32589	1.04445	1.68318
Cortex	ABCC1	All	Wald ratio	1	0.0511676	1.21388	0.999014	1.47495
Cortex	ABCC1	Non-GB	Wald ratio	1	0.316368	1.13934	0.882733	1.47054
Cortex	ABCC11	GB	Wald ratio	1	0.593077	1.06401	0.847454	1.3359
Cortex	ABCC11	Non-GB	Wald ratio	1	0.865722	0.979268	0.768136	1.24843
Cortex	ABCC11	All	Wald ratio	1	0.904476	1.01142	0.840218	1.2175
Cortex	ABCC12	GB	Wald ratio	1	0.0208595	1.31707	1.04267	1.6637
Cortex	ABCC12	All	Wald ratio	1	0.317152	1.10298	0.910254	1.33651
Cortex	ABCC12	Non-GB	Wald ratio	1	0.848786	0.975345	0.754586	1.26069
Cerebellum	ABCC2	All	Wald ratio	1	0.444536	1.03761	0.94391	1.14061
Cerebellum	ABCC2	Non-GB	Wald ratio	1	0.546382	1.03918	0.917186	1.1774
Cerebellum	ABCC2	GB	Wald ratio	1	0.57387	1.03371	0.920901	1.16034
Cerebellum	ABCC3	Non-GB	Wald ratio	1	0.0402869	0.890379	0.796861	0.994873
Cerebellum	ABCC3	All	Wald ratio	1	0.134117	0.937553	0.861701	1.02008
Cerebellum	ABCC3	GB	Wald ratio	1	0.388775	0.955435	0.861339	1.05981
Cortex	ABCC3	Non-GB	Wald ratio	1	0.0402869	0.883537	0.784929	0.994533
Cortex	ABCC3	All	Wald ratio	1	0.134117	0.933545	0.853221	1.02143
Cortex	ABCC3	GB	Wald ratio	1	0.388775	0.952545	0.852839	1.06391
Cortex	ABCC4	Non-GB	Inverse variance weighted	3	0.0489795	0.880749	0.776157	0.999435
Cortex	ABCC4	Non-GB	Weighted median	3	0.0900756	0.881178	0.76127	1.01997
Cortex	ABCC4	Non-GB	Simple mode	3	0.204274	0.855929	0.726385	1.00857
Cortex	ABCC4	Non-GB	Weighted mode	3	0.285252	0.877488	0.734969	1.04764
Cortex	ABCC4	All	Inverse variance weighted	3	0.427889	0.961988	0.874101	1.05871
Cortex	ABCC4	GB	MR Egger	3	0.437976	1.25987	0.868364	1.8279
Cortex	ABCC4	Non-GB	MR Egger	3	0.64823	0.880833	0.588482	1.31842
Cortex	ABCC4	GB	Weighted mode	3	0.671099	1.04326	0.881446	1.23479
Cortex	ABCC4	GB	Weighted median	3	0.694605	1.02652	0.900764	1.16984
Cortex	ABCC4	GB	Inverse variance weighted	3	0.761666	1.01828	0.905785	1.14475
Cortex	ABCC4	All	Weighted median	3	0.773168	0.983619	0.879124	1.10054
Cortex	ABCC4	All	MR Egger	3	0.775476	1.05898	0.780483	1.43685
Cortex	ABCC4	All	Weighted mode	3	0.842265	0.985335	0.866792	1.12009
Cortex	ABCC4	All	Simple mode	3	0.854549	0.985688	0.860436	1.12917
Cortex	ABCC4	GB	Simple mode	3	0.917699	1.01103	0.841028	1.2154
Cerebellum	ABCC5	GB	Wald ratio	1	0.119703	1.05813	0.985437	1.13619
Cerebellum	ABCC5	All	Wald ratio	1	0.327121	1.02947	0.971373	1.09104
Cerebellum	ABCC5	Non-GB	Wald ratio	1	0.88014	0.994144	0.921069	1.07302
Cortex	ABCC6	Non-GB	Inverse variance weighted	2	0.204847	1.08185	0.957962	1.22175
Cortex	ABCC6	All	Inverse variance weighted	2	0.433715	1.03787	0.945647	1.13908
Cortex	ABCC6	GB	Inverse variance weighted	2	0.866536	0.9903	0.883885	1.10953
Cerebellum	ABCC8	All	Wald ratio	1	0.176802	0.968639	0.924871	1.01448
Cerebellum	ABCC8	GB	Wald ratio	1	0.232365	0.966765	0.914598	1.02191
Cerebellum	ABCC8	Non-GB	Wald ratio	1	0.801857	0.992427	0.935216	1.05314
Cortex	ABCC8	All	Wald ratio	1	0.175899	0.952399	0.887455	1.0221
Cortex	ABCC8	GB	Wald ratio	1	0.223912	0.948759	0.871646	1.03269
Cortex	ABCC8	Non-GB	Wald ratio	1	0.81405	0.989179	0.903441	1.08305
Cortex	ABCC9	Non-GB	Wald ratio	1	0.464965	0.9715	0.899001	1.04985
Cortex	ABCC9	All	Wald ratio	1	0.526993	0.981234	0.925297	1.04055
Cortex	ABCC9	GB	Wald ratio	1	0.579817	0.97995	0.912149	1.05279
Cortex	ABCD2	Non-GB	Wald ratio	1	0.15959	0.824244	0.629611	1.07904
Cortex	ABCD2	All	Wald ratio	1	0.314044	0.899715	0.732412	1.10523
Cortex	ABCD2	GB	Wald ratio	1	0.852634	0.976195	0.757063	1.25875
Cortex	ABCD3	Non-GB	Wald ratio	1	0.0830794	0.836561	0.683673	1.02364
Cortex	ABCD3	All	Wald ratio	1	0.299028	0.922007	0.791	1.07471
Cortex	ABCD3	GB	Wald ratio	1	0.96696	0.996027	0.825022	1.20248
Cortex	ABCD4	GB	Wald ratio	1	0.767677	0.960228	0.733553	1.25695
Cortex	ABCD4	Non-GB	Wald ratio	1	0.805082	0.964412	0.723215	1.28605
Cortex	ABCD4	All	Wald ratio	1	0.824779	0.975405	0.782427	1.21598
Cortex	ABCF1	GB	Wald ratio	1	0.236023	1.18225	0.896285	1.55946
Cortex	ABCF1	All	Wald ratio	1	0.542096	1.07213	0.857051	1.34117
Cortex	ABCF1	Non-GB	Wald ratio	1	0.998262	0.999678	0.747904	1.33621
Cortex	ABCF2	All	Wald ratio	1	0.326964	0.915445	0.767213	1.09232
Cortex	ABCF2	Non-GB	Wald ratio	1	0.424758	0.909962	0.721777	1.14721
Cortex	ABCF2	GB	Wald ratio	1	0.604697	0.944607	0.76128	1.17208
Cerebellum	ABCF3	Non-GB	Wald ratio	1	0.165738	0.92415	0.826607	1.0332
Cerebellum	ABCF3	GB	Wald ratio	1	0.408639	1.0445	0.942007	1.15815
Cerebellum	ABCF3	All	Wald ratio	1	0.637948	0.979902	0.900444	1.06637
Cortex	ABCF3	Non-GB	Wald ratio	1	0.21007	0.905088	0.7744	1.05783
Cortex	ABCF3	GB	Wald ratio	1	0.499984	1.04981	0.911522	1.20908
Cortex	ABCF3	All	Wald ratio	1	0.745763	0.980748	0.87201	1.10305
Cortex	ABCG1	GB	Wald ratio	1	0.231048	0.906482	0.771927	1.06449
Cortex	ABCG1	Non-GB	Wald ratio	1	0.558655	1.05244	0.886761	1.24907
Cortex	ABCG1	All	Wald ratio	1	0.657379	0.970936	0.852287	1.1061
Cortex	ABHD1	Non-GB	Wald ratio	1	0.138992	0.802195	0.59907	1.07419
Cortex	ABHD1	All	Wald ratio	1	0.393852	0.907924	0.72714	1.13366
Cortex	ABHD1	GB	Wald ratio	1	0.793082	0.964141	0.733901	1.26661
Cerebellum	ABHD11	GB	Wald ratio	1	0.5798	0.976238	0.896569	1.06299
Cerebellum	ABHD11	All	Wald ratio	1	0.727152	0.987728	0.921538	1.05867
Cerebellum	ABHD11	Non-GB	Wald ratio	1	0.84716	1.00899	0.921205	1.10514
Cortex	ABHD11	GB	Wald ratio	1	0.600642	0.969514	0.863398	1.08867
Cortex	ABHD11	All	Wald ratio	1	0.768967	0.985937	0.897026	1.08366
Cortex	ABHD11	Non-GB	Wald ratio	1	0.797858	1.01633	0.897815	1.1505
Cerebellum	ABHD12	All	Wald ratio	1	0.242052	0.960818	0.898582	1.02736
Cerebellum	ABHD12	GB	Wald ratio	1	0.314191	0.958721	0.88316	1.04075
Cerebellum	ABHD12	Non-GB	Wald ratio	1	0.412449	0.963834	0.88256	1.05259
Hippocampus	ABHD12	All	Wald ratio	1	0.0649509	0.942566	0.885179	1.00367
Hippocampus	ABHD12	Non-GB	Wald ratio	1	0.12104	0.936386	0.861727	1.01751
Hippocampus	ABHD12	GB	Wald ratio	1	0.169797	0.947293	0.876822	1.02343
Cerebellum	ABHD12B	Non-GB	Wald ratio	1	0.173722	1.06339	0.973272	1.16184
Cerebellum	ABHD12B	All	Wald ratio	1	0.499247	1.02358	0.95667	1.09516
Cerebellum	ABHD12B	GB	Wald ratio	1	0.896256	1.00554	0.925355	1.09268
Cortex	ABHD12B	GB	Inverse variance weighted	2	0.107031	0.868298	0.731278	1.03099
Cortex	ABHD12B	All	Inverse variance weighted	2	0.191552	0.916568	0.804235	1.04459
Cortex	ABHD12B	Non-GB	Inverse variance weighted	2	0.876654	0.985662	0.821344	1.18285
Cortex	ABHD13	GB	Wald ratio	1	0.821192	0.968855	0.736366	1.27475
Cortex	ABHD13	Non-GB	Wald ratio	1	0.849831	1.02885	0.766436	1.38112
Cortex	ABHD13	All	Wald ratio	1	0.915885	1.01214	0.809121	1.26609
Cortex	ABHD14A	GB	Wald ratio	1	0.136493	0.853324	0.692528	1.05146
Cortex	ABHD14A	All	Wald ratio	1	0.300588	0.913564	0.769842	1.08412
Cortex	ABHD14A	Non-GB	Wald ratio	1	0.96264	1.00543	0.801418	1.26139
Cortex	ABHD14B	GB	Wald ratio	1	0.579463	0.918606	0.680336	1.24032
Cortex	ABHD14B	All	Wald ratio	1	0.681998	0.949525	0.741153	1.21648
Cortex	ABHD14B	Non-GB	Wald ratio	1	0.732566	1.05931	0.761184	1.47421
Cerebellum	ABHD15	GB	Wald ratio	1	0.305364	1.05118	0.955494	1.15644
Cerebellum	ABHD15	All	Wald ratio	1	0.59661	1.02118	0.944912	1.10361
Cerebellum	ABHD15	Non-GB	Wald ratio	1	0.736619	0.982644	0.887329	1.0882
Cortex	ABHD15	GB	Wald ratio	1	0.43204	1.04712	0.933493	1.17459
Cortex	ABHD15	Non-GB	Wald ratio	1	0.632093	0.970438	0.858256	1.09728
Cortex	ABHD15	All	Wald ratio	1	0.780174	1.01339	0.922988	1.11266
Cerebellum	ABHD16A	All	Wald ratio	1	0.016721	0.879194	0.791193	0.976982
Cerebellum	ABHD16A	GB	Wald ratio	1	0.0268685	0.864046	0.759172	0.983408
Cerebellum	ABHD16A	Non-GB	Wald ratio	1	0.114637	0.896519	0.782751	1.02682
Cortex	ABHD16A	All	Wald ratio	1	0.0308991	0.827952	0.697504	0.982798
Cortex	ABHD16A	GB	Wald ratio	1	0.0531741	0.812663	0.658547	1.00285
Cortex	ABHD16A	Non-GB	Wald ratio	1	0.124053	0.841	0.67446	1.04866
Cortex	ABHD17B	GB	Wald ratio	1	0.048354	0.807111	0.652436	0.998455
Cortex	ABHD17B	All	Wald ratio	1	0.23736	0.900558	0.756933	1.07143
Cortex	ABHD17B	Non-GB	Wald ratio	1	0.901099	1.01473	0.805728	1.27795
Cortex	ABHD17C	GB	Wald ratio	1	0.0358145	1.19594	1.01192	1.41342
Cortex	ABHD17C	All	Wald ratio	1	0.170286	1.09995	0.959928	1.26039
Cortex	ABHD17C	Non-GB	Wald ratio	1	0.830804	0.980714	0.820274	1.17253
Cortex	ABHD18	All	Wald ratio	1	0.845228	1.02034	0.833596	1.24891
Cortex	ABHD18	Non-GB	Wald ratio	1	0.862979	1.02342	0.786809	1.33119
Cortex	ABHD3	GB	Wald ratio	1	0.0159888	1.382	1.06218	1.79812
Cortex	ABHD3	All	Wald ratio	1	0.147207	1.17122	0.945855	1.45027
Cortex	ABHD3	Non-GB	Wald ratio	1	0.795226	0.963483	0.727501	1.27601
Cortex	ABHD4	All	Inverse variance weighted	2	0.13174	1.10879	0.969457	1.26816
Cortex	ABHD4	GB	Inverse variance weighted	2	0.187748	1.11702	0.947435	1.31696
Cortex	ABHD4	Non-GB	Inverse variance weighted	2	0.519982	1.05972	0.888078	1.26453
Cortex	ABHD5	Non-GB	Wald ratio	1	0.513513	1.04712	0.912039	1.2022
Cortex	ABHD5	GB	Wald ratio	1	0.813401	0.984654	0.86599	1.11958
Cortex	ABHD5	All	Wald ratio	1	0.99055	0.999366	0.899772	1.10998
Cerebellum	ABHD6	Non-GB	Wald ratio	1	0.576149	0.957086	0.820657	1.11619
Cerebellum	ABHD6	GB	Wald ratio	1	0.853515	1.0129	0.884041	1.16054
Cerebellum	ABHD6	All	Wald ratio	1	0.879236	0.991004	0.881953	1.11354
Cortex	ABHD6	GB	Wald ratio	1	0.0527529	1.22269	0.997609	1.49855
Cortex	ABHD6	All	Wald ratio	1	0.267512	1.10271	0.927689	1.31076
Cortex	ABHD6	Non-GB	Wald ratio	1	0.944061	1.00816	0.803307	1.26527
Cerebellum	ABHD8	Non-GB	Wald ratio	1	0.569184	1.03169	0.926608	1.14869
Cerebellum	ABHD8	All	Wald ratio	1	0.907105	1.00486	0.926246	1.09015
Cerebellum	ABHD8	GB	Wald ratio	1	0.943848	0.996417	0.901691	1.10109
Cortex	ABHD8	Non-GB	Wald ratio	1	0.00315534	0.809006	0.702812	0.931245
Cortex	ABHD8	All	Wald ratio	1	0.00345145	0.85222	0.765607	0.948632
Cortex	ABHD8	GB	Wald ratio	1	0.145056	0.90695	0.795301	1.03427
Cerebellum	ABI3BP	All	Wald ratio	1	0.647967	0.982057	0.908617	1.06143
Cerebellum	ABI3BP	GB	Wald ratio	1	0.801792	0.987871	0.898092	1.08662
Cerebellum	ABI3BP	Non-GB	Wald ratio	1	0.818991	1.01199	0.913774	1.12076
Cortex	ABI3BP	GB	Inverse variance weighted	3	0.204173	0.939931	0.854214	1.03425
Cortex	ABI3BP	All	Weighted median	3	0.233092	0.94981	0.872728	1.0337
Cortex	ABI3BP	GB	Weighted mode	3	0.258358	0.907564	0.803664	1.0249
Cortex	ABI3BP	GB	Weighted median	3	0.26086	0.944362	0.854673	1.04346
Cortex	ABI3BP	All	Inverse variance weighted	3	0.31588	0.960853	0.88872	1.03884
Cortex	ABI3BP	All	Weighted mode	3	0.345621	0.941535	0.854939	1.0369
Cortex	ABI3BP	All	MR Egger	3	0.417153	0.84328	0.652318	1.09014
Cortex	ABI3BP	All	Simple mode	3	0.502894	0.953515	0.849803	1.06988
Cortex	ABI3BP	Non-GB	MR Egger	3	0.520149	0.85064	0.606798	1.19247
Cortex	ABI3BP	GB	MR Egger	3	0.558342	0.874989	0.638733	1.19863
Cortex	ABI3BP	Non-GB	Weighted mode	3	0.751807	0.978169	0.868077	1.10222
Cortex	ABI3BP	Non-GB	Weighted median	3	0.843949	0.989073	0.886577	1.10342
Cortex	ABI3BP	GB	Simple mode	3	0.9406	0.993209	0.847452	1.16404
Cortex	ABI3BP	Non-GB	Inverse variance weighted	3	0.958773	1.00271	0.904892	1.1111
Cortex	ABI3BP	Non-GB	Simple mode	3	0.995774	0.999523	0.85488	1.16864
Cortex	ABITRAM	Non-GB	Wald ratio	1	0.284499	1.08782	0.932416	1.26912
Cortex	ABITRAM	All	Wald ratio	1	0.504142	1.04068	0.925782	1.16983
Cortex	ABITRAM	GB	Wald ratio	1	0.80246	1.01847	0.882395	1.17554
Cerebellum	ABL1	GB	Wald ratio	1	0.515393	1.03681	0.929816	1.15611
Cerebellum	ABL1	Non-GB	Wald ratio	1	0.549371	1.03625	0.922228	1.16437
Cerebellum	ABL1	All	Wald ratio	1	0.658432	1.02024	0.933513	1.11502
Cortex	ABL1	Non-GB	Wald ratio	1	0.210952	1.11883	0.938341	1.33403
Cortex	ABL1	All	Wald ratio	1	0.469322	1.05079	0.918825	1.20172
Cortex	ABL1	GB	Wald ratio	1	0.640392	1.04012	0.881886	1.22674
Cerebellum	ABL2	Non-GB	Wald ratio	1	0.302044	0.965141	0.902249	1.03242
Cerebellum	ABL2	All	Wald ratio	1	0.33493	0.975117	0.926428	1.02636
Cerebellum	ABL2	GB	Wald ratio	1	0.514177	0.979328	0.919753	1.04276
Cortex	ABL2	Non-GB	Wald ratio	1	0.302044	0.957887	0.88273	1.03944
Cortex	ABL2	All	Wald ratio	1	0.33493	0.969906	0.911497	1.03206
Cortex	ABL2	GB	Wald ratio	1	0.514177	0.974988	0.903539	1.05209
Cerebellum	ABLIM1	All	Wald ratio	1	0.818923	1.01014	0.926568	1.10124
Cerebellum	ABLIM1	Non-GB	Wald ratio	1	0.862312	1.0101	0.90164	1.13161
Cerebellum	ABLIM1	GB	Wald ratio	1	0.875272	1.00853	0.907063	1.12134
Cortex	ABLIM1	All	Wald ratio	1	0.442182	0.956283	0.853245	1.07176
Cortex	ABLIM1	Non-GB	Wald ratio	1	0.52265	0.952308	0.819803	1.10623
Cortex	ABLIM1	GB	Wald ratio	1	0.709906	0.973771	0.846519	1.12015
Cerebellum	ABLIM3	GB	Wald ratio	1	0.0811656	1.0474	0.994279	1.10337
Cerebellum	ABLIM3	Non-GB	Wald ratio	1	0.347512	0.973722	0.921098	1.02935
Cerebellum	ABLIM3	All	Wald ratio	1	0.376951	1.0193	0.976976	1.06346
Cortex	ABLIM3	GB	Wald ratio	1	0.0811656	1.05818	0.99302	1.12761
Cortex	ABLIM3	Non-GB	Wald ratio	1	0.347512	0.968011	0.904526	1.03595
Cortex	ABLIM3	All	Wald ratio	1	0.376951	1.02362	0.971962	1.07801
Hippocampus	ABLIM3	GB	Wald ratio	1	0.0811656	1.05887	0.992939	1.12919
Hippocampus	ABLIM3	Non-GB	Wald ratio	1	0.347512	0.967644	0.903468	1.03638
Hippocampus	ABLIM3	All	Wald ratio	1	0.376951	1.02389	0.97164	1.07896
Cortex	ABO	All	Inverse variance weighted	2	0.15258	0.933227	0.848916	1.02591
Cortex	ABO	Non-GB	Inverse variance weighted	2	0.189087	0.920105	0.812581	1.04186
Cortex	ABO	GB	Inverse variance weighted	2	0.343662	0.945626	0.842293	1.06164
Cortex	ABR	GB	Wald ratio	1	0.507856	0.915589	0.70524	1.18868
Cortex	ABR	All	Wald ratio	1	0.690858	0.957793	0.774406	1.18461
Cortex	ABR	Non-GB	Wald ratio	1	0.782461	0.961437	0.72725	1.27104
Cortex	ABRA	GB	Wald ratio	1	0.118164	1.19223	0.956259	1.48644
Cortex	ABRA	All	Wald ratio	1	0.211124	1.12118	0.937161	1.34133
Cortex	ABRA	Non-GB	Wald ratio	1	0.752059	1.03841	0.821893	1.31197
Cortex	ABRACL	Non-GB	Wald ratio	1	0.01952	0.840556	0.726541	0.972463
Cortex	ABRACL	All	Wald ratio	1	0.250805	0.937396	0.839467	1.04675
Cortex	ABRACL	GB	Wald ratio	1	0.776435	1.01979	0.890772	1.1675
Cerebellum	ABRAXAS1	Non-GB	Wald ratio	1	0.0781141	1.1028	0.989048	1.22963
Cerebellum	ABRAXAS1	All	Wald ratio	1	0.440387	1.03311	0.951057	1.12225
Cerebellum	ABRAXAS1	GB	Wald ratio	1	0.518474	0.967114	0.873769	1.07043
Cortex	ABRAXAS1	GB	Wald ratio	1	0.0467751	0.867608	0.754268	0.997979
Cortex	ABRAXAS1	All	Wald ratio	1	0.133364	0.916224	0.817301	1.02712
Cortex	ABRAXAS1	Non-GB	Wald ratio	1	0.826528	1.01696	0.874916	1.18208
Cortex	ABT1	All	Wald ratio	1	0.0512927	1.1804	0.999066	1.39464
Cortex	ABT1	Non-GB	Wald ratio	1	0.0691486	1.22364	0.984294	1.52119
Cortex	ABT1	GB	Wald ratio	1	0.31038	1.11156	0.906115	1.36359
Cerebellum	AC004593.3	All	Wald ratio	1	0.629138	1.01219	0.963622	1.06321
Cerebellum	AC004593.3	GB	Wald ratio	1	0.651254	1.01398	0.954725	1.07692
Cerebellum	AC004593.3	Non-GB	Wald ratio	1	0.970669	1.00121	0.938478	1.06815
Cortex	AC004706.3	Non-GB	Wald ratio	1	0.252828	0.858884	0.661754	1.11474
Cortex	AC004706.3	GB	Wald ratio	1	0.393391	1.11119	0.87224	1.4156
Cortex	AC004706.3	All	Wald ratio	1	0.75967	0.96958	0.795469	1.1818
Cortex	AC005726.1	GB	Wald ratio	1	0.260449	0.875953	0.695504	1.10322
Cortex	AC005726.1	All	Wald ratio	1	0.343894	0.913095	0.756402	1.10225
Cortex	AC005726.1	Non-GB	Wald ratio	1	0.75992	0.96196	0.750117	1.23363
Cortex	AC008397.1	Non-GB	Wald ratio	1	0.0061953	0.679426	0.515167	0.896057
Cortex	AC008397.1	All	Wald ratio	1	0.192413	0.869313	0.704233	1.07309
Cortex	AC008397.1	GB	Wald ratio	1	0.608209	1.07	0.82612	1.38586
Cortex	AC008687.4	Non-GB	Wald ratio	1	0.00808281	0.796372	0.672884	0.942523
Cortex	AC008687.4	All	Wald ratio	1	0.0128318	0.850015	0.747893	0.966082
Cortex	AC008687.4	GB	Wald ratio	1	0.103533	0.87857	0.75177	1.02676
Cerebellum	AC010325.1	Non-GB	Wald ratio	1	0.59752	0.960965	0.828921	1.11404
Cerebellum	AC010325.1	GB	Wald ratio	1	0.716141	0.975922	0.855778	1.11293
Cerebellum	AC010325.1	All	Wald ratio	1	0.863154	0.990209	0.885395	1.10743
Cortex	AC010325.1	Non-GB	Wald ratio	1	0.559613	1.04479	0.90178	1.21048
Cortex	AC010325.1	All	Wald ratio	1	0.738182	1.01917	0.911787	1.1392
Cortex	AC010325.1	GB	Wald ratio	1	0.816054	0.98396	0.858635	1.12758
Cortex	AC013470.2	GB	Wald ratio	1	0.486429	1.03832	0.933993	1.15429
Cortex	AC013470.2	Non-GB	Wald ratio	1	0.625463	1.02855	0.918625	1.15163
Cortex	AC013470.2	All	Wald ratio	1	0.663077	1.01933	0.935203	1.11103
Cerebellum	AC015802.6	GB	Wald ratio	1	0.199467	1.05561	0.971851	1.14659
Cerebellum	AC015802.6	Non-GB	Wald ratio	1	0.521446	0.971463	0.889174	1.06137
Cerebellum	AC015802.6	All	Wald ratio	1	0.595868	1.0184	0.952033	1.0894
Cortex	AC015802.6	GB	Inverse variance weighted	2	0.0377151	1.15838	1.00838	1.3307
Cortex	AC015802.6	All	Inverse variance weighted	2	0.107783	1.09719	0.979917	1.2285
Cortex	AC015802.6	Non-GB	Inverse variance weighted	2	0.991948	1.00076	0.862755	1.16085
Basal Ganglia	AC015871.1	All	Wald ratio	1	0.691558	1.01188	0.954518	1.0727
Basal Ganglia	AC015871.1	Non-GB	Wald ratio	1	0.940205	1.00294	0.928782	1.08303
Basal Ganglia	AC015871.1	GB	Wald ratio	1	0.94815	1.00238	0.933154	1.07674
Cerebellum	AC015871.1	All	Wald ratio	1	0.691558	1.00821	0.96828	1.0498
Cerebellum	AC015871.1	Non-GB	Wald ratio	1	0.940205	1.00204	0.950125	1.05679
Cerebellum	AC015871.1	GB	Wald ratio	1	0.94815	1.00165	0.95322	1.05253
Cortex	AC015871.1	All	Inverse variance weighted	2	0.484123	1.01777	0.968776	1.06923
Cortex	AC015871.1	Non-GB	Inverse variance weighted	2	0.566967	1.02488	0.942182	1.11484
Cortex	AC015871.1	GB	Inverse variance weighted	2	0.916004	1.00326	0.94441	1.06577
Hippocampus	AC015871.1	All	Wald ratio	1	0.691558	1.01024	0.960651	1.06239
Hippocampus	AC015871.1	Non-GB	Wald ratio	1	0.940205	1.00254	0.938271	1.07121
Hippocampus	AC015871.1	GB	Wald ratio	1	0.94815	1.00205	0.942079	1.06584
Spinal Cord	AC015871.1	All	Wald ratio	1	0.691558	1.00938	0.963865	1.05705
Spinal Cord	AC015871.1	Non-GB	Wald ratio	1	0.940205	1.00233	0.943258	1.0651
Spinal Cord	AC015871.1	GB	Wald ratio	1	0.94815	1.00188	0.946767	1.0602
Cortex	AC023490.5	GB	Wald ratio	1	0.119182	1.20749	0.952547	1.53067
Cortex	AC023490.5	All	Wald ratio	1	0.237249	1.12361	0.926141	1.36318
Cortex	AC023490.5	Non-GB	Wald ratio	1	0.58959	1.07255	0.831575	1.38334
Cortex	AC025287.4	All	Wald ratio	1	0.308102	0.911528	0.762792	1.08927
Cortex	AC025287.4	GB	Wald ratio	1	0.376467	0.906256	0.72864	1.12717
Cortex	AC025287.4	Non-GB	Wald ratio	1	0.86506	0.979931	0.775613	1.23807
Cerebellum	AC026740.3	GB	Wald ratio	1	0.244268	0.923473	0.80765	1.05591
Cerebellum	AC026740.3	All	Wald ratio	1	0.527805	0.965516	0.865858	1.07664
Cerebellum	AC026740.3	Non-GB	Wald ratio	1	0.896537	1.00954	0.874953	1.16482
Cortex	AC026740.3	Non-GB	Wald ratio	1	0.15053	1.21987	0.930336	1.59952
Cortex	AC026740.3	All	Wald ratio	1	0.215847	1.13909	0.926808	1.39999
Cortex	AC026740.3	GB	Wald ratio	1	0.953072	0.992385	0.76933	1.28011
Cerebellum	AC055839.2	GB	Wald ratio	1	0.0285045	0.888798	0.799814	0.987683
Cerebellum	AC055839.2	All	Wald ratio	1	0.0654446	0.922717	0.847038	1.00516
Cerebellum	AC055839.2	Non-GB	Wald ratio	1	0.459702	0.958599	0.856952	1.0723
Cortex	AC055839.2	All	Wald ratio	1	0.671841	0.96962	0.84064	1.11839
Cortex	AC055839.2	Non-GB	Wald ratio	1	0.686099	0.96218	0.798098	1.16
Cortex	AC055839.2	GB	Wald ratio	1	0.759524	1.02768	0.862833	1.22403
Basal Ganglia	AC067752.1	All	Wald ratio	1	0.290504	0.970389	0.917782	1.02601
Basal Ganglia	AC067752.1	Non-GB	Wald ratio	1	0.351968	0.966011	0.898168	1.03898
Basal Ganglia	AC067752.1	GB	Wald ratio	1	0.71908	0.987472	0.921913	1.05769
Cerebellum	AC067752.1	All	Wald ratio	1	0.433439	0.977617	0.92378	1.03459
Cerebellum	AC067752.1	Non-GB	Wald ratio	1	0.571779	0.978754	0.908543	1.05439
Cerebellum	AC067752.1	GB	Wald ratio	1	0.632497	0.983144	0.916975	1.05409
Cortex	AC067752.1	All	Inverse variance weighted	2	0.566501	0.986547	0.941898	1.03331
Cortex	AC067752.1	Non-GB	Inverse variance weighted	2	0.708155	0.988437	0.930043	1.0505
Cortex	AC067752.1	GB	Inverse variance weighted	2	0.754513	0.990951	0.936065	1.04905
Cerebellum	AC073111.4	GB	Wald ratio	1	0.0916048	0.902485	0.801067	1.01674
Cerebellum	AC073111.4	All	Wald ratio	1	0.255423	0.945071	0.857392	1.04172
Cerebellum	AC073111.4	Non-GB	Wald ratio	1	0.759179	0.980229	0.862742	1.11372
Cortex	AC073111.4	GB	Wald ratio	1	0.648772	0.964212	0.824259	1.12793
Cortex	AC073111.4	All	Wald ratio	1	0.735784	0.978139	0.860284	1.11214
Cortex	AC073111.4	Non-GB	Wald ratio	1	0.827895	1.01899	0.860008	1.20737
Basal Ganglia	AC090360.1	Non-GB	Wald ratio	1	0.436235	0.965456	0.883684	1.05479
Basal Ganglia	AC090360.1	All	Wald ratio	1	0.661089	0.985008	0.920684	1.05383
Basal Ganglia	AC090360.1	GB	Wald ratio	1	0.903027	1.00515	0.925394	1.09179
Cerebellum	AC090360.1	Non-GB	Wald ratio	1	0.436806	0.965007	0.882142	1.05566
Cerebellum	AC090360.1	All	Wald ratio	1	0.661363	0.984806	0.919596	1.05464
Cerebellum	AC090360.1	GB	Wald ratio	1	0.903099	1.00522	0.924352	1.09317
Cortex	AC090360.1	Non-GB	Inverse variance weighted	2	0.306828	0.943978	0.84516	1.05435
Cortex	AC090360.1	All	Inverse variance weighted	2	0.44287	0.9708	0.90003	1.04714
Cortex	AC090360.1	GB	Inverse variance weighted	2	0.932094	0.996342	0.915787	1.08398
Cortex	AC092835.1	GB	Wald ratio	1	0.0949757	0.820443	0.65036	1.03501
Cortex	AC092835.1	All	Wald ratio	1	0.152147	0.870436	0.719868	1.0525
Cortex	AC092835.1	Non-GB	Wald ratio	1	0.482003	0.913875	0.71097	1.17469
Cortex	AC093323.1	All	Wald ratio	1	0.258914	1.11413	0.923526	1.34408
Cortex	AC093323.1	GB	Wald ratio	1	0.343127	1.11736	0.888291	1.40549
Cortex	AC093323.1	Non-GB	Wald ratio	1	0.527558	1.08249	0.846487	1.3843
Cerebellum	AC097636.2	Non-GB	Wald ratio	1	0.133597	0.909229	0.802926	1.02961
Cerebellum	AC097636.2	All	Wald ratio	1	0.253813	0.946961	0.862345	1.03988
Cerebellum	AC097636.2	GB	Wald ratio	1	0.964571	1.0026	0.893881	1.12455
Cerebellum	AC099489.1	GB	Wald ratio	1	0.851628	0.99374	0.930456	1.06133
Cerebellum	AC099489.1	All	Wald ratio	1	0.875826	0.995731	0.943712	1.05062
Cerebellum	AC099489.1	Non-GB	Wald ratio	1	0.963012	1.00167	0.933582	1.07472
Cortex	AC099489.1	All	Inverse variance weighted	2	0.503761	0.961424	0.8567	1.07895
Cortex	AC099489.1	GB	Inverse variance weighted	2	0.534569	0.950735	0.810618	1.11507
Cortex	AC099489.1	Non-GB	Inverse variance weighted	2	0.701235	0.979821	0.88291	1.08737
Cortex	AC104389.5	Non-GB	Wald ratio	1	0.330119	0.910458	0.753819	1.09965
Cortex	AC104389.5	All	Wald ratio	1	0.453601	0.945483	0.816544	1.09478
Cortex	AC104389.5	GB	Wald ratio	1	0.669003	0.962295	0.80683	1.14771
Cortex	AC113348.1	Non-GB	Wald ratio	1	0.587836	0.943607	0.764937	1.16401
Cortex	AC113348.1	GB	Wald ratio	1	0.879924	1.01506	0.836119	1.23229
Cortex	AC113348.1	All	Wald ratio	1	0.948886	0.994816	0.848652	1.16615
Cerebellum	AC119396.1	All	Wald ratio	1	0.262136	0.937941	0.838574	1.04908
Cerebellum	AC119396.1	GB	Wald ratio	1	0.527645	0.955446	0.829436	1.1006
Cerebellum	AC119396.1	Non-GB	Wald ratio	1	0.632981	0.9651	0.834161	1.11659
Cortex	AC119396.1	All	Wald ratio	1	0.468089	0.950779	0.829597	1.08966
Cortex	AC119396.1	GB	Wald ratio	1	0.748644	0.972267	0.8186	1.15478
Cortex	AC119396.1	Non-GB	Wald ratio	1	0.822954	0.979958	0.820703	1.17012
Cortex	AC138647.1	GB	Wald ratio	1	0.470719	0.899043	0.673269	1.20053
Cortex	AC138647.1	All	Wald ratio	1	0.614531	0.941189	0.743416	1.19158
Cortex	AC138647.1	Non-GB	Wald ratio	1	0.938231	0.987797	0.724108	1.34751
Cortex	AC138969.1	Non-GB	Wald ratio	1	0.410076	1.04416	0.942135	1.15724
Cortex	AC138969.1	All	Wald ratio	1	0.596218	1.02156	0.944057	1.10542
Cortex	AC138969.1	GB	Wald ratio	1	0.94544	0.996638	0.905012	1.09754
Basal Ganglia	AC211486.7	Non-GB	Wald ratio	1	0.366845	1.04813	0.946399	1.16079
Basal Ganglia	AC211486.7	All	Wald ratio	1	0.377823	1.03556	0.958188	1.11917
Basal Ganglia	AC211486.7	GB	Wald ratio	1	0.875461	1.00765	0.916089	1.10835
Cerebellum	AC211486.7	Non-GB	Wald ratio	1	0.366845	1.03649	0.958866	1.1204
Cerebellum	AC211486.7	All	Wald ratio	1	0.377823	1.027	0.967959	1.08964
Cerebellum	AC211486.7	GB	Wald ratio	1	0.875461	1.00582	0.935361	1.0816
Cortex	AC211486.7	Non-GB	Wald ratio	1	0.366845	1.04265	0.952228	1.14166
Cortex	AC211486.7	All	Wald ratio	1	0.377823	1.03153	0.96276	1.10522
Cortex	AC211486.7	GB	Wald ratio	1	0.875461	1.00679	0.925081	1.09572
Basal Ganglia	AC233723.1	Non-GB	Wald ratio	1	0.282008	0.953706	0.874804	1.03972
Basal Ganglia	AC233723.1	All	Wald ratio	1	0.356727	0.969569	0.907896	1.03543
Basal Ganglia	AC233723.1	GB	Wald ratio	1	0.769877	0.987956	0.910918	1.07151
Cerebellum	AC233723.1	Non-GB	Wald ratio	1	0.252665	0.951798	0.874546	1.03587
Cerebellum	AC233723.1	All	Wald ratio	1	0.597947	0.98283	0.921559	1.04817
Cerebellum	AC233723.1	GB	Wald ratio	1	0.636987	1.01933	0.941427	1.10367
Basal Ganglia	AC253572.1	Non-GB	Wald ratio	1	0.405174	1.04211	0.945661	1.14839
Basal Ganglia	AC253572.1	GB	Wald ratio	1	0.488492	0.96889	0.886008	1.05952
Basal Ganglia	AC253572.1	All	Wald ratio	1	0.952259	1.00225	0.931136	1.0788
Cortex	AC253572.1	GB	Wald ratio	1	0.230943	1.13136	0.924491	1.38451
Cortex	AC253572.1	Non-GB	Wald ratio	1	0.812602	0.973791	0.781817	1.2129
Cortex	AC253572.1	All	Wald ratio	1	0.814194	1.02024	0.863254	1.20577
Cortex	ACAA1	All	Wald ratio	1	0.608751	1.03463	0.908169	1.17871
Cortex	ACAA1	GB	Wald ratio	1	0.765999	1.02443	0.873885	1.2009
Cortex	ACAA1	Non-GB	Wald ratio	1	0.815259	1.02055	0.860422	1.21049
Cerebellum	ACAA2	All	Wald ratio	1	0.00134086	1.16776	1.06216	1.28386
Cerebellum	ACAA2	GB	Wald ratio	1	0.00309007	1.19164	1.06097	1.33842
Cerebellum	ACAA2	Non-GB	Wald ratio	1	0.00870525	1.18327	1.04347	1.3418
Cortex	ACAA2	All	Wald ratio	1	0.00134086	1.30471	1.10897	1.53501
Cortex	ACAA2	GB	Wald ratio	1	0.00309007	1.35081	1.10683	1.64857
Cortex	ACAA2	Non-GB	Wald ratio	1	0.00870525	1.33457	1.07571	1.65572
Cortex	ACACA	Non-GB	Inverse variance weighted	2	0.104299	1.09813	0.980843	1.22945
Cortex	ACACA	All	Inverse variance weighted	2	0.429875	1.03522	0.94996	1.12814
Cortex	ACACA	GB	Inverse variance weighted	2	0.915736	0.991774	0.851061	1.15575
Cortex	ACACB	Non-GB	Wald ratio	1	0.066216	0.800629	0.631531	1.01501
Cortex	ACACB	All	Wald ratio	1	0.0884457	0.854464	0.713032	1.02395
Cortex	ACACB	GB	Wald ratio	1	0.671918	0.952743	0.761515	1.19199
Cortex	ACAD11	GB	Wald ratio	1	0.210251	1.12622	0.935113	1.35638
Cortex	ACAD11	All	Wald ratio	1	0.265897	1.09416	0.933755	1.28211
Cortex	ACAD11	Non-GB	Wald ratio	1	0.899767	0.987025	0.805504	1.20945
Cerebellum	ACAD8	Non-GB	Wald ratio	1	0.240944	0.948632	0.868596	1.03604
Cerebellum	ACAD8	All	Wald ratio	1	0.322873	0.965937	0.901793	1.03464
Cerebellum	ACAD8	GB	Wald ratio	1	0.350932	0.961323	0.884858	1.0444
Cortex	ACAD8	Non-GB	Wald ratio	1	0.651588	1.04292	0.869014	1.25164
Cortex	ACAD8	All	Wald ratio	1	0.711569	1.02704	0.891582	1.18308
Cortex	ACAD8	GB	Wald ratio	1	0.983298	1.00181	0.845599	1.18688
Cerebellum	ACADL	GB	Wald ratio	1	0.477483	1.03505	0.941192	1.13828
Cerebellum	ACADL	All	Wald ratio	1	0.801952	1.01	0.934442	1.09167
Cerebellum	ACADL	Non-GB	Wald ratio	1	0.824364	0.988484	0.89237	1.09495
Cortex	ACADL	GB	Wald ratio	1	0.581484	0.920076	0.68421	1.23725
Cortex	ACADL	All	Wald ratio	1	0.79909	0.969176	0.761542	1.23342
Cortex	ACADL	Non-GB	Wald ratio	1	0.890036	1.02257	0.745166	1.40326
Cerebellum	ACADM	GB	Wald ratio	1	0.0837384	0.939671	0.875686	1.00833
Cerebellum	ACADM	All	Wald ratio	1	0.127855	0.956316	0.902881	1.01291
Cerebellum	ACADM	Non-GB	Wald ratio	1	0.519858	0.975539	0.904668	1.05196
Cortex	ACADM	GB	Inverse variance weighted	2	0.821433	0.985139	0.865031	1.12192
Cortex	ACADM	Non-GB	Inverse variance weighted	2	0.961593	1.00345	0.872301	1.15431
Cortex	ACADM	All	Inverse variance weighted	2	0.962472	0.997434	0.896181	1.11013
Cerebellum	ACADS	GB	Wald ratio	1	0.42839	1.0257	0.963268	1.09217
Cerebellum	ACADS	Non-GB	Wald ratio	1	0.465316	1.02542	0.9586	1.09689
Cerebellum	ACADS	All	Wald ratio	1	0.539086	1.0162	0.965397	1.06968
Cortex	ACADS	Non-GB	Inverse variance weighted	2	0.42044	1.02837	0.960716	1.10078
Cortex	ACADS	All	Inverse variance weighted	2	0.687026	1.0107	0.95971	1.06439
Cortex	ACADS	GB	Inverse variance weighted	2	0.753631	1.01126	0.942977	1.08448
Cortex	ACADSB	Non-GB	Wald ratio	1	0.177088	0.866833	0.704387	1.06674
Cortex	ACADSB	All	Wald ratio	1	0.249952	0.911724	0.778905	1.06719
Cortex	ACADSB	GB	Wald ratio	1	0.5891	0.948175	0.781671	1.15015
Cortex	ACADVL	Non-GB	Wald ratio	1	0.778865	1.01732	0.902385	1.1469
Cortex	ACADVL	GB	Wald ratio	1	0.951044	1.00351	0.897229	1.12239
Cortex	ACADVL	All	Wald ratio	1	0.995673	1.00025	0.912971	1.09588
Cortex	ACAN	All	Wald ratio	1	0.0632601	1.17813	0.990982	1.40061
Cortex	ACAN	Non-GB	Wald ratio	1	0.126073	1.19557	0.951007	1.50301
Cortex	ACAN	GB	Wald ratio	1	0.287589	1.12317	0.906715	1.39129
Cortex	ACAP1	All	Wald ratio	1	0.138744	0.916496	0.816575	1.02865
Cortex	ACAP1	Non-GB	Wald ratio	1	0.264722	0.917018	0.787519	1.06781
Cortex	ACAP1	GB	Wald ratio	1	0.334812	0.932427	0.808845	1.07489
Basal Ganglia	ACAP2	GB	Wald ratio	1	0.185401	1.04293	0.980025	1.10988
Basal Ganglia	ACAP2	All	Wald ratio	1	0.261739	1.02953	0.978514	1.0832
Basal Ganglia	ACAP2	Non-GB	Wald ratio	1	0.904528	0.995898	0.93121	1.06508
Cerebellum	ACAP2	GB	Wald ratio	1	0.185401	1.0562	0.974094	1.14523
Cerebellum	ACAP2	All	Wald ratio	1	0.261739	1.03858	0.972141	1.10955
Cerebellum	ACAP2	Non-GB	Wald ratio	1	0.904528	0.994668	0.911458	1.08547
Cortex	ACAP2	GB	Wald ratio	1	0.185401	1.03636	0.983002	1.09262
Cortex	ACAP2	All	Wald ratio	1	0.261739	1.02503	0.981714	1.07026
Cortex	ACAP2	Non-GB	Wald ratio	1	0.904528	0.996514	0.94124	1.05503
Hippocampus	ACAP2	Non-GB	Wald ratio	1	0.240869	0.951524	0.875699	1.03391
Hippocampus	ACAP2	GB	Wald ratio	1	0.584055	1.02171	0.946094	1.10337
Hippocampus	ACAP2	All	Wald ratio	1	0.976268	1.00096	0.939877	1.066
Cerebellum	ACAT1	Non-GB	Wald ratio	1	0.0238986	0.906487	0.832459	0.987098
Cerebellum	ACAT1	All	Wald ratio	1	0.0602931	0.938601	0.878558	1.00275
Cortex	ACAT1	Non-GB	Wald ratio	1	0.291861	0.874538	0.68158	1.12212
Cortex	ACAT1	GB	Wald ratio	1	0.667674	1.05231	0.833784	1.32811
Cortex	ACAT1	All	Wald ratio	1	0.98425	1.00195	0.825922	1.21549
Cerebellum	ACAT2	GB	Wald ratio	1	0.632226	0.974114	0.874911	1.08457
Cerebellum	ACAT2	All	Wald ratio	1	0.668773	0.981126	0.899114	1.07062
Cerebellum	ACAT2	Non-GB	Wald ratio	1	0.796364	0.985056	0.878606	1.1044
Cortex	ACAT2	GB	Wald ratio	1	0.545246	0.944266	0.784143	1.13709
Cortex	ACAT2	All	Wald ratio	1	0.797938	0.980474	0.843088	1.14025
Cortex	ACAT2	Non-GB	Wald ratio	1	0.959623	0.994909	0.816512	1.21228
Cortex	ACBD3	GB	Wald ratio	1	0.055317	1.14409	0.996941	1.31296
Cortex	ACBD3	All	Wald ratio	1	0.225641	1.07201	0.957961	1.19965
Cortex	ACBD3	Non-GB	Wald ratio	1	0.649353	1.03498	0.892404	1.20033
Cerebellum	ACBD5	Non-GB	Wald ratio	1	0.641294	0.972615	0.865382	1.09314
Cerebellum	ACBD5	GB	Wald ratio	1	0.692077	0.978275	0.877512	1.09061
Cerebellum	ACBD5	All	Wald ratio	1	0.741959	0.985182	0.90141	1.07674
Cortex	ACBD6	GB	Wald ratio	1	0.44637	1.09592	0.865742	1.38731
Cortex	ACBD6	Non-GB	Wald ratio	1	0.480755	0.912727	0.708102	1.17648
Cortex	ACBD6	All	Wald ratio	1	0.832809	1.02088	0.842619	1.23686
Cortex	ACBD7	All	Wald ratio	1	0.498975	0.951137	0.822566	1.0998
Cortex	ACBD7	Non-GB	Wald ratio	1	0.530128	0.94059	0.776887	1.13879
Cortex	ACBD7	GB	Wald ratio	1	0.942188	0.993421	0.83111	1.18743
Basal Ganglia	ACCS	GB	Wald ratio	1	0.0369919	1.07918	1.00461	1.15929
Basal Ganglia	ACCS	All	Wald ratio	1	0.130651	1.04712	0.986432	1.11155
Basal Ganglia	ACCS	Non-GB	Wald ratio	1	0.820861	1.00896	0.933965	1.08998
Cerebellum	ACCS	GB	Inverse variance weighted	2	0.0712017	1.0515	0.995673	1.11046
Cerebellum	ACCS	All	Inverse variance weighted	2	0.10341	1.03784	0.99247	1.08528
Cerebellum	ACCS	Non-GB	Inverse variance weighted	2	0.721905	1.01054	0.953856	1.07059
Cortex	ACCS	GB	Inverse variance weighted	2	0.143954	1.04787	0.984166	1.11569
Cortex	ACCS	Non-GB	Inverse variance weighted	2	0.320202	0.9664	0.90342	1.03377
Cortex	ACCS	All	Inverse variance weighted	2	0.609833	1.0137	0.962085	1.06808
Spinal Cord	ACCS	GB	Wald ratio	1	0.647393	1.01464	0.953362	1.07987
Spinal Cord	ACCS	Non-GB	Wald ratio	1	0.89583	0.995539	0.931085	1.06445
Spinal Cord	ACCS	All	Wald ratio	1	0.913351	1.00289	0.952142	1.05634
Cortex	ACCSL	All	Wald ratio	1	0.352879	0.938468	0.82079	1.07302
Cortex	ACCSL	GB	Wald ratio	1	0.552976	1.04916	0.895339	1.22942
Cerebellum	ACE	All	Wald ratio	1	0.0283612	0.931652	0.874509	0.992528
Cerebellum	ACE	GB	Wald ratio	1	0.0889819	0.934893	0.865103	1.01031
Cerebellum	ACE	Non-GB	Wald ratio	1	0.218002	0.949139	0.873494	1.03134
Cortex	ACE	All	Wald ratio	1	0.0313933	0.921788	0.855892	0.992759
Cortex	ACE	GB	Wald ratio	1	0.0655016	0.918024	0.838155	1.0055
Cortex	ACE	Non-GB	Wald ratio	1	0.232785	0.942484	0.855099	1.0388
Cerebellum	ACER3	Non-GB	Wald ratio	1	0.066731	1.13368	0.991379	1.29642
Cerebellum	ACER3	All	Wald ratio	1	0.531971	1.03386	0.93134	1.14767
Cerebellum	ACER3	GB	Wald ratio	1	0.782578	0.982478	0.866556	1.11391
Cortex	ACER3	All	Inverse variance weighted	2	0.42578	1.04275	0.940678	1.15589
Cortex	ACER3	Non-GB	Inverse variance weighted	2	0.433366	1.05524	0.922424	1.20718
Cortex	ACER3	GB	Inverse variance weighted	2	0.836307	1.01302	0.896012	1.14531
Cortex	ACKR1	GB	Wald ratio	1	0.099388	0.846714	0.694678	1.03202
Cortex	ACKR1	All	Wald ratio	1	0.388235	0.931534	0.79292	1.09438
Cortex	ACKR1	Non-GB	Wald ratio	1	0.903674	1.0131	0.820538	1.25086
Cerebellum	ACKR2	Non-GB	Wald ratio	1	0.766432	1.01822	0.903834	1.14709
Cerebellum	ACKR2	GB	Wald ratio	1	0.828663	0.987825	0.884099	1.10372
Cerebellum	ACKR2	All	Wald ratio	1	0.836246	1.0096	0.922176	1.10531
Cortex	ACKR2	All	Wald ratio	1	0.468844	1.036	0.941459	1.14003
Cortex	ACKR2	GB	Wald ratio	1	0.546196	1.03683	0.92191	1.16608
Cortex	ACKR2	Non-GB	Wald ratio	1	0.83462	1.01346	0.893936	1.14896
Cortex	ACKR3	Non-GB	Wald ratio	1	0.00819613	0.697523	0.534051	0.911033
Cortex	ACKR3	All	Wald ratio	1	0.0323298	0.801901	0.655118	0.981573
Cortex	ACKR3	GB	Wald ratio	1	0.354399	0.890192	0.695937	1.13867
Cortex	ACLY	All	Wald ratio	1	0.321344	1.10779	0.904881	1.3562
Cortex	ACLY	GB	Wald ratio	1	0.337186	1.12896	0.881249	1.44629
Cortex	ACLY	Non-GB	Wald ratio	1	0.646507	1.0647	0.814455	1.39183
Cerebellum	ACMSD	All	Wald ratio	1	0.75767	0.983261	0.883282	1.09456
Cerebellum	ACMSD	GB	Wald ratio	1	0.78522	0.981808	0.860364	1.1204
Cerebellum	ACMSD	Non-GB	Wald ratio	1	0.826062	1.0159	0.882595	1.16933
Cortex	ACMSD	All	Wald ratio	1	0.75767	0.971231	0.806843	1.16911
Cortex	ACMSD	GB	Wald ratio	1	0.78522	0.96875	0.770984	1.21725
Cortex	ACMSD	Non-GB	Wald ratio	1	0.826062	1.02765	0.805758	1.31064
Cerebellum	ACO1	Non-GB	Wald ratio	1	0.780452	1.00957	0.944144	1.07954
Cerebellum	ACO1	GB	Wald ratio	1	0.935197	1.0026	0.941738	1.0674
Cerebellum	ACO1	All	Wald ratio	1	0.956702	1.00141	0.951601	1.05384
Cortex	ACO1	All	Inverse variance weighted	2	0.0645072	0.947047	0.893965	1.00328
Cortex	ACO1	Non-GB	Inverse variance weighted	2	0.251542	0.95399	0.88019	1.03398
Cortex	ACO1	GB	Inverse variance weighted	2	0.377878	0.945674	0.835262	1.07068
Cerebellum	ACOD1	Non-GB	Wald ratio	1	0.0898688	1.1112	0.983727	1.2552
Cerebellum	ACOD1	GB	Wald ratio	1	0.492323	0.960956	0.857689	1.07666
Cerebellum	ACOD1	All	Wald ratio	1	0.532946	1.02981	0.938969	1.12945
Basal Ganglia	ACOT1	All	Wald ratio	1	0.426328	0.97445	0.914248	1.03862
Basal Ganglia	ACOT1	Non-GB	Wald ratio	1	0.431613	0.966893	0.889073	1.05152
Basal Ganglia	ACOT1	GB	Wald ratio	1	0.77972	0.98893	0.914713	1.06917
Cerebellum	ACOT1	All	Wald ratio	1	0.426328	0.977406	0.923892	1.03402
Cerebellum	ACOT1	Non-GB	Wald ratio	1	0.431613	0.97071	0.901392	1.04536
Cerebellum	ACOT1	GB	Wald ratio	1	0.77972	0.990219	0.924306	1.06083
Cortex	ACOT1	Non-GB	MR Egger	3	0.452577	1.09245	0.940998	1.26827
Cortex	ACOT1	GB	Weighted median	3	0.49109	1.02265	0.959479	1.08999
Cortex	ACOT1	All	Weighted median	3	0.53586	1.0164	0.96537	1.07014
Cortex	ACOT1	GB	Inverse variance weighted	3	0.542409	1.03678	0.923028	1.16455
Cortex	ACOT1	All	MR Egger	3	0.546683	1.09234	0.893826	1.33495
Cortex	ACOT1	Non-GB	Simple mode	3	0.606243	1.03089	0.934262	1.1375
Cortex	ACOT1	All	Inverse variance weighted	3	0.653809	1.01754	0.943093	1.09786
Cortex	ACOT1	All	Weighted mode	3	0.692787	1.01197	0.961581	1.06499
Cortex	ACOT1	GB	MR Egger	3	0.777916	1.07264	0.735108	1.56515
Cortex	ACOT1	GB	Weighted mode	3	0.790643	1.0107	0.943389	1.08282
Cortex	ACOT1	All	Simple mode	3	0.809946	0.986772	0.897039	1.08548
Cortex	ACOT1	Non-GB	Weighted median	3	0.896657	1.00431	0.941212	1.07164
Cortex	ACOT1	Non-GB	Weighted mode	3	0.922312	1.0037	0.939838	1.07191
Cortex	ACOT1	GB	Simple mode	3	0.983616	0.998439	0.874857	1.13948
Cortex	ACOT1	Non-GB	Inverse variance weighted	3	0.989617	1.00046	0.933879	1.07178
Hippocampus	ACOT1	GB	Wald ratio	1	0.235102	1.04318	0.972863	1.11858
Hippocampus	ACOT1	All	Wald ratio	1	0.270285	1.03239	0.975508	1.09259
Hippocampus	ACOT1	Non-GB	Wald ratio	1	0.52959	1.02412	0.950775	1.10312
Spinal Cord	ACOT1	All	Wald ratio	1	0.949935	0.99843	0.95063	1.04863
Spinal Cord	ACOT1	GB	Wald ratio	1	0.980615	0.999256	0.941028	1.06109
Spinal Cord	ACOT1	Non-GB	Wald ratio	1	0.995215	1.0002	0.937915	1.06661
Cerebellum	ACOT11	GB	Wald ratio	1	0.0115296	0.818928	0.701353	0.956214
Cerebellum	ACOT11	All	Wald ratio	1	0.0245036	0.865644	0.763368	0.981623
Cerebellum	ACOT11	Non-GB	Wald ratio	1	0.186949	0.892566	0.753929	1.0567
Cortex	ACOT11	Non-GB	Inverse variance weighted	2	0.32515	1.05987	0.94395	1.19003
Cortex	ACOT11	GB	Inverse variance weighted	2	0.415369	0.961476	0.874745	1.05681
Cortex	ACOT11	All	Inverse variance weighted	2	0.872035	1.00639	0.931352	1.08747
Basal Ganglia	ACOT2	GB	Wald ratio	1	0.736637	1.01238	0.942327	1.08764
Basal Ganglia	ACOT2	All	Wald ratio	1	0.747663	1.00963	0.952375	1.07032
Basal Ganglia	ACOT2	Non-GB	Wald ratio	1	0.965305	0.9983	0.924603	1.07787
Cerebellum	ACOT2	GB	Wald ratio	1	0.654434	1.01619	0.947172	1.09024
Cerebellum	ACOT2	All	Wald ratio	1	0.723346	1.01042	0.954074	1.07009
Cerebellum	ACOT2	Non-GB	Wald ratio	1	0.947007	0.997442	0.924874	1.0757
Cortex	ACOT2	GB	Inverse variance weighted	2	0.948896	1.00254	0.927592	1.08355
Cortex	ACOT2	Non-GB	Wald ratio	1	0.965305	0.998347	0.92661	1.07564
Cortex	ACOT2	All	Inverse variance weighted	2	0.991397	1.0004	0.930517	1.07553
Cortex	ACOT4	GB	Wald ratio	1	0.243953	1.04435	0.970829	1.12345
Cortex	ACOT4	All	Wald ratio	1	0.246914	1.03581	0.97592	1.09938
Cortex	ACOT4	Non-GB	Wald ratio	1	0.382302	1.03558	0.957461	1.12007
Cerebellum	ACOT6	GB	Wald ratio	1	0.352525	1.04318	0.954232	1.14042
Cerebellum	ACOT6	All	Wald ratio	1	0.418828	1.03042	0.958218	1.10806
Cerebellum	ACOT6	Non-GB	Wald ratio	1	0.755768	1.01529	0.922709	1.11716
Cortex	ACOT6	GB	Wald ratio	1	0.435009	1.06359	0.911073	1.24163
Cortex	ACOT6	All	Wald ratio	1	0.53587	1.04072	0.917172	1.18092
Cortex	ACOT6	Non-GB	Wald ratio	1	0.994201	1.00062	0.847199	1.18182
Cerebellum	ACOT8	GB	Wald ratio	1	0.282775	1.05103	0.959784	1.15094
Cerebellum	ACOT8	All	Wald ratio	1	0.469726	1.02769	0.954331	1.10669
Cerebellum	ACOT8	Non-GB	Wald ratio	1	0.797541	0.98733	0.895681	1.08836
Cortex	ACOT8	Non-GB	Wald ratio	1	0.36169	0.879871	0.668325	1.15838
Cortex	ACOT8	All	Wald ratio	1	0.764574	0.968642	0.786331	1.19322
Cortex	ACOT8	GB	Wald ratio	1	0.9612	1.00635	0.779671	1.29895
Cortex	ACOX1	Non-GB	Inverse variance weighted	2	0.436334	1.0801	0.889616	1.31137
Cortex	ACOX1	GB	Inverse variance weighted	2	0.734497	0.969167	0.808712	1.16146
Cortex	ACOX1	All	Inverse variance weighted	2	0.762113	1.02298	0.883023	1.18513
Cortex	ACOX2	Non-GB	Wald ratio	1	0.589774	0.94992	0.788086	1.14499
Cortex	ACOX2	GB	Wald ratio	1	0.834321	1.01881	0.855552	1.21323
Cortex	ACOX2	All	Wald ratio	1	0.844583	0.985915	0.855554	1.13614
Cerebellum	ACOX3	GB	Inverse variance weighted	2	0.436756	0.97254	0.906632	1.04324
Cerebellum	ACOX3	All	Inverse variance weighted	2	0.476597	0.979401	0.924845	1.03718
Cerebellum	ACOX3	Non-GB	Inverse variance weighted	2	0.725729	1.01355	0.94011	1.09274
Cortex	ACOX3	Non-GB	Inverse variance weighted	3	0.278125	1.06638	0.94944	1.19773
Cortex	ACOX3	GB	Inverse variance weighted	3	0.497866	0.963287	0.864542	1.07331
Cortex	ACOX3	GB	Weighted median	3	0.585277	0.966834	0.856526	1.09135
Cortex	ACOX3	All	Weighted median	3	0.626233	0.974602	0.87875	1.08091
Cortex	ACOX3	All	Weighted mode	3	0.628632	0.966825	0.860156	1.08672
Cortex	ACOX3	All	Simple mode	3	0.638989	0.966825	0.856823	1.09095
Cortex	ACOX3	Non-GB	Weighted median	3	0.752594	1.02263	0.889795	1.1753
Cortex	ACOX3	GB	Weighted mode	3	0.771755	0.97668	0.84951	1.12289
Cortex	ACOX3	All	Inverse variance weighted	3	0.786179	0.987846	0.904313	1.0791
Cortex	ACOX3	GB	Simple mode	3	0.793475	0.978985	0.851553	1.12549
Cortex	ACOX3	Non-GB	Simple mode	3	0.820812	1.02235	0.864069	1.20963
Cortex	ACOX3	Non-GB	Weighted mode	3	0.820905	1.02235	0.863991	1.20974
Cortex	ACOX3	GB	MR Egger	3	0.892437	1.10462	0.352135	3.4651
Cortex	ACOX3	Non-GB	MR Egger	3	0.942228	0.930279	0.196145	4.41214
Cortex	ACOX3	All	MR Egger	3	0.950845	1.03765	0.406846	2.6465
Cortex	ACP1	GB	Wald ratio	1	0.497729	1.07371	0.874191	1.31877
Cortex	ACP1	All	Wald ratio	1	0.509657	1.058	0.894749	1.25104
Cortex	ACP1	Non-GB	Wald ratio	1	0.971483	1.00402	0.805649	1.25124
Cerebellum	ACP2	GB	Wald ratio	1	0.249615	0.949137	0.868426	1.03735
Cerebellum	ACP2	All	Wald ratio	1	0.303818	0.961837	0.893081	1.03589
Cerebellum	ACP2	Non-GB	Wald ratio	1	0.599476	0.974625	0.885476	1.07275
Cerebellum	ACP4	GB	Wald ratio	1	0.228402	0.922988	0.810143	1.05155
Cerebellum	ACP4	Non-GB	Wald ratio	1	0.247266	1.08588	0.944423	1.24853
Cerebellum	ACP4	All	Wald ratio	1	0.880193	0.991858	0.891831	1.10311
Cortex	ACP4	Non-GB	Wald ratio	1	0.660432	1.03757	0.880162	1.22312
Cortex	ACP4	GB	Wald ratio	1	0.677309	0.968172	0.831361	1.1275
Cortex	ACP4	All	Wald ratio	1	0.882244	1.00946	0.89126	1.14333
Cerebellum	ACP5	Non-GB	Wald ratio	1	0.744896	0.979128	0.862297	1.11179
Cerebellum	ACP5	All	Wald ratio	1	0.795815	0.987321	0.896363	1.08751
Cerebellum	ACP5	GB	Wald ratio	1	0.989946	1.00076	0.889007	1.12656
Basal Ganglia	ACP6	Non-GB	Wald ratio	1	0.461245	1.02442	0.960733	1.09233
Basal Ganglia	ACP6	All	Wald ratio	1	0.582744	1.01379	0.965448	1.06455
Basal Ganglia	ACP6	GB	Wald ratio	1	0.930593	0.997346	0.93945	1.05881
Cerebellum	ACP6	Non-GB	Wald ratio	1	0.456394	1.02382	0.962315	1.08926
Cerebellum	ACP6	All	Wald ratio	1	0.5622	1.01404	0.967329	1.06302
Cerebellum	ACP6	GB	Wald ratio	1	0.94027	0.997795	0.941825	1.05709
Cortex	ACP6	Non-GB	Simple mode	3	0.204712	1.12879	0.993183	1.28291
Cortex	ACP6	Non-GB	Inverse variance weighted	3	0.326266	1.0299	0.971063	1.09231
Cortex	ACP6	Non-GB	Weighted median	3	0.356824	1.02911	0.968171	1.09389
Cortex	ACP6	All	Inverse variance weighted	3	0.451816	1.02386	0.962859	1.08873
Cortex	ACP6	GB	Simple mode	3	0.50064	0.963294	0.880451	1.05393
Cortex	ACP6	All	Weighted median	3	0.516592	1.0148	0.970732	1.06087
Cortex	ACP6	All	Weighted mode	3	0.610094	1.01473	0.967312	1.06447
Cortex	ACP6	Non-GB	Weighted mode	3	0.667037	1.01636	0.953658	1.08317
Cortex	ACP6	All	MR Egger	3	0.716552	0.972278	0.866247	1.09129
Cortex	ACP6	Non-GB	MR Egger	3	0.735834	0.975071	0.871476	1.09098
Cortex	ACP6	All	Simple mode	3	0.768119	1.01266	0.941214	1.08954
Cortex	ACP6	GB	Inverse variance weighted	3	0.77084	1.01471	0.919745	1.11948
Cortex	ACP6	GB	MR Egger	3	0.834954	0.967788	0.759793	1.23272
Cortex	ACP6	GB	Weighted median	3	0.867495	1.00484	0.949471	1.06343
Cortex	ACP6	GB	Weighted mode	3	0.869871	1.00531	0.950656	1.0631
Hippocampus	ACP6	GB	Wald ratio	1	0.509621	1.02226	0.957509	1.09139
Hippocampus	ACP6	All	Wald ratio	1	0.620406	1.01355	0.960964	1.06902
Hippocampus	ACP6	Non-GB	Wald ratio	1	0.822686	0.99204	0.925068	1.06386
Spinal Cord	ACP6	Non-GB	Wald ratio	1	0.456394	1.0266	0.958067	1.10004
Spinal Cord	ACP6	All	Wald ratio	1	0.5622	1.01567	0.963635	1.07052
Spinal Cord	ACP6	GB	Wald ratio	1	0.94027	0.997542	0.935346	1.06387
Cerebellum	ACP7	All	Wald ratio	1	0.0018766	1.08487	1.03056	1.14203
Cerebellum	ACP7	GB	Wald ratio	1	0.0119594	1.08435	1.01799	1.15504
Cerebellum	ACP7	Non-GB	Wald ratio	1	0.0249665	1.08029	1.00976	1.15574
Cortex	ACP7	Non-GB	Inverse variance weighted	2	0.345972	0.940014	0.826536	1.06907
Cortex	ACP7	All	Inverse variance weighted	2	0.520713	0.952167	0.819881	1.1058
Cortex	ACP7	GB	Inverse variance weighted	2	0.698385	0.960209	0.781938	1.17912
Basal Ganglia	ACPP	GB	Wald ratio	1	0.283592	1.04713	0.962591	1.1391
Basal Ganglia	ACPP	Non-GB	Wald ratio	1	0.511332	0.970064	0.885948	1.06217
Basal Ganglia	ACPP	All	Wald ratio	1	0.891451	1.00477	0.938449	1.07577
Cortex	ACPP	GB	Wald ratio	1	0.283592	1.04983	0.960542	1.14742
Cortex	ACPP	Non-GB	Wald ratio	1	0.511332	0.968418	0.879973	1.06575
Cortex	ACPP	All	Wald ratio	1	0.891451	1.00503	0.935124	1.08017
Cortex	ACR	Non-GB	Wald ratio	1	0.631508	1.08151	0.785162	1.48971
Cortex	ACR	All	Wald ratio	1	0.746159	1.0409	0.816575	1.32686
Cortex	ACR	GB	Wald ratio	1	0.864995	0.974409	0.722682	1.31382
Cortex	ACRV1	GB	Wald ratio	1	0.382518	0.93715	0.810094	1.08413
Cortex	ACRV1	All	Wald ratio	1	0.443347	0.953576	0.844441	1.07682
Cortex	ACRV1	Non-GB	Wald ratio	1	0.628971	0.961868	0.82153	1.12618
Cortex	ACSBG1	GB	Wald ratio	1	0.370089	1.13692	0.85874	1.50522
Cortex	ACSBG1	Non-GB	Wald ratio	1	0.448741	0.89008	0.658538	1.20303
Cortex	ACSBG1	All	Wald ratio	1	0.985027	1.00217	0.799007	1.25699
Cerebellum	ACSF3	Non-GB	Wald ratio	1	0.319669	1.04708	0.956377	1.14638
Cerebellum	ACSF3	All	Wald ratio	1	0.391763	1.03052	0.962007	1.1039
Cerebellum	ACSF3	GB	Wald ratio	1	0.463948	1.03209	0.948435	1.12312
Cerebellum	ACSL1	All	Wald ratio	1	0.096531	0.92945	0.852614	1.01321
Cerebellum	ACSL1	Non-GB	Wald ratio	1	0.117041	0.913025	0.814826	1.02306
Cerebellum	ACSL1	GB	Wald ratio	1	0.311653	0.946688	0.851363	1.05269
Cortex	ACSL1	All	Wald ratio	1	0.189556	0.931469	0.837731	1.03569
Cortex	ACSL1	Non-GB	Wald ratio	1	0.21439	0.915477	0.796348	1.05243
Cortex	ACSL1	GB	Wald ratio	1	0.41676	0.947355	0.831424	1.07945
Cortex	ACSL3	Non-GB	Wald ratio	1	0.0988205	0.873932	0.744707	1.02558
Cortex	ACSL3	All	Wald ratio	1	0.485136	0.957612	0.847959	1.08145
Cortex	ACSL3	GB	Wald ratio	1	0.934544	1.00626	0.867043	1.16783
Cerebellum	ACSL5	Non-GB	Wald ratio	1	0.557661	0.971244	0.880985	1.07075
Cerebellum	ACSL5	All	Wald ratio	1	0.649346	0.982895	0.912445	1.05878
Cerebellum	ACSL5	GB	Wald ratio	1	0.909777	1.00523	0.918468	1.10019
Cortex	ACSL5	Non-GB	Wald ratio	1	0.557661	0.967183	0.865099	1.08131
Cortex	ACSL5	All	Wald ratio	1	0.649346	0.980463	0.900517	1.06751
Cortex	ACSL5	GB	Wald ratio	1	0.909777	1.00599	0.907319	1.11538
Cerebellum	ACSL6	Non-GB	Wald ratio	1	0.0553969	0.907731	0.822135	1.00224
Cerebellum	ACSL6	All	Wald ratio	1	0.0787181	0.934608	0.866737	1.00779
Cerebellum	ACSL6	GB	Wald ratio	1	0.259005	0.947986	0.864012	1.04012
Cortex	ACSL6	GB	Wald ratio	1	0.668054	1.02462	0.916831	1.14507
Cortex	ACSL6	All	Wald ratio	1	0.716699	1.01689	0.928921	1.1132
Cortex	ACSL6	Non-GB	Wald ratio	1	0.769946	1.01786	0.903965	1.14612
Cerebellum	ACSM1	Non-GB	Wald ratio	1	0.336794	1.03029	0.969431	1.09496
Cerebellum	ACSM1	All	Wald ratio	1	0.339827	1.02281	0.976517	1.07131
Cerebellum	ACSM1	GB	Wald ratio	1	0.363461	1.02669	0.969991	1.08671
Cortex	ACSM1	Non-GB	Wald ratio	1	0.237331	1.06461	0.959604	1.1811
Cortex	ACSM1	All	Wald ratio	1	0.352704	1.03817	0.959313	1.1235
Cortex	ACSM1	GB	Wald ratio	1	0.512129	1.03293	0.937569	1.13798
Cortex	ACSM2A	All	Wald ratio	1	0.355359	0.933287	0.806173	1.08044
Cortex	ACSM2A	GB	Wald ratio	1	0.446438	0.933039	0.780571	1.11529
Cortex	ACSM2A	Non-GB	Wald ratio	1	0.950673	0.993948	0.820049	1.20472
Cerebellum	ACSM5	Non-GB	Wald ratio	1	0.232519	0.932466	0.831342	1.04589
Cerebellum	ACSM5	All	Wald ratio	1	0.332583	0.957823	0.877865	1.04506
Cerebellum	ACSM5	GB	Wald ratio	1	0.451707	0.961378	0.86765	1.06523
Cerebellum	ACSS1	GB	Wald ratio	1	0.539078	1.02632	0.944674	1.11501
Cerebellum	ACSS1	Non-GB	Wald ratio	1	0.622201	1.02271	0.935328	1.11825
Cerebellum	ACSS1	All	Wald ratio	1	0.630091	1.01674	0.950317	1.0878
Cortex	ACSS1	All	Wald ratio	1	0.205688	0.859546	0.679933	1.08661
Cortex	ACSS1	GB	Wald ratio	1	0.226252	0.83706	0.627542	1.11653
Cortex	ACSS1	Non-GB	Wald ratio	1	0.776728	0.956264	0.702006	1.30261
Cerebellum	ACSS2	Non-GB	Wald ratio	1	0.430051	0.974876	0.915171	1.03848
Cerebellum	ACSS2	All	Wald ratio	1	0.627429	0.988165	0.941777	1.03684
Cerebellum	ACSS2	GB	Wald ratio	1	0.753448	1.0095	0.951644	1.07088
Cortex	ACSS2	Non-GB	Wald ratio	1	0.402946	0.937395	0.805608	1.09074
Cortex	ACSS2	GB	Wald ratio	1	0.599977	1.03857	0.901583	1.19638
Cortex	ACSS2	All	Wald ratio	1	0.743475	0.980939	0.874146	1.10078
Cortex	ACSS3	Non-GB	Wald ratio	1	0.204415	1.09092	0.953728	1.24784
Cortex	ACSS3	All	Wald ratio	1	0.530293	1.03324	0.932936	1.14432
Cortex	ACSS3	GB	Wald ratio	1	0.770681	0.981607	0.866413	1.11212
Cortex	ACTA1	GB	Wald ratio	1	0.698952	0.95926	0.776941	1.18436
Cortex	ACTA1	Non-GB	Wald ratio	1	0.768506	1.03444	0.825597	1.29612
Cortex	ACTA1	All	Wald ratio	1	0.844645	1.0173	0.856946	1.20765
Cortex	ACTC1	All	Wald ratio	1	0.290071	1.06751	0.945823	1.20485
Cortex	ACTC1	GB	Wald ratio	1	0.42656	1.0621	0.915509	1.23217
Cortex	ACTC1	Non-GB	Wald ratio	1	0.752271	1.02598	0.874924	1.20312
Cortex	ACTL6A	GB	Wald ratio	1	0.197903	0.837359	0.63909	1.09714
Cortex	ACTL6A	Non-GB	Wald ratio	1	0.595279	1.08014	0.812723	1.43556
Cortex	ACTL6A	All	Wald ratio	1	0.604195	0.943725	0.758114	1.17478
Cortex	ACTL8	GB	Wald ratio	1	0.21829	1.11837	0.935907	1.33641
Cortex	ACTL8	Non-GB	Wald ratio	1	0.506017	0.936575	0.772102	1.13608
Cortex	ACTL8	All	Wald ratio	1	0.956071	0.995906	0.86063	1.15244
Cerebellum	ACTN1	GB	Wald ratio	1	0.304903	0.946898	0.853166	1.05093
Cerebellum	ACTN1	All	Wald ratio	1	0.569439	0.975639	0.896159	1.06217
Cerebellum	ACTN1	Non-GB	Wald ratio	1	0.949339	0.996391	0.891227	1.11396
Cortex	ACTN2	All	Inverse variance weighted	2	0.518564	0.967716	0.875947	1.0691
Cortex	ACTN2	GB	Inverse variance weighted	2	0.544895	0.962257	0.849567	1.08989
Cortex	ACTN2	Non-GB	Inverse variance weighted	2	0.763853	1.02032	0.894849	1.16337
Cortex	ACTN3	Non-GB	Wald ratio	1	0.435951	0.884295	0.648995	1.2049
Cortex	ACTN3	All	Wald ratio	1	0.811892	0.971254	0.763848	1.23498
Cortex	ACTN3	GB	Wald ratio	1	0.940113	1.01111	0.757815	1.34908
Cerebellum	ACTR10	GB	Wald ratio	1	0.320474	0.927494	0.799504	1.07597
Cerebellum	ACTR10	All	Wald ratio	1	0.599013	0.968236	0.858474	1.09203
Cerebellum	ACTR10	Non-GB	Wald ratio	1	0.843583	0.984214	0.840324	1.15274
Cortex	ACTR10	Non-GB	Inverse variance weighted	2	0.746402	0.981426	0.876009	1.09953
Cortex	ACTR10	GB	Inverse variance weighted	2	0.766345	0.976288	0.833369	1.14372
Cortex	ACTR10	All	Inverse variance weighted	2	0.825039	0.990287	0.908194	1.0798
Hippocampus	ACTR10	GB	Wald ratio	1	0.376222	0.954596	0.861233	1.05808
Hippocampus	ACTR10	Non-GB	Wald ratio	1	0.476076	0.960727	0.860485	1.07265
Hippocampus	ACTR10	All	Wald ratio	1	0.600648	0.978028	0.899962	1.06287
Cortex	ACTR1A	GB	Wald ratio	1	0.203235	0.872061	0.706261	1.07678
Cortex	ACTR1A	All	Wald ratio	1	0.218099	0.897757	0.756162	1.06587
Cortex	ACTR1A	Non-GB	Wald ratio	1	0.382848	0.903972	0.720573	1.13405
Cerebellum	ACTR1B	GB	Wald ratio	1	0.00101712	0.896207	0.839497	0.956748
Cerebellum	ACTR1B	All	Wald ratio	1	0.00413298	0.925051	0.877086	0.97564
Cerebellum	ACTR1B	Non-GB	Wald ratio	1	0.345824	0.967231	0.902499	1.03661
Cortex	ACTR1B	GB	Wald ratio	1	0.00101712	0.80879	0.712621	0.917938
Cortex	ACTR1B	All	Wald ratio	1	0.00413298	0.85996	0.775707	0.953364
Cortex	ACTR1B	Non-GB	Wald ratio	1	0.345824	0.937516	0.819823	1.07211
Cortex	ACTR3C	Non-GB	Inverse variance weighted	2	0.685291	0.975525	0.865348	1.09973
Cortex	ACTR3C	All	Inverse variance weighted	2	0.753445	0.985508	0.899703	1.0795
Cortex	ACTR3C	GB	Inverse variance weighted	2	0.861788	1.01293	0.876533	1.17055
Cerebellum	ACTR5	GB	Wald ratio	1	0.072133	0.902897	0.807769	1.00923
Cerebellum	ACTR5	Non-GB	Wald ratio	1	0.541906	1.038	0.920757	1.17018
Cerebellum	ACTR5	All	Wald ratio	1	0.542909	0.972162	0.887643	1.06473
Basal Ganglia	ACTR8	Non-GB	Wald ratio	1	0.40187	0.972769	0.911959	1.03763
Basal Ganglia	ACTR8	GB	Wald ratio	1	0.541984	1.01892	0.959354	1.08218
Basal Ganglia	ACTR8	All	Wald ratio	1	0.855071	0.99544	0.9478	1.04548
Cerebellum	ACTR8	Non-GB	Wald ratio	1	0.383187	0.97093	0.908638	1.03749
Cerebellum	ACTR8	GB	Wald ratio	1	0.540838	1.0195	0.958317	1.08458
Cerebellum	ACTR8	All	Wald ratio	1	0.834044	0.994627	0.945744	1.04604
Cortex	ACTR8	GB	Inverse variance weighted	2	0.0536905	1.05787	0.999106	1.1201
Cortex	ACTR8	Non-GB	Inverse variance weighted	2	0.254052	0.965004	0.907702	1.02592
Cortex	ACTR8	All	Inverse variance weighted	2	0.65193	1.01077	0.964792	1.05894
Hippocampus	ACTR8	GB	Wald ratio	1	0.0277282	1.08499	1.00897	1.16672
Hippocampus	ACTR8	Non-GB	Wald ratio	1	0.371488	0.96518	0.893001	1.04319
Hippocampus	ACTR8	All	Wald ratio	1	0.436062	1.02379	0.964969	1.0862
Spinal Cord	ACTR8	GB	Wald ratio	1	0.119149	1.0536	0.986632	1.12512
Spinal Cord	ACTR8	Non-GB	Wald ratio	1	0.344418	0.966727	0.901236	1.03698
Spinal Cord	ACTR8	All	Wald ratio	1	0.848062	1.00523	0.952953	1.06039
Cortex	ACVR1B	All	Wald ratio	1	0.221343	0.829196	0.614174	1.1195
Cortex	ACVR1B	Non-GB	Wald ratio	1	0.222483	0.781425	0.525773	1.16139
Cortex	ACVR1B	GB	Wald ratio	1	0.492521	0.884934	0.62416	1.25466
Cerebellum	ACVR2A	GB	Wald ratio	1	0.344881	1.04588	0.952924	1.14789
Cerebellum	ACVR2A	All	Wald ratio	1	0.59594	1.02083	0.945936	1.10165
Cerebellum	ACVR2A	Non-GB	Wald ratio	1	0.874955	1.00807	0.911998	1.11427
Cortex	ACVR2A	GB	Wald ratio	1	0.296356	1.11943	0.905805	1.38344
Cortex	ACVR2A	All	Wald ratio	1	0.396657	1.07776	0.906396	1.28152
Cortex	ACVR2A	Non-GB	Wald ratio	1	0.540397	1.07375	0.855008	1.34844
Cerebellum	ACVR2B	Non-GB	Wald ratio	1	0.00402816	1.21083	1.06282	1.37944
Cerebellum	ACVR2B	All	Wald ratio	1	0.178274	1.06913	0.969973	1.17843
Cerebellum	ACVR2B	GB	Wald ratio	1	0.999409	1.00004	0.889	1.12496
Cortex	ACVR2B	GB	Wald ratio	1	0.305346	0.919577	0.783365	1.07947
Cortex	ACVR2B	Non-GB	Wald ratio	1	0.4256	1.07249	0.902873	1.27397
Cortex	ACVR2B	All	Wald ratio	1	0.734895	0.977686	0.857969	1.11411
Cerebellum	ACY3	All	Wald ratio	1	0.0633999	0.923771	0.849583	1.00444
Cerebellum	ACY3	GB	Wald ratio	1	0.0746687	0.912455	0.825013	1.00917
Cerebellum	ACY3	Non-GB	Wald ratio	1	0.378041	0.952476	0.854745	1.06138
Cortex	ACY3	All	Wald ratio	1	0.0652057	0.925419	0.852229	1.00489
Cortex	ACY3	GB	Wald ratio	1	0.0720853	0.913036	0.826855	1.0082
Cortex	ACY3	Non-GB	Wald ratio	1	0.408896	0.956119	0.859528	1.06356
Cerebellum	ACYP2	Non-GB	Wald ratio	1	0.000359252	1.21522	1.09183	1.35256
Cerebellum	ACYP2	All	Wald ratio	1	0.00224014	1.1356	1.04667	1.23208
Cerebellum	ACYP2	GB	Wald ratio	1	0.226668	1.06375	0.962336	1.17586
Cortex	ACYP2	Non-GB	Wald ratio	1	0.000463827	1.42793	1.16974	1.74309
Cortex	ACYP2	All	Wald ratio	1	0.000773432	1.29765	1.11478	1.51051
Cortex	ACYP2	GB	Wald ratio	1	0.0958488	1.17194	0.972315	1.41256
Cortex	ADA	Non-GB	Inverse variance weighted	2	0.603596	0.974519	0.884051	1.07425
Cortex	ADA	GB	Inverse variance weighted	2	0.664477	0.979984	0.894417	1.07374
Cortex	ADA	All	Inverse variance weighted	2	0.691541	0.985026	0.91428	1.06125
Basal Ganglia	ADA2	Non-GB	Wald ratio	1	0.267131	1.04725	0.96524	1.13624
Basal Ganglia	ADA2	GB	Wald ratio	1	0.46844	0.972292	0.901169	1.04903
Basal Ganglia	ADA2	All	Wald ratio	1	0.723854	1.01125	0.950408	1.07598
Cerebellum	ADA2	GB	Wald ratio	1	0.192668	0.96691	0.919175	1.01712
Cerebellum	ADA2	Non-GB	Wald ratio	1	0.26645	1.03093	0.977007	1.08782
Cerebellum	ADA2	All	Wald ratio	1	0.896181	0.99727	0.957155	1.03907
Cortex	ADA2	Non-GB	Wald ratio	1	0.267131	1.04767	0.964948	1.13748
Cortex	ADA2	GB	Wald ratio	1	0.46844	0.972058	0.900366	1.04946
Cortex	ADA2	All	Wald ratio	1	0.723854	1.01134	0.949995	1.07666
Basal Ganglia	ADAD2	All	Wald ratio	1	0.440014	1.0226	0.966211	1.08227
Basal Ganglia	ADAD2	Non-GB	Wald ratio	1	0.556602	1.02262	0.949141	1.10178
Basal Ganglia	ADAD2	GB	Wald ratio	1	0.884634	1.00519	0.937257	1.07806
Cortex	ADAD2	GB	Wald ratio	1	0.410793	1.09099	0.886534	1.34259
Cortex	ADAD2	All	Wald ratio	1	0.6593	1.0388	0.877083	1.23033
Cortex	ADAD2	Non-GB	Wald ratio	1	0.701844	0.957489	0.766555	1.19598
Basal Ganglia	ADAL	Non-GB	Wald ratio	1	0.366744	1.03432	0.961235	1.11297
Basal Ganglia	ADAL	GB	Wald ratio	1	0.589189	0.981402	0.916758	1.0506
Basal Ganglia	ADAL	All	Wald ratio	1	0.84145	1.00569	0.951299	1.06319
Cerebellum	ADAL	Non-GB	Wald ratio	1	0.224672	1.03842	0.97711	1.10357
Cerebellum	ADAL	GB	Wald ratio	1	0.509918	0.981181	0.927275	1.03822
Cerebellum	ADAL	All	Wald ratio	1	0.759751	1.00722	0.961827	1.05476
Cortex	ADAL	Non-GB	Wald ratio	1	0.224672	1.04133	0.97543	1.11169
Cortex	ADAL	GB	Wald ratio	1	0.509918	0.979797	0.922086	1.04112
Cortex	ADAL	All	Wald ratio	1	0.759751	1.00776	0.95905	1.05894
Hippocampus	ADAL	Non-GB	Wald ratio	1	0.282405	1.03717	0.970397	1.10854
Hippocampus	ADAL	GB	Wald ratio	1	0.315682	0.968859	0.910798	1.03062
Hippocampus	ADAL	All	Wald ratio	1	0.94166	1.00189	0.952595	1.05373
Cortex	ADAM10	GB	Wald ratio	1	0.293995	1.08014	0.935291	1.24743
Cortex	ADAM10	All	Wald ratio	1	0.471144	1.04433	0.928116	1.17509
Cortex	ADAM10	Non-GB	Wald ratio	1	0.777639	1.02275	0.874933	1.19553
Cortex	ADAM12	All	Inverse variance weighted	2	0.761679	0.969675	0.794686	1.1832
Cortex	ADAM12	GB	Inverse variance weighted	2	0.830774	0.980999	0.822728	1.16972
Cortex	ADAM12	Non-GB	Inverse variance weighted	2	0.9472	0.993399	0.816583	1.2085
Cerebellum	ADAM15	Non-GB	Wald ratio	1	0.10648	0.940359	0.872703	1.01326
Cerebellum	ADAM15	All	Wald ratio	1	0.556533	0.98304	0.928557	1.04072
Cerebellum	ADAM15	GB	Wald ratio	1	0.754593	1.01127	0.942626	1.08492
Cortex	ADAM15	Non-GB	MR Egger	3	0.209488	0.817226	0.713958	0.93543
Cortex	ADAM15	Non-GB	Weighted median	3	0.219671	0.951467	0.878802	1.03014
Cortex	ADAM15	Non-GB	Weighted mode	3	0.271836	0.942265	0.871928	1.01828
Cortex	ADAM15	All	Simple mode	3	0.295003	1.15662	0.944255	1.41675
Cortex	ADAM15	All	MR Egger	3	0.438541	0.929443	0.82592	1.04594
Cortex	ADAM15	All	Weighted mode	3	0.617944	0.982695	0.926838	1.04192
Cortex	ADAM15	GB	Inverse variance weighted	3	0.635657	1.01648	0.950008	1.08761
Cortex	ADAM15	GB	MR Egger	3	0.657249	1.03925	0.915907	1.1792
Cortex	ADAM15	GB	Weighted median	3	0.766383	1.01056	0.942914	1.08305
Cortex	ADAM15	Non-GB	Inverse variance weighted	3	0.772345	0.97707	0.834976	1.14334
Cortex	ADAM15	GB	Weighted mode	3	0.830761	1.00912	0.937822	1.08584
Cortex	ADAM15	All	Weighted median	3	0.84195	1.00591	0.94927	1.06594
Cortex	ADAM15	GB	Simple mode	3	0.852424	0.988822	0.890788	1.09765
Cortex	ADAM15	All	Inverse variance weighted	3	0.852511	1.00799	0.926893	1.09618
Cortex	ADAM15	Non-GB	Simple mode	3	0.885578	0.981707	0.786142	1.22592
Cortex	ADAM17	All	Wald ratio	1	0.0312492	1.11235	1.00963	1.22552
Cortex	ADAM17	GB	Wald ratio	1	0.0727527	1.11485	0.990015	1.25543
Cortex	ADAM17	Non-GB	Wald ratio	1	0.122214	1.10576	0.9734	1.25612
Cortex	ADAM18	Non-GB	Wald ratio	1	0.639144	1.04686	0.864476	1.26772
Cortex	ADAM18	GB	Wald ratio	1	0.860304	0.984153	0.823758	1.17578
Cortex	ADAM18	All	Wald ratio	1	0.926517	1.00685	0.870812	1.16415
Cerebellum	ADAM19	GB	Wald ratio	1	0.0884915	1.10688	0.98482	1.24407
Cerebellum	ADAM19	All	Wald ratio	1	0.123781	1.07721	0.979866	1.18423
Cerebellum	ADAM19	Non-GB	Wald ratio	1	0.309434	1.06668	0.941834	1.20808
Cortex	ADAM19	GB	Wald ratio	1	0.0804195	0.880384	0.763208	1.01555
Cortex	ADAM19	Non-GB	Wald ratio	1	0.29579	1.08532	0.930886	1.26539
Cortex	ADAM19	All	Wald ratio	1	0.430258	0.954131	0.849054	1.07221
Cortex	ADAM20	Non-GB	Wald ratio	1	0.00393975	0.64051	0.473141	0.867084
Cortex	ADAM20	All	Wald ratio	1	0.115261	0.829713	0.657714	1.04669
Cortex	ADAM20	GB	Wald ratio	1	0.854069	0.973454	0.730801	1.29668
Cortex	ADAM21	Non-GB	Wald ratio	1	0.319402	0.919767	0.78015	1.08437
Cortex	ADAM21	All	Wald ratio	1	0.481753	0.956034	0.84347	1.08362
Cortex	ADAM21	GB	Wald ratio	1	0.779687	0.978279	0.83876	1.14101
Cortex	ADAM22	All	Wald ratio	1	0.64043	0.959352	0.806036	1.14183
Cortex	ADAM22	GB	Wald ratio	1	0.646022	0.95117	0.768202	1.17772
Cortex	ADAM22	Non-GB	Wald ratio	1	0.820058	0.973727	0.774119	1.2248
Cortex	ADAM23	Non-GB	Wald ratio	1	0.101645	1.15691	0.971643	1.37751
Cortex	ADAM23	All	Wald ratio	1	0.112443	1.11341	0.975091	1.27136
Cortex	ADAM23	GB	Wald ratio	1	0.313149	1.08754	0.923895	1.28018
Cortex	ADAM29	GB	Wald ratio	1	0.0737974	1.15919	0.985878	1.36297
Cortex	ADAM29	All	Wald ratio	1	0.260914	1.07869	0.945244	1.23098
Cortex	ADAM29	Non-GB	Wald ratio	1	0.924161	0.991624	0.833939	1.17912
Cerebellum	ADAM32	Non-GB	Wald ratio	1	0.534469	1.0411	0.916848	1.1822
Cerebellum	ADAM32	GB	Wald ratio	1	0.737729	0.979911	0.870166	1.1035
Cerebellum	ADAM32	All	Wald ratio	1	0.973098	0.998339	0.906408	1.09959
Cortex	ADAM32	GB	Wald ratio	1	0.782613	1.02004	0.88594	1.17444
Cortex	ADAM32	Non-GB	Wald ratio	1	0.827042	1.01702	0.874143	1.18325
Cortex	ADAM32	All	Wald ratio	1	0.903152	1.00716	0.897825	1.12981
Cerebellum	ADAM33	GB	Wald ratio	1	0.051889	0.917375	0.840982	1.00071
Cerebellum	ADAM33	All	Wald ratio	1	0.0581563	0.933766	0.869856	1.00237
Cerebellum	ADAM33	Non-GB	Wald ratio	1	0.262926	0.948451	0.864516	1.04054
Cortex	ADAM33	Non-GB	Inverse variance weighted	2	0.746054	1.02459	0.884512	1.18685
Cortex	ADAM33	All	Inverse variance weighted	2	0.883846	1.00837	0.901714	1.12764
Cortex	ADAM33	GB	Inverse variance weighted	2	0.979852	1.00177	0.873421	1.14898
Cortex	ADAM7	Non-GB	Wald ratio	1	0.3992	1.07974	0.90335	1.29057
Cortex	ADAM7	All	Wald ratio	1	0.415407	1.05797	0.92379	1.21165
Cortex	ADAM7	GB	Wald ratio	1	0.789028	0.978372	0.833575	1.14832
Cortex	ADAM8	All	Wald ratio	1	0.275925	1.08636	0.935963	1.26092
Cortex	ADAM8	GB	Wald ratio	1	0.385552	1.08443	0.902997	1.30232
Cortex	ADAM8	Non-GB	Wald ratio	1	0.387044	1.09123	0.895366	1.32994
Cortex	ADAM9	GB	Wald ratio	1	0.663974	0.955652	0.778788	1.17268
Cortex	ADAM9	Non-GB	Wald ratio	1	0.74866	1.03656	0.832151	1.29118
Cortex	ADAM9	All	Wald ratio	1	0.933898	0.992972	0.840539	1.17305
Cortex	ADAMDEC1	Non-GB	Wald ratio	1	0.3992	1.10513	0.875952	1.39428
Cortex	ADAMDEC1	All	Wald ratio	1	0.415407	1.07619	0.901865	1.28422
Cortex	ADAMDEC1	GB	Wald ratio	1	0.789028	0.971911	0.788843	1.19746
Cerebellum	ADAMTS10	GB	Wald ratio	1	0.393903	1.066	0.920335	1.23471
Cerebellum	ADAMTS10	Non-GB	Wald ratio	1	0.70568	0.970031	0.828334	1.13597
Cerebellum	ADAMTS10	All	Wald ratio	1	0.847981	1.01176	0.897758	1.14024
Cerebellum	ADAMTS13	Non-GB	Inverse variance weighted	2	0.295643	1.04019	0.96614	1.11992
Cerebellum	ADAMTS13	All	Inverse variance weighted	2	0.489126	1.03733	0.935005	1.15086
Cerebellum	ADAMTS13	GB	Inverse variance weighted	2	0.548112	1.03629	0.922487	1.16413
Cortex	ADAMTS13	Non-GB	Wald ratio	1	0.00361344	1.52727	1.14827	2.03136
Cortex	ADAMTS13	All	Wald ratio	1	0.00720984	1.34821	1.08419	1.67651
Cortex	ADAMTS13	GB	Wald ratio	1	0.0530794	1.30357	0.99648	1.70529
Basal Ganglia	ADAMTS14	GB	Wald ratio	1	0.0317863	1.07073	1.00597	1.13966
Basal Ganglia	ADAMTS14	All	Wald ratio	1	0.331184	1.02558	0.974636	1.07919
Basal Ganglia	ADAMTS14	Non-GB	Wald ratio	1	0.638764	0.984015	0.919986	1.0525
Cerebellum	ADAMTS14	GB	Wald ratio	1	0.0183347	1.0829	1.01356	1.15698
Cerebellum	ADAMTS14	All	Wald ratio	1	0.277599	1.03036	0.976208	1.08751
Cerebellum	ADAMTS14	Non-GB	Wald ratio	1	0.593579	0.980769	0.91326	1.05327
Cortex	ADAMTS14	GB	Inverse variance weighted	2	0.0289953	1.06365	1.00634	1.12423
Cortex	ADAMTS14	All	Inverse variance weighted	2	0.120183	1.03636	0.990712	1.08411
Cortex	ADAMTS14	Non-GB	Inverse variance weighted	2	0.842199	0.993324	0.929933	1.06104
Hippocampus	ADAMTS14	GB	Wald ratio	1	0.0158164	1.08315	1.01511	1.15574
Hippocampus	ADAMTS14	All	Wald ratio	1	0.236159	1.0325	0.979286	1.0886
Hippocampus	ADAMTS14	Non-GB	Wald ratio	1	0.664584	0.984659	0.918197	1.05593
Spinal Cord	ADAMTS14	GB	Wald ratio	1	0.0303103	1.05386	1.005	1.10508
Spinal Cord	ADAMTS14	All	Wald ratio	1	0.0809991	1.03495	0.995775	1.07566
Spinal Cord	ADAMTS14	Non-GB	Wald ratio	1	0.810403	1.00622	0.956508	1.05852
Cerebellum	ADAMTS15	Non-GB	Wald ratio	1	0.210802	1.09115	0.951802	1.2509
Cerebellum	ADAMTS15	All	Wald ratio	1	0.273998	1.06078	0.954354	1.17908
Cerebellum	ADAMTS15	GB	Wald ratio	1	0.831309	1.01387	0.893167	1.15089
Cerebellum	ADAMTS16	GB	Inverse variance weighted	2	0.0670354	1.04666	0.996804	1.09901
Cerebellum	ADAMTS16	All	Inverse variance weighted	2	0.189287	1.05561	0.973667	1.14444
Cerebellum	ADAMTS16	Non-GB	Inverse variance weighted	2	0.284889	1.05808	0.954068	1.17344
Cortex	ADAMTS16	All	Wald ratio	1	0.21756	0.916701	0.798338	1.05261
Cortex	ADAMTS16	GB	Wald ratio	1	0.279438	0.910672	0.768634	1.07896
Cortex	ADAMTS16	Non-GB	Wald ratio	1	0.386115	0.922609	0.768964	1.10695
Cerebellum	ADAMTS17	Non-GB	Wald ratio	1	0.236144	0.922596	0.807467	1.05414
Cerebellum	ADAMTS17	All	Wald ratio	1	0.271741	0.94452	0.853109	1.04573
Cerebellum	ADAMTS17	GB	Wald ratio	1	0.452272	0.953449	0.842	1.07965
Cortex	ADAMTS17	GB	Inverse variance weighted	2	0.636553	1.05927	0.834214	1.34505
Cortex	ADAMTS17	All	Inverse variance weighted	2	0.764998	1.02466	0.873391	1.20213
Cortex	ADAMTS17	Non-GB	Inverse variance weighted	2	0.884354	0.986727	0.824144	1.18139
Basal Ganglia	ADAMTS18	GB	Wald ratio	1	0.548907	1.01577	0.965108	1.06909
Basal Ganglia	ADAMTS18	All	Wald ratio	1	0.613558	1.0108	0.969526	1.05383
Basal Ganglia	ADAMTS18	Non-GB	Wald ratio	1	0.692055	1.01113	0.957229	1.06807
Cortex	ADAMTS18	GB	Wald ratio	1	0.0503219	0.767844	0.589364	1.00038
Cortex	ADAMTS18	Non-GB	Inverse variance weighted	2	0.953514	0.99655	0.887237	1.11933
Cortex	ADAMTS18	All	Inverse variance weighted	2	0.978255	0.998648	0.906081	1.10067
Hippocampus	ADAMTS18	GB	Wald ratio	1	0.697909	1.00954	0.962287	1.05911
Hippocampus	ADAMTS18	All	Wald ratio	1	0.793179	1.00524	0.966731	1.04528
Hippocampus	ADAMTS18	Non-GB	Wald ratio	1	0.872652	1.00421	0.953959	1.0571
Spinal Cord	ADAMTS18	GB	Wald ratio	1	0.605053	1.01259	0.9657	1.06175
Spinal Cord	ADAMTS18	All	Wald ratio	1	0.651974	1.00893	0.970699	1.04866
Spinal Cord	ADAMTS18	Non-GB	Wald ratio	1	0.752537	1.0082	0.958302	1.06069
Cortex	ADAMTS19	GB	Wald ratio	1	0.189534	0.911275	0.793173	1.04696
Cortex	ADAMTS19	All	Wald ratio	1	0.355293	0.948092	0.846769	1.06154
Cortex	ADAMTS19	Non-GB	Wald ratio	1	0.882107	1.01126	0.872153	1.17255
Cortex	ADAMTS2	GB	Wald ratio	1	0.523237	0.929636	0.743057	1.16306
Cortex	ADAMTS2	Non-GB	Wald ratio	1	0.614326	1.0637	0.836565	1.35251
Cortex	ADAMTS2	All	Wald ratio	1	0.985526	0.99831	0.831559	1.1985
Cortex	ADAMTS20	GB	Inverse variance weighted	2	0.44286	1.03449	0.948658	1.1281
Cortex	ADAMTS20	All	Inverse variance weighted	2	0.735884	1.01293	0.940081	1.09142
Cortex	ADAMTS20	Non-GB	Inverse variance weighted	2	0.834774	0.988652	0.888109	1.10058
Cortex	ADAMTS4	GB	Wald ratio	1	0.0519514	1.35396	0.997436	1.83793
Cortex	ADAMTS4	All	Wald ratio	1	0.1982	1.17804	0.917834	1.512
Cortex	ADAMTS4	Non-GB	Wald ratio	1	0.597684	1.09234	0.786866	1.51639
Cerebellum	ADAMTS5	GB	Wald ratio	1	0.245937	1.03661	0.975525	1.10151
Cerebellum	ADAMTS5	All	Wald ratio	1	0.268542	1.02828	0.978717	1.08035
Cerebellum	ADAMTS5	Non-GB	Wald ratio	1	0.519349	1.02153	0.95743	1.08993
Cortex	ADAMTS5	GB	Wald ratio	1	0.161903	0.890035	0.755981	1.04786
Cortex	ADAMTS5	All	Wald ratio	1	0.289177	0.93043	0.814281	1.06315
Cortex	ADAMTS5	Non-GB	Wald ratio	1	0.523059	0.944466	0.792559	1.12549
Cerebellum	ADAMTS7	All	Wald ratio	1	0.405585	0.959861	0.871524	1.05715
Cerebellum	ADAMTS7	GB	Wald ratio	1	0.444513	0.954852	0.848209	1.0749
Cerebellum	ADAMTS7	Non-GB	Wald ratio	1	0.688094	0.974389	0.858459	1.10597
Cortex	ADAMTS7	Non-GB	Wald ratio	1	0.0803186	0.864349	0.734064	1.01776
Cortex	ADAMTS7	All	Wald ratio	1	0.328284	0.939476	0.82894	1.06475
Cortex	ADAMTS7	GB	Wald ratio	1	0.883215	0.988499	0.847114	1.15348
Cerebellum	ADAMTS8	Non-GB	Wald ratio	1	0.0344097	1.12412	1.00862	1.25283
Cerebellum	ADAMTS8	All	Wald ratio	1	0.0733932	1.08029	0.99271	1.1756
Cerebellum	ADAMTS8	GB	Wald ratio	1	0.213852	1.06659	0.963499	1.18072
Cerebellum	ADAMTSL1	Non-GB	Wald ratio	1	0.218672	1.05222	0.970244	1.14113
Cerebellum	ADAMTSL1	All	Wald ratio	1	0.257208	1.03624	0.974353	1.10205
Cerebellum	ADAMTSL1	GB	Wald ratio	1	0.778512	1.0109	0.93733	1.09025
Cortex	ADAMTSL1	Non-GB	Inverse variance weighted	2	0.164388	0.868365	0.7117	1.05952
Cortex	ADAMTSL1	GB	Inverse variance weighted	2	0.744412	1.0412	0.816823	1.3272
Cortex	ADAMTSL1	All	Inverse variance weighted	2	0.832322	0.976671	0.784955	1.21521
Cerebellum	ADAMTSL2	Non-GB	Wald ratio	1	0.491905	1.04314	0.92477	1.17666
Cerebellum	ADAMTSL2	GB	Wald ratio	1	0.762554	0.982777	0.878029	1.10002
Cerebellum	ADAMTSL2	All	Wald ratio	1	0.842523	1.00933	0.920962	1.10618
Cortex	ADAMTSL2	GB	Wald ratio	1	0.540885	1.04206	0.913151	1.18916
Cortex	ADAMTSL2	Non-GB	Wald ratio	1	0.708109	1.02758	0.891156	1.1849
Cortex	ADAMTSL2	All	Wald ratio	1	0.853991	1.0103	0.9058	1.12687
Cerebellum	ADAMTSL3	Non-GB	Wald ratio	1	0.25605	1.04006	0.971897	1.11301
Cerebellum	ADAMTSL3	GB	Wald ratio	1	0.576739	0.982319	0.922671	1.04582
Cerebellum	ADAMTSL3	All	Wald ratio	1	0.979355	1.00068	0.95062	1.05337
Cortex	ADAMTSL3	Non-GB	Wald ratio	1	0.0678767	1.13532	0.990717	1.30104
Cortex	ADAMTSL3	GB	Wald ratio	1	0.191252	0.918483	0.808514	1.04341
Cortex	ADAMTSL3	All	Wald ratio	1	0.989063	1.00073	0.90208	1.11016
Cerebellum	ADAMTSL5	Non-GB	Wald ratio	1	0.76299	1.01645	0.914162	1.13019
Cerebellum	ADAMTSL5	All	Wald ratio	1	0.867553	1.0069	0.928751	1.09162
Cerebellum	ADAMTSL5	GB	Wald ratio	1	0.914828	1.00541	0.910798	1.10984
Cerebellum	ADAP2	Non-GB	Wald ratio	1	0.506158	1.04488	0.91803	1.18926
Cerebellum	ADAP2	GB	Wald ratio	1	0.616569	0.969633	0.859377	1.09403
Cerebellum	ADAP2	All	Wald ratio	1	0.862817	1.00869	0.914395	1.11271
Cerebellum	ADARB1	GB	Wald ratio	1	0.0883042	1.09896	0.98595	1.22491
Cerebellum	ADARB1	All	Wald ratio	1	0.145094	1.06783	0.977601	1.16639
Cerebellum	ADARB1	Non-GB	Wald ratio	1	0.628623	1.02906	0.916263	1.15575
Cortex	ADARB1	Non-GB	Inverse variance weighted	2	0.209916	1.0857	0.954743	1.23462
Cortex	ADARB1	GB	Inverse variance weighted	2	0.259039	1.09214	0.937143	1.27277
Cortex	ADARB1	All	Inverse variance weighted	2	0.285716	1.08177	0.93641	1.24969
Cerebellum	ADARB2	Non-GB	Wald ratio	1	0.244807	0.921344	0.802536	1.05774
Cerebellum	ADARB2	All	Wald ratio	1	0.498113	0.964121	0.867404	1.07162
Cerebellum	ADARB2	GB	Wald ratio	1	0.946654	0.995461	0.871267	1.13736
Cortex	ADARB2	Non-GB	Inverse variance weighted	2	0.494186	1.04054	0.92849	1.16612
Cortex	ADARB2	All	Inverse variance weighted	2	0.982111	0.999002	0.915537	1.09008
Cortex	ADARB2	GB	Inverse variance weighted	2	0.985699	0.999013	0.89675	1.11294
Hippocampus	ADARB2	All	Wald ratio	1	0.710128	0.986957	0.920937	1.05771
Hippocampus	ADARB2	Non-GB	Wald ratio	1	0.918371	1.00473	0.918096	1.09953
Hippocampus	ADARB2	GB	Wald ratio	1	0.998584	0.999922	0.917288	1.09
Basal Ganglia	ADAT1	GB	Wald ratio	1	0.1374	1.06535	0.979984	1.15816
Basal Ganglia	ADAT1	All	Wald ratio	1	0.161671	1.04986	0.980699	1.12391
Basal Ganglia	ADAT1	Non-GB	Wald ratio	1	0.753114	1.01446	0.927648	1.1094
Cerebellum	ADAT1	GB	Inverse variance weighted	2	0.20092	1.03294	0.98289	1.08554
Cerebellum	ADAT1	All	Inverse variance weighted	2	0.241212	1.0245	0.983857	1.06682
Cerebellum	ADAT1	Non-GB	Inverse variance weighted	2	0.93845	1.00209	0.950259	1.05676
Cortex	ADAT1	GB	Inverse variance weighted	2	0.485915	1.02114	0.962782	1.08304
Cortex	ADAT1	Non-GB	Inverse variance weighted	2	0.687013	0.987094	0.926647	1.05148
Cortex	ADAT1	All	Inverse variance weighted	2	0.741396	1.00813	0.960781	1.05782
Spinal Cord	ADAT1	GB	Wald ratio	1	0.211339	1.04211	0.976837	1.11175
Spinal Cord	ADAT1	All	Wald ratio	1	0.231748	1.03275	0.97962	1.08876
Spinal Cord	ADAT1	Non-GB	Wald ratio	1	0.837504	1.00727	0.939865	1.07952
Cerebellum	ADAT2	GB	Wald ratio	1	0.862426	1.00808	0.920346	1.10418
Cerebellum	ADAT2	All	Wald ratio	1	0.906876	1.00444	0.932543	1.08189
Cerebellum	ADAT2	Non-GB	Wald ratio	1	0.946846	0.996691	0.904154	1.0987
Cortex	ADAT2	GB	Wald ratio	1	0.595071	0.953191	0.798733	1.13752
Cortex	ADAT2	Non-GB	Wald ratio	1	0.785784	1.02657	0.849697	1.24026
Cortex	ADAT2	All	Wald ratio	1	0.931091	0.993665	0.860362	1.14762
Cerebellum	ADCK1	All	Wald ratio	1	0.918356	0.996744	0.936488	1.06088
Cerebellum	ADCK1	Non-GB	Wald ratio	1	0.955776	0.997677	0.918951	1.08315
Cerebellum	ADCK1	GB	Wald ratio	1	0.961972	1.00186	0.928333	1.0812
Cortex	ADCK1	Non-GB	Inverse variance weighted	2	0.394623	0.935364	0.801981	1.09093
Cortex	ADCK1	All	Inverse variance weighted	2	0.537332	0.963987	0.857945	1.08314
Cortex	ADCK1	GB	Inverse variance weighted	2	0.818156	1.01688	0.881643	1.17286
Cortex	ADCK2	GB	Inverse variance weighted	2	0.329424	1.04156	0.95972	1.13038
Cortex	ADCK2	All	Inverse variance weighted	2	0.556595	1.02037	0.954024	1.09133
Cortex	ADCK2	Non-GB	Inverse variance weighted	2	0.870552	0.992071	0.901493	1.09175
Cerebellum	ADCY1	GB	Wald ratio	1	0.0904512	1.10085	0.984962	1.23038
Cerebellum	ADCY1	Non-GB	Wald ratio	1	0.296575	0.937977	0.831719	1.05781
Cerebellum	ADCY1	All	Wald ratio	1	0.846826	1.00902	0.921112	1.10533
Spinal Cord	ADCY1	GB	Wald ratio	1	0.0595361	1.05965	0.997672	1.12549
Spinal Cord	ADCY1	All	Wald ratio	1	0.500704	1.01713	0.968061	1.0687
Spinal Cord	ADCY1	Non-GB	Wald ratio	1	0.661188	0.985533	0.923356	1.0519
Cerebellum	ADCY10	GB	Wald ratio	1	0.204999	0.95491	0.889152	1.02553
Cerebellum	ADCY10	All	Wald ratio	1	0.458408	0.978148	0.922655	1.03698
Cerebellum	ADCY10	Non-GB	Wald ratio	1	0.6236	1.0193	0.944373	1.10017
Cerebellum	ADCY2	GB	Wald ratio	1	0.455565	0.961942	0.86873	1.06515
Cerebellum	ADCY2	All	Wald ratio	1	0.787958	0.988685	0.910006	1.07417
Cerebellum	ADCY2	Non-GB	Wald ratio	1	0.794017	1.01465	0.90973	1.13166
Cortex	ADCY2	Non-GB	Wald ratio	1	0.720251	0.96472	0.792553	1.17429
Cortex	ADCY2	GB	Wald ratio	1	0.74941	1.03033	0.857717	1.23769
Cortex	ADCY2	All	Wald ratio	1	0.754227	0.976475	0.841265	1.13342
Cerebellum	ADCY3	Non-GB	Wald ratio	1	0.17625	1.08185	0.965273	1.2125
Cerebellum	ADCY3	All	Wald ratio	1	0.442823	1.0345	0.948656	1.12811
Cerebellum	ADCY3	GB	Wald ratio	1	0.781475	1.01513	0.912919	1.12879
Cortex	ADCY3	Non-GB	Wald ratio	1	0.319576	0.86394	0.64775	1.15228
Cortex	ADCY3	GB	Wald ratio	1	0.52816	1.08858	0.836242	1.41706
Cortex	ADCY3	All	Wald ratio	1	0.752979	0.965605	0.776486	1.20079
Cerebellum	ADCY4	All	Wald ratio	1	0.147143	1.04269	0.985394	1.10331
Cerebellum	ADCY4	GB	Wald ratio	1	0.171631	1.04943	0.979289	1.12459
Cerebellum	ADCY4	Non-GB	Wald ratio	1	0.247177	1.04498	0.969938	1.12584
Cortex	ADCY4	GB	Wald ratio	1	0.14058	1.08821	0.972487	1.2177
Cortex	ADCY4	All	Wald ratio	1	0.194462	1.06269	0.969429	1.16493
Cortex	ADCY4	Non-GB	Wald ratio	1	0.387166	1.05493	0.934522	1.19084
Cortex	ADCY5	All	Wald ratio	1	0.208146	1.16838	0.916946	1.48875
Cortex	ADCY5	Non-GB	Wald ratio	1	0.272039	1.19443	0.869903	1.64003
Cortex	ADCY5	GB	Wald ratio	1	0.485259	1.11125	0.826315	1.49444
Cortex	ADCY6	GB	Wald ratio	1	0.646301	1.03959	0.880727	1.22711
Cortex	ADCY6	All	Wald ratio	1	0.662779	1.03043	0.900556	1.17903
Cortex	ADCY6	Non-GB	Wald ratio	1	0.828507	1.01979	0.854118	1.21759
Cortex	ADCY7	All	Wald ratio	1	0.00947637	0.798607	0.673825	0.946496
Cortex	ADCY7	Non-GB	Wald ratio	1	0.036879	0.787819	0.629738	0.985581
Cortex	ADCY7	GB	Wald ratio	1	0.0482185	0.811306	0.659295	0.998367
Cortex	ADCY8	All	Inverse variance weighted	2	0.312396	1.06825	0.939816	1.21423
Cortex	ADCY8	GB	Wald ratio	1	0.330951	1.14026	0.875149	1.48568
Cortex	ADCY8	Non-GB	Wald ratio	1	0.937902	0.988741	0.743645	1.31462
Cerebellum	ADCYAP1	GB	Wald ratio	1	0.0964241	1.12461	0.979199	1.29162
Cerebellum	ADCYAP1	Non-GB	Wald ratio	1	0.421505	0.940953	0.81118	1.09149
Cerebellum	ADCYAP1	All	Wald ratio	1	0.490741	1.04011	0.930047	1.16319
Cortex	ADD2	Non-GB	Wald ratio	1	0.0564241	0.750056	0.558169	1.00791
Cortex	ADD2	All	Wald ratio	1	0.0983903	0.826824	0.659888	1.03599
Cortex	ADD2	GB	Wald ratio	1	0.445183	0.89685	0.678174	1.18604
Cerebellum	ADD3	Non-GB	Wald ratio	1	0.0510016	0.941298	0.885808	1.00026
Cerebellum	ADD3	GB	Wald ratio	1	0.453981	1.02172	0.965845	1.08082
Cerebellum	ADD3	All	Wald ratio	1	0.518884	0.984933	0.940533	1.03143
Cortex	ADD3	Non-GB	Wald ratio	1	0.0306657	0.879998	0.783675	0.98816
Cortex	ADD3	All	Wald ratio	1	0.252133	0.94987	0.869835	1.03727
Cortex	ADD3	GB	Wald ratio	1	0.88449	1.00799	0.905427	1.12216
Cortex	ADGB	All	Wald ratio	1	0.439824	0.924614	0.757869	1.12805
Cortex	ADGB	Non-GB	Wald ratio	1	0.495781	0.912993	0.702606	1.18638
Cortex	ADGB	GB	Wald ratio	1	0.588708	0.935172	0.73346	1.19236
Cerebellum	ADGRA1	Non-GB	Wald ratio	1	0.0368888	1.12549	1.00722	1.25764
Cerebellum	ADGRA1	All	Wald ratio	1	0.0527762	1.08719	0.998997	1.18317
Cerebellum	ADGRA1	GB	Wald ratio	1	0.247243	1.06334	0.958276	1.17993
Cortex	ADGRA1	Non-GB	Wald ratio	1	0.433127	1.10167	0.864773	1.40347
Cortex	ADGRA1	All	Wald ratio	1	0.647036	1.04407	0.86808	1.25573
Cortex	ADGRA1	GB	Wald ratio	1	0.753528	0.96428	0.768414	1.21007
Cerebellum	ADGRA3	GB	Wald ratio	1	0.396355	1.05686	0.930072	1.20093
Cerebellum	ADGRA3	All	Wald ratio	1	0.532124	1.03378	0.931466	1.14733
Cerebellum	ADGRA3	Non-GB	Wald ratio	1	0.987535	0.998908	0.870922	1.1457
Cortex	ADGRA3	Non-GB	Wald ratio	1	0.0194643	1.11577	1.01781	1.22317
Cortex	ADGRA3	All	Wald ratio	1	0.0775528	1.06508	0.993061	1.14232
Cortex	ADGRA3	GB	Wald ratio	1	0.334703	1.0431	0.957401	1.13646
Cortex	ADGRD1	Non-GB	Inverse variance weighted	2	0.427962	0.916823	0.73966	1.13642
Cortex	ADGRD1	All	Inverse variance weighted	2	0.646082	0.968173	0.84333	1.1115
Cortex	ADGRD1	GB	Inverse variance weighted	2	0.866137	0.98965	0.87689	1.11691
Cerebellum	ADGRD2	GB	Wald ratio	1	0.76874	1.0111	0.93938	1.08829
Cerebellum	ADGRD2	Non-GB	Wald ratio	1	0.822219	0.990952	0.915416	1.07272
Cerebellum	ADGRD2	All	Wald ratio	1	0.847582	1.00591	0.947238	1.06822
Basal Ganglia	ADGRE5	GB	Wald ratio	1	0.615554	0.980251	0.906831	1.05962
Basal Ganglia	ADGRE5	All	Wald ratio	1	0.81507	0.992447	0.931353	1.05755
Basal Ganglia	ADGRE5	Non-GB	Wald ratio	1	0.8496	1.00811	0.927376	1.09587
Cerebellum	ADGRF2	All	Wald ratio	1	0.263202	0.949971	0.868289	1.03934
Cerebellum	ADGRF2	Non-GB	Wald ratio	1	0.296582	0.938879	0.834021	1.05692
Cerebellum	ADGRF2	GB	Wald ratio	1	0.661074	0.975638	0.873784	1.08936
Cortex	ADGRF2	All	Wald ratio	1	0.261112	0.944163	0.854134	1.04368
Cortex	ADGRF2	Non-GB	Wald ratio	1	0.318739	0.935102	0.819546	1.06695
Cortex	ADGRF2	GB	Wald ratio	1	0.635847	0.970732	0.858421	1.09774
Cortex	ADGRF3	Non-GB	Wald ratio	1	0.429788	0.929396	0.77493	1.11465
Cortex	ADGRF3	GB	Wald ratio	1	0.496002	1.06065	0.89527	1.25657
Cortex	ADGRF3	All	Wald ratio	1	0.913322	1.00769	0.877831	1.15676
Cerebellum	ADGRF4	All	Wald ratio	1	0.262314	0.96949	0.918363	1.02346
Cerebellum	ADGRF4	Non-GB	Wald ratio	1	0.35834	0.967102	0.900478	1.03866
Cerebellum	ADGRF4	GB	Wald ratio	1	0.618869	0.983282	0.920086	1.05082
Cortex	ADGRF4	Non-GB	Wald ratio	1	0.542149	0.966631	0.866697	1.07809
Cortex	ADGRF4	All	Wald ratio	1	0.721172	0.985003	0.906564	1.07023
Cortex	ADGRF4	GB	Wald ratio	1	0.848454	1.00997	0.912252	1.11816
Cortex	ADGRF5	GB	Wald ratio	1	0.440888	0.933327	0.783113	1.11235
Cortex	ADGRF5	Non-GB	Wald ratio	1	0.497399	1.06687	0.884939	1.28621
Cortex	ADGRF5	All	Wald ratio	1	0.965882	0.99689	0.864303	1.14982
Cortex	ADGRG6	GB	Wald ratio	1	0.408146	1.10508	0.872105	1.4003
Cortex	ADGRG6	All	Wald ratio	1	0.509775	1.06701	0.879853	1.29399
Cortex	ADGRG6	Non-GB	Wald ratio	1	0.997926	1.00034	0.776525	1.28865
Cortex	ADGRV1	GB	Wald ratio	1	0.427703	1.05908	0.919024	1.22047
Cortex	ADGRV1	All	Wald ratio	1	0.735525	1.02011	0.908798	1.14506
Cortex	ADGRV1	Non-GB	Wald ratio	1	0.894309	0.98968	0.849239	1.15335
Cortex	ADH1A	GB	Wald ratio	1	0.51744	1.06691	0.876922	1.29805
Cortex	ADH1A	Non-GB	Wald ratio	1	0.64759	1.0504	0.850729	1.29693
Cortex	ADH1A	All	Wald ratio	1	0.676918	1.03461	0.881599	1.21417
Cortex	ADH1B	Non-GB	Inverse variance weighted	2	0.664181	0.964412	0.818869	1.13582
Cortex	ADH1B	GB	Inverse variance weighted	2	0.785777	1.02477	0.859008	1.22252
Cortex	ADH1B	All	Inverse variance weighted	2	0.885936	0.990964	0.875378	1.12181
Cortex	ADH1C	Non-GB	Wald ratio	1	0.435275	0.944107	0.817089	1.09087
Cortex	ADH1C	GB	Wald ratio	1	0.542708	1.04293	0.910921	1.19406
Cortex	ADH1C	All	Wald ratio	1	0.72417	0.980364	0.878117	1.09452
Cortex	ADH4	All	Wald ratio	1	0.729983	1.03533	0.850047	1.26101
Cortex	ADH4	Non-GB	Wald ratio	1	0.806412	1.03298	0.796846	1.3391
Cortex	ADH4	GB	Wald ratio	1	0.994748	0.999183	0.783301	1.27456
Cerebellum	ADH5	GB	Wald ratio	1	0.0729027	0.932915	0.864735	1.00647
Cerebellum	ADH5	All	Wald ratio	1	0.146085	0.955115	0.897763	1.01613
Cerebellum	ADH5	Non-GB	Wald ratio	1	0.578149	0.977214	0.900962	1.05992
Cortex	ADH5	GB	Inverse variance weighted	2	0.404436	0.958926	0.868888	1.05829
Cortex	ADH5	Non-GB	Inverse variance weighted	2	0.596844	1.02885	0.925936	1.1432
Cortex	ADH5	All	Inverse variance weighted	2	0.632338	0.980574	0.904855	1.06263
Cortex	ADH6	GB	Wald ratio	1	0.795642	1.02025	0.876623	1.18741
Cortex	ADH6	Non-GB	Wald ratio	1	0.801168	0.97981	0.835991	1.14837
Cortex	ADH6	All	Wald ratio	1	0.853476	0.988572	0.875055	1.11682
Basal Ganglia	ADHFE1	All	Wald ratio	1	0.0100403	1.07564	1.01756	1.13705
Basal Ganglia	ADHFE1	GB	Wald ratio	1	0.0220039	1.08282	1.01154	1.15912
Basal Ganglia	ADHFE1	Non-GB	Wald ratio	1	0.168859	1.05252	0.978503	1.13213
Cerebellum	ADHFE1	All	Wald ratio	1	0.0145756	1.0561	1.01085	1.10338
Cerebellum	ADHFE1	GB	Wald ratio	1	0.0458478	1.05624	1.00101	1.11451
Cerebellum	ADHFE1	Non-GB	Wald ratio	1	0.302866	1.03073	0.973058	1.09182
Hippocampus	ADHFE1	All	Wald ratio	1	0.00402614	1.08158	1.0253	1.14096
Hippocampus	ADHFE1	GB	Wald ratio	1	0.0205346	1.08057	1.01199	1.15379
Hippocampus	ADHFE1	Non-GB	Wald ratio	1	0.133406	1.05519	0.983699	1.13187
Spinal Cord	ADHFE1	All	Wald ratio	1	0.00696931	1.07718	1.02055	1.13695
Spinal Cord	ADHFE1	GB	Wald ratio	1	0.0224066	1.0802	1.01099	1.15415
Spinal Cord	ADHFE1	Non-GB	Wald ratio	1	0.109793	1.05962	0.987017	1.13755
Cerebellum	ADI1	GB	Wald ratio	1	0.721173	0.988491	0.927603	1.05337
Cerebellum	ADI1	Non-GB	Wald ratio	1	0.812722	1.00831	0.941597	1.07975
Cerebellum	ADI1	All	Wald ratio	1	0.932826	1.00224	0.951452	1.05574
Cortex	ADI1	GB	Inverse variance weighted	2	0.380615	0.961199	0.879817	1.05011
Cortex	ADI1	Non-GB	Inverse variance weighted	2	0.599424	1.02583	0.932718	1.12823
Cortex	ADI1	All	Inverse variance weighted	2	0.972898	0.998747	0.929076	1.07364
Cortex	ADIPOR1	GB	Wald ratio	1	0.480982	0.939084	0.788477	1.11846
Cortex	ADIPOR1	Non-GB	Wald ratio	1	0.621758	0.953642	0.789747	1.15155
Cortex	ADIPOR1	All	Wald ratio	1	0.712863	0.97354	0.843973	1.123
Cortex	ADK	All	Wald ratio	1	0.114069	1.11353	0.974482	1.27242
Cortex	ADK	Non-GB	Wald ratio	1	0.220486	1.11571	0.936449	1.32929
Cortex	ADK	GB	Wald ratio	1	0.299368	1.09096	0.925553	1.28593
Cerebellum	ADM2	GB	Wald ratio	1	0.19729	0.942317	0.860938	1.03139
Cerebellum	ADM2	All	Wald ratio	1	0.245477	0.957505	0.889845	1.03031
Cerebellum	ADM2	Non-GB	Wald ratio	1	0.364489	0.956348	0.868403	1.0532
Cortex	ADM2	GB	Wald ratio	1	0.197151	0.861395	0.686637	1.08063
Cortex	ADM2	All	Wald ratio	1	0.255307	0.898731	0.747712	1.08025
Cortex	ADM2	Non-GB	Wald ratio	1	0.397779	0.90082	0.70712	1.14758
Cortex	ADO	GB	Wald ratio	1	0.312402	1.09113	0.921273	1.2923
Cortex	ADO	Non-GB	Wald ratio	1	0.553852	0.946719	0.789757	1.13488
Cortex	ADO	All	Wald ratio	1	0.872058	1.0114	0.881102	1.16096
Cortex	ADORA1	Non-GB	Wald ratio	1	0.249001	1.19052	0.885048	1.60142
Cortex	ADORA1	All	Wald ratio	1	0.573612	1.0672	0.850886	1.33849
Cortex	ADORA1	GB	Wald ratio	1	0.648913	0.937263	0.709122	1.2388
Cerebellum	ADORA2A	Non-GB	Wald ratio	1	0.359659	1.06268	0.933064	1.21029
Cerebellum	ADORA2A	GB	Wald ratio	1	0.511983	0.960188	0.850395	1.08416
Cerebellum	ADORA2A	All	Wald ratio	1	0.799337	1.01293	0.91741	1.11839
Basal Ganglia	ADORA2B	Non-GB	Wald ratio	1	0.0660971	0.925545	0.852237	1.00516
Basal Ganglia	ADORA2B	All	Wald ratio	1	0.11476	0.950798	0.893012	1.01232
Basal Ganglia	ADORA2B	GB	Wald ratio	1	0.232819	0.954252	0.883599	1.03056
Cerebellum	ADORA2B	Non-GB	Wald ratio	1	0.0660971	0.919899	0.841528	1.00557
Cerebellum	ADORA2B	All	Wald ratio	1	0.11476	0.947012	0.885056	1.0133
Cerebellum	ADORA2B	GB	Wald ratio	1	0.232819	0.950725	0.874993	1.03301
Cortex	ADORA2B	Non-GB	Inverse variance weighted	2	0.0244512	0.939002	0.888906	0.991922
Cortex	ADORA2B	All	Inverse variance weighted	2	0.0838768	0.963937	0.924618	1.00493
Cortex	ADORA2B	GB	Inverse variance weighted	2	0.186862	0.96617	0.918035	1.01683
Cerebellum	ADORA3	Non-GB	Wald ratio	1	0.290479	0.941491	0.841912	1.05285
Cerebellum	ADORA3	GB	Wald ratio	1	0.45619	1.0406	0.937175	1.15544
Cerebellum	ADORA3	All	Wald ratio	1	0.979681	1.00111	0.919355	1.09013
Cortex	ADORA3	Non-GB	Wald ratio	1	0.190661	0.915991	0.803181	1.04465
Cortex	ADORA3	All	Wald ratio	1	0.553299	0.970158	0.877691	1.07237
Cortex	ADORA3	GB	Wald ratio	1	0.955142	1.00354	0.887233	1.1351
Cortex	ADPGK	Non-GB	Wald ratio	1	0.578445	1.08835	0.807378	1.46709
Cortex	ADPGK	All	Wald ratio	1	0.70367	1.04525	0.832115	1.31297
Cortex	ADPGK	GB	Wald ratio	1	0.929377	1.01275	0.76523	1.34034
Cerebellum	ADPRH	All	Wald ratio	1	0.627779	0.981278	0.909101	1.05919
Cerebellum	ADPRH	GB	Wald ratio	1	0.732789	0.983918	0.896475	1.07989
Cerebellum	ADPRH	Non-GB	Wald ratio	1	0.872551	0.991767	0.896485	1.09718
Cortex	ADPRH	GB	Inverse variance weighted	2	0.609941	0.976461	0.891063	1.07004
Cortex	ADPRH	All	Inverse variance weighted	2	0.649931	0.982736	0.911539	1.05949
Cortex	ADPRH	Non-GB	Inverse variance weighted	2	0.947048	1.00338	0.908255	1.10847
Cerebellum	ADPRHL1	Non-GB	Wald ratio	1	0.0136788	0.869638	0.778244	0.971764
Cerebellum	ADPRHL1	All	Wald ratio	1	0.0169386	0.901427	0.827826	0.981571
Cerebellum	ADPRHL1	GB	Wald ratio	1	0.272733	0.943638	0.850711	1.04672
Cortex	ADPRHL1	Non-GB	Inverse variance weighted	2	0.260193	0.952151	0.874254	1.03699
Cortex	ADPRHL1	All	Inverse variance weighted	2	0.313224	0.96715	0.906361	1.03202
Cortex	ADPRHL1	GB	Inverse variance weighted	2	0.55485	0.97629	0.901547	1.05723
Basal Ganglia	ADPRM	All	Wald ratio	1	0.00751428	0.875919	0.794836	0.965274
Basal Ganglia	ADPRM	Non-GB	Wald ratio	1	0.04297	0.876334	0.771173	0.995834
Basal Ganglia	ADPRM	GB	Wald ratio	1	0.0788553	0.902765	0.805429	1.01186
Cerebellum	ADPRM	All	Wald ratio	1	0.0442408	0.942168	0.889044	0.998467
Cerebellum	ADPRM	GB	Wald ratio	1	0.0631952	0.934636	0.870303	1.00372
Cerebellum	ADPRM	Non-GB	Wald ratio	1	0.378015	0.966208	0.895114	1.04295
Cortex	ADPRM	All	Wald ratio	1	0.0447764	0.925549	0.858186	0.998199
Cortex	ADPRM	GB	Wald ratio	1	0.0527696	0.912323	0.831418	1.0011
Cortex	ADPRM	Non-GB	Wald ratio	1	0.403237	0.958447	0.867656	1.05874
Cortex	ADRA1A	GB	Weighted median	3	0.114132	1.10856	0.975508	1.25977
Cortex	ADRA1A	All	Inverse variance weighted	3	0.119196	1.07386	0.98179	1.17456
Cortex	ADRA1A	All	Weighted median	3	0.123713	1.08458	0.978059	1.2027
Cortex	ADRA1A	Non-GB	Inverse variance weighted	3	0.229113	1.07481	0.955585	1.20891
Cortex	ADRA1A	GB	Weighted mode	3	0.253219	1.12036	0.973725	1.28907
Cortex	ADRA1A	GB	Simple mode	3	0.253388	1.13433	0.970824	1.32538
Cortex	ADRA1A	All	Weighted mode	3	0.276578	1.08849	0.973012	1.21766
Cortex	ADRA1A	All	Simple mode	3	0.301345	1.0918	0.963847	1.23674
Cortex	ADRA1A	GB	MR Egger	3	0.317911	0.568397	0.310696	1.03984
Cortex	ADRA1A	Non-GB	MR Egger	3	0.396178	1.57596	0.831327	2.98759
Cortex	ADRA1A	GB	Inverse variance weighted	3	0.40525	1.07721	0.90414	1.2834
Cortex	ADRA1A	Non-GB	Weighted median	3	0.510397	1.04561	0.915567	1.19413
Cortex	ADRA1A	Non-GB	Weighted mode	3	0.655776	1.0411	0.894071	1.2123
Cortex	ADRA1A	Non-GB	Simple mode	3	0.668	1.03817	0.895798	1.20316
Cortex	ADRA1A	All	MR Egger	3	0.703229	0.881741	0.540034	1.43966
Cortex	ADRA1B	Non-GB	Wald ratio	1	0.447353	0.907128	0.705464	1.16644
Cortex	ADRA1B	All	Wald ratio	1	0.793848	0.974784	0.804855	1.18059
Cortex	ADRA1B	GB	Wald ratio	1	0.98741	1.00189	0.792091	1.26727
Cortex	ADRA1D	All	Inverse variance weighted	2	0.73008	0.982585	0.889257	1.08571
Cortex	ADRA1D	GB	Inverse variance weighted	2	0.746461	0.985408	0.901395	1.07725
Cortex	ADRA1D	Non-GB	Inverse variance weighted	2	0.749414	0.979229	0.860891	1.11383
Cerebellum	ADRA2A	Non-GB	Wald ratio	1	0.0890243	0.908034	0.812479	1.01483
Cerebellum	ADRA2A	All	Wald ratio	1	0.15484	0.940524	0.864333	1.02343
Cerebellum	ADRA2A	GB	Wald ratio	1	0.437796	0.959753	0.865155	1.06469
Cortex	ADRA2A	Non-GB	Wald ratio	1	0.489821	0.916515	0.715627	1.1738
Cortex	ADRA2A	GB	Wald ratio	1	0.582445	1.06677	0.84724	1.34318
Cortex	ADRA2A	All	Wald ratio	1	0.799898	0.975964	0.808593	1.17798
Cerebellum	ADRA2B	All	Wald ratio	1	0.1069	0.958383	0.910115	1.00921
Cerebellum	ADRA2B	Non-GB	Wald ratio	1	0.146731	0.950856	0.888292	1.01783
Cerebellum	ADRA2B	GB	Wald ratio	1	0.599221	0.983182	0.922916	1.04738
Cortex	ADRA2B	Non-GB	Inverse variance weighted	2	0.649444	0.941335	0.725316	1.22169
Cortex	ADRA2B	GB	Inverse variance weighted	2	0.710026	1.0533	0.801063	1.38497
Cortex	ADRA2B	All	Inverse variance weighted	2	0.934349	0.987873	0.738954	1.32064
Cerebellum	ADRA2C	Non-GB	Wald ratio	1	0.35209	1.04013	0.957404	1.13001
Cerebellum	ADRA2C	All	Wald ratio	1	0.668085	1.01386	0.95202	1.07972
Cerebellum	ADRA2C	GB	Wald ratio	1	0.777705	0.988954	0.915554	1.06824
Cortex	ADRB1	GB	Wald ratio	1	0.216529	0.847404	0.651691	1.10189
Cortex	ADRB1	Non-GB	Wald ratio	1	0.330204	1.15014	0.867886	1.5242
Cortex	ADRB1	All	Wald ratio	1	0.759616	0.967195	0.781132	1.19758
Cerebellum	ADSL	Non-GB	Wald ratio	1	0.71444	1.02136	0.912032	1.14379
Cerebellum	ADSL	GB	Wald ratio	1	0.714615	0.980434	0.881903	1.08997
Cerebellum	ADSL	All	Wald ratio	1	0.734692	0.98519	0.903739	1.07398
Cortex	ADSL	Non-GB	Wald ratio	1	0.71444	1.02706	0.890176	1.185
Cortex	ADSL	GB	Wald ratio	1	0.714615	0.975344	0.853186	1.11499
Cortex	ADSL	All	Wald ratio	1	0.734692	0.981326	0.879962	1.09437
Cortex	ADSS	GB	Wald ratio	1	0.456484	0.89911	0.679583	1.18955
Cortex	ADSS	All	Wald ratio	1	0.74607	0.962893	0.765917	1.21053
Cortex	ADSS	Non-GB	Wald ratio	1	0.969629	1.00586	0.744479	1.35902
Cortex	ADSSL1	Non-GB	Wald ratio	1	0.0121913	0.837946	0.729751	0.962182
Cortex	ADSSL1	All	Wald ratio	1	0.103614	0.916487	0.825121	1.01797
Cortex	ADSSL1	GB	Wald ratio	1	0.961812	0.996858	0.876382	1.1339
Cortex	ADTRP	GB	Wald ratio	1	0.407034	0.957657	0.864554	1.06079
Cortex	ADTRP	Non-GB	Wald ratio	1	0.83989	1.01135	0.906439	1.12841
Cortex	ADTRP	All	Wald ratio	1	0.915554	0.9955	0.915866	1.08206
Cerebellum	AEBP1	All	Wald ratio	1	0.251796	0.966416	0.91157	1.02456
Cerebellum	AEBP1	GB	Wald ratio	1	0.269727	0.960475	0.894096	1.03178
Cerebellum	AEBP1	Non-GB	Wald ratio	1	0.718169	0.985995	0.913292	1.06449
Cortex	AEBP1	GB	Inverse variance weighted	2	0.299659	0.965449	0.903383	1.03178
Cortex	AEBP1	All	Inverse variance weighted	2	0.641451	0.983277	0.915904	1.05561
Cortex	AEBP1	Non-GB	Inverse variance weighted	2	0.840149	1.01096	0.909392	1.12386
Cortex	AEN	All	Inverse variance weighted	2	0.213888	1.05923	0.967348	1.15984
Cortex	AEN	Non-GB	Inverse variance weighted	2	0.237426	1.07448	0.953764	1.21047
Cortex	AEN	GB	Inverse variance weighted	2	0.362745	1.05324	0.941923	1.17771
Cerebellum	AFAP1	All	Wald ratio	1	0.297649	1.02402	0.97928	1.07081
Cerebellum	AFAP1	GB	Wald ratio	1	0.30399	1.02926	0.974185	1.08745
Cerebellum	AFAP1	Non-GB	Wald ratio	1	0.33095	1.02955	0.970841	1.09182
Cortex	AFAP1	Non-GB	Wald ratio	1	0.386088	0.904758	0.721501	1.13456
Cortex	AFAP1	All	Wald ratio	1	0.510979	0.943928	0.794714	1.12116
Cortex	AFAP1	GB	Wald ratio	1	0.787898	0.971412	0.786383	1.19997
Cerebellum	AFDN	GB	Wald ratio	1	0.508416	1.03731	0.930584	1.15628
Cerebellum	AFDN	All	Wald ratio	1	0.89296	1.00606	0.921278	1.09865
Cerebellum	AFDN	Non-GB	Wald ratio	1	0.95433	0.996623	0.887665	1.11896
Cortex	AFDN	GB	Wald ratio	1	0.506824	1.03425	0.936349	1.14239
Cortex	AFDN	All	Wald ratio	1	0.866162	1.00696	0.928903	1.09158
Cortex	AFDN	Non-GB	Wald ratio	1	0.936992	0.995731	0.895521	1.10715
Cerebellum	AFF1	GB	Inverse variance weighted	2	0.373205	0.973441	0.917442	1.03286
Cerebellum	AFF1	Non-GB	Inverse variance weighted	2	0.766271	1.02726	0.86035	1.22654
Cerebellum	AFF1	All	Inverse variance weighted	2	0.993592	0.999678	0.92411	1.08143
Cortex	AFF1	Non-GB	Wald ratio	1	0.706005	0.957891	0.766014	1.19783
Cortex	AFF1	All	Wald ratio	1	0.860458	0.984873	0.830945	1.16732
Cortex	AFF1	GB	Wald ratio	1	0.969468	1.00409	0.814862	1.23725
Cerebellum	AFF3	Non-GB	Wald ratio	1	0.632904	0.981193	0.90765	1.06069
Cerebellum	AFF3	All	Wald ratio	1	0.718679	0.989205	0.932479	1.04938
Cerebellum	AFF3	GB	Wald ratio	1	0.829763	0.992142	0.923295	1.06612
Cortex	AFF3	Non-GB	Wald ratio	1	0.643168	0.983678	0.917518	1.05461
Cortex	AFF3	All	Wald ratio	1	0.795103	0.993032	0.941984	1.04685
Cortex	AFF3	GB	Wald ratio	1	0.929574	0.997104	0.93499	1.06334
Cerebellum	AFF4	GB	Wald ratio	1	0.607498	0.970729	0.866692	1.08725
Cerebellum	AFF4	All	Wald ratio	1	0.650678	0.97888	0.892488	1.07363
Cerebellum	AFF4	Non-GB	Wald ratio	1	0.974427	0.998021	0.884161	1.12654
Cerebellum	AFG1L	GB	Wald ratio	1	0.447451	0.955007	0.84805	1.07545
Cerebellum	AFG1L	All	Wald ratio	1	0.714488	0.982038	0.891159	1.08218
Cerebellum	AFG1L	Non-GB	Wald ratio	1	0.802129	0.983898	0.866579	1.1171
Cortex	AFG1L	All	Wald ratio	1	0.188999	0.921387	0.815427	1.04112
Cortex	AFG1L	GB	Wald ratio	1	0.229832	0.913136	0.787263	1.05914
Cortex	AFG1L	Non-GB	Wald ratio	1	0.235201	0.90744	0.772983	1.06529
Cerebellum	AFMID	Non-GB	Wald ratio	1	0.0446923	0.873428	0.765326	0.996801
Cerebellum	AFMID	All	Wald ratio	1	0.0795532	0.913977	0.826541	1.01066
Cerebellum	AFMID	GB	Wald ratio	1	0.165983	0.916588	0.810314	1.0368
Cortex	AFMID	Non-GB	Wald ratio	1	0.0391923	0.864313	0.752454	0.992802
Cortex	AFMID	All	Wald ratio	1	0.0413503	0.89615	0.806546	0.995709
Cortex	AFMID	GB	Wald ratio	1	0.07537	0.889539	0.781866	1.01204
Basal Ganglia	AGA	All	Wald ratio	1	0.00747067	1.07985	1.02075	1.14238
Basal Ganglia	AGA	GB	Wald ratio	1	0.010968	1.09378	1.02078	1.172
Basal Ganglia	AGA	Non-GB	Wald ratio	1	0.120413	1.06043	0.984743	1.14193
Cerebellum	AGA	All	Wald ratio	1	0.0150728	1.05687	1.01077	1.10508
Cerebellum	AGA	GB	Wald ratio	1	0.0167487	1.06908	1.01214	1.12923
Cerebellum	AGA	Non-GB	Wald ratio	1	0.18503	1.04045	0.981196	1.10327
Cortex	AGA	All	Wald ratio	1	0.0164069	1.05452	1.00978	1.10125
Cortex	AGA	GB	Wald ratio	1	0.0222393	1.06399	1.00889	1.1221
Cortex	AGA	Non-GB	Wald ratio	1	0.173789	1.04044	0.982666	1.10162
Spinal Cord	AGA	All	Wald ratio	1	0.0164069	1.06563	1.01172	1.12242
Spinal Cord	AGA	GB	Wald ratio	1	0.0222393	1.0771	1.01066	1.14791
Spinal Cord	AGA	Non-GB	Wald ratio	1	0.173789	1.04862	0.97928	1.12287
Cortex	AGAP1	Non-GB	Wald ratio	1	0.322788	1.13773	0.880953	1.46935
Cortex	AGAP1	All	Wald ratio	1	0.44945	1.07777	0.887644	1.30861
Cortex	AGAP1	GB	Wald ratio	1	0.948211	1.0079	0.794807	1.27813
Cerebellum	AGAP3	GB	Wald ratio	1	0.517075	1.0312	0.939674	1.13164
Cerebellum	AGAP3	All	Wald ratio	1	0.75774	0.988104	0.915748	1.06618
Cerebellum	AGAP3	Non-GB	Wald ratio	1	0.911894	0.994356	0.899499	1.09922
Cortex	AGAP4	GB	Wald ratio	1	0.169598	1.21836	0.919122	1.61501
Cortex	AGAP4	All	Wald ratio	1	0.397684	1.10431	0.877462	1.38982
Cortex	AGAP4	Non-GB	Wald ratio	1	0.988585	0.997802	0.738128	1.34883
Cortex	AGAP5	All	Wald ratio	1	0.150039	0.929122	0.840616	1.02695
Cortex	AGAP5	Non-GB	Wald ratio	1	0.1728	0.912341	0.799602	1.04098
Cortex	AGAP5	GB	Wald ratio	1	0.184109	0.920239	0.814011	1.04033
Basal Ganglia	AGAP6	All	Wald ratio	1	0.11747	1.05982	0.985466	1.13977
Basal Ganglia	AGAP6	GB	Wald ratio	1	0.184852	1.06214	0.971586	1.16113
Basal Ganglia	AGAP6	Non-GB	Wald ratio	1	0.42745	1.03903	0.945275	1.14209
Cortex	AGAP6	All	Wald ratio	1	0.43007	1.05123	0.928544	1.19012
Cortex	AGAP6	Non-GB	Wald ratio	1	0.562126	1.04885	0.892638	1.23241
Cortex	AGAP6	GB	Wald ratio	1	0.634911	1.03756	0.891066	1.20814
Basal Ganglia	AGAP9	GB	Wald ratio	1	0.624326	1.02794	0.920594	1.14781
Basal Ganglia	AGAP9	All	Wald ratio	1	0.79461	1.01236	0.922954	1.11042
Basal Ganglia	AGAP9	Non-GB	Wald ratio	1	0.878193	1.0092	0.897688	1.13456
Cortex	AGAP9	GB	Inverse variance weighted	2	0.778359	1.01287	0.926578	1.1072
Cortex	AGAP9	All	Inverse variance weighted	2	0.929028	0.996622	0.925107	1.07366
Cortex	AGAP9	Non-GB	Inverse variance weighted	2	0.942949	0.996544	0.906396	1.09566
Hippocampus	AGAP9	GB	Wald ratio	1	0.624326	1.02664	0.924114	1.14053
Hippocampus	AGAP9	All	Wald ratio	1	0.79461	1.01178	0.926373	1.10507
Hippocampus	AGAP9	Non-GB	Wald ratio	1	0.878193	1.00877	0.902167	1.12797
Cortex	AGBL2	GB	Wald ratio	1	0.630624	0.95781	0.803473	1.14179
Cortex	AGBL2	All	Wald ratio	1	0.715782	0.973146	0.8405	1.12673
Cortex	AGBL2	Non-GB	Wald ratio	1	0.73911	0.968297	0.801058	1.17045
Cortex	AGBL3	Non-GB	Wald ratio	1	0.343491	0.944544	0.839375	1.06289
Cortex	AGBL3	All	Wald ratio	1	0.419065	0.9636	0.880719	1.05428
Cortex	AGBL3	GB	Wald ratio	1	0.89755	1.00728	0.901926	1.12495
Cortex	AGER	Non-GB	Wald ratio	1	0.165629	0.853308	0.681878	1.06784
Cortex	AGER	GB	Wald ratio	1	0.269194	1.12644	0.911977	1.39134
Cortex	AGER	All	Wald ratio	1	0.710692	0.968038	0.815355	1.14931
Cerebellum	AGFG1	Non-GB	Wald ratio	1	0.0766523	1.1078	0.989099	1.24074
Cerebellum	AGFG1	All	Wald ratio	1	0.236448	1.05326	0.966556	1.14774
Cerebellum	AGFG1	GB	Wald ratio	1	0.938611	1.00413	0.904119	1.11521
Cortex	AGFG1	GB	Wald ratio	1	0.511392	0.92037	0.718455	1.17903
Cortex	AGFG1	Non-GB	Wald ratio	1	0.718198	0.950752	0.722677	1.25081
Cortex	AGFG1	All	Wald ratio	1	0.768301	0.969248	0.787379	1.19312
Cerebellum	AGFG2	GB	Wald ratio	1	0.0281542	0.90062	0.820262	0.988851
Cerebellum	AGFG2	All	Wald ratio	1	0.0935427	0.936647	0.867671	1.01111
Cerebellum	AGFG2	Non-GB	Wald ratio	1	0.725652	0.982098	0.887846	1.08636
Cortex	AGGF1	GB	Wald ratio	1	0.0701467	1.13045	0.98996	1.29087
Cortex	AGGF1	All	Wald ratio	1	0.269922	1.06281	0.953793	1.18429
Cortex	AGGF1	Non-GB	Wald ratio	1	0.875932	0.988754	0.857883	1.13959
Cortex	AGL	GB	Wald ratio	1	0.305143	0.956035	0.877309	1.04183
Cortex	AGL	Non-GB	Wald ratio	1	0.492519	1.03287	0.941742	1.13282
Cortex	AGL	All	Wald ratio	1	0.677955	0.985214	0.918322	1.05698
Cortex	AGMAT	GB	Inverse variance weighted	2	0.512512	0.974073	0.900429	1.05374
Cortex	AGMAT	All	Inverse variance weighted	2	0.791074	0.991038	0.927178	1.0593
Cortex	AGMAT	Non-GB	Inverse variance weighted	2	0.986946	1.00094	0.894021	1.12065
Cortex	AGMO	Non-GB	Inverse variance weighted	2	0.1397	1.09778	0.969947	1.24245
Cortex	AGMO	GB	Inverse variance weighted	2	0.201236	0.929391	0.830669	1.03985
Cortex	AGMO	All	Inverse variance weighted	2	0.793477	1.01435	0.911734	1.12851
Hippocampus	AGMO	Non-GB	Wald ratio	1	0.0415665	1.08833	1.00324	1.18064
Hippocampus	AGMO	All	Wald ratio	1	0.134907	1.04846	0.985391	1.11556
Hippocampus	AGMO	GB	Wald ratio	1	0.922596	0.996233	0.923202	1.07504
Cortex	AGPAT1	All	Wald ratio	1	0.126832	0.88825	0.762896	1.0342
Cortex	AGPAT1	Non-GB	Wald ratio	1	0.167569	0.869156	0.7122	1.0607
Cortex	AGPAT1	GB	Wald ratio	1	0.538119	0.943048	0.782455	1.1366
Cortex	AGPAT2	All	Wald ratio	1	0.109619	1.09141	0.980506	1.21485
Cortex	AGPAT2	GB	Wald ratio	1	0.178186	1.09455	0.959659	1.24841
Cortex	AGPAT2	Non-GB	Wald ratio	1	0.419943	1.05872	0.921639	1.21618
Cortex	AGPAT3	All	Wald ratio	1	0.492323	0.962078	0.861554	1.07433
Cortex	AGPAT3	Non-GB	Wald ratio	1	0.530415	0.954659	0.82583	1.10358
Cortex	AGPAT3	GB	Wald ratio	1	0.893853	0.990829	0.865407	1.13443
Cerebellum	AGPAT4	GB	Wald ratio	1	0.142634	1.06267	0.979729	1.15263
Cerebellum	AGPAT4	All	Wald ratio	1	0.191654	1.04518	0.978098	1.11687
Cerebellum	AGPAT4	Non-GB	Wald ratio	1	0.446924	1.03452	0.947892	1.12905
Cortex	AGPAT4	All	Wald ratio	1	0.234217	1.06474	0.960188	1.18067
Cortex	AGPAT4	GB	Wald ratio	1	0.350723	1.06206	0.9359	1.20522
Cortex	AGPAT4	Non-GB	Wald ratio	1	0.478687	1.05031	0.916931	1.20309
Cerebellum	AGPS	GB	Wald ratio	1	0.256132	1.06115	0.957828	1.17561
Cerebellum	AGPS	All	Wald ratio	1	0.280841	1.04714	0.96305	1.13856
Cerebellum	AGPS	Non-GB	Wald ratio	1	0.652519	1.02563	0.918659	1.14505
Cortex	AGPS	Non-GB	Wald ratio	1	0.465614	0.924526	0.748804	1.14148
Cortex	AGPS	GB	Wald ratio	1	0.699614	1.03926	0.854595	1.26384
Cortex	AGPS	All	Wald ratio	1	0.760372	0.975439	0.831372	1.14447
Cortex	AGR3	GB	Wald ratio	1	0.501476	0.922014	0.727637	1.16832
Cortex	AGR3	Non-GB	Wald ratio	1	0.835807	1.02724	0.79673	1.32443
Cortex	AGR3	All	Wald ratio	1	0.964939	0.99568	0.820876	1.20771
Cerebellum	AGRN	Non-GB	Wald ratio	1	0.103896	1.1023	0.98021	1.23959
Cerebellum	AGRN	All	Wald ratio	1	0.321328	1.04681	0.956314	1.14588
Cerebellum	AGRN	GB	Wald ratio	1	0.833209	1.01183	0.906949	1.12883
Cortex	AGRN	All	Wald ratio	1	0.280683	1.06482	0.949994	1.19352
Cortex	AGRN	Non-GB	Wald ratio	1	0.295902	1.08228	0.933147	1.25524
Cortex	AGRN	GB	Wald ratio	1	0.325594	1.07244	0.932854	1.23291
Basal Ganglia	AGT	Non-GB	Wald ratio	1	0.20192	1.05458	0.97192	1.14427
Basal Ganglia	AGT	GB	Wald ratio	1	0.522571	0.975695	0.904811	1.05213
Basal Ganglia	AGT	All	Wald ratio	1	0.53548	1.01975	0.958579	1.08482
Cerebellum	AGT	Non-GB	Wald ratio	1	0.584977	1.01503	0.96211	1.07087
Cerebellum	AGT	All	Wald ratio	1	0.624519	1.01021	0.969935	1.05216
Cerebellum	AGT	GB	Wald ratio	1	0.914681	1.00273	0.954013	1.05393
Cortex	AGT	Non-GB	Wald ratio	1	0.205069	1.0517	0.972819	1.13698
Cortex	AGT	All	Wald ratio	1	0.475977	1.02172	0.963094	1.08392
Cortex	AGT	GB	Wald ratio	1	0.64013	0.982966	0.914653	1.05638
Cortex	AGTPBP1	Non-GB	Wald ratio	1	0.646829	1.06556	0.812097	1.39812
Cortex	AGTPBP1	GB	Wald ratio	1	0.756237	0.96083	0.746583	1.23656
Cortex	AGTPBP1	All	Wald ratio	1	0.904947	0.987504	0.80335	1.21387
Cerebellum	AGTR1	All	Wald ratio	1	0.0480716	0.909269	0.827437	0.999195
Cerebellum	AGTR1	GB	Wald ratio	1	0.112653	0.910878	0.811658	1.02223
Cerebellum	AGTR1	Non-GB	Wald ratio	1	0.150835	0.913323	0.807054	1.03358
Cortex	AGTR1	All	Wald ratio	1	0.0480716	0.860685	0.741719	0.998731
Cortex	AGTR1	GB	Wald ratio	1	0.112653	0.863088	0.719532	1.03529
Cortex	AGTR1	Non-GB	Wald ratio	1	0.150835	0.866745	0.713105	1.05349
Basal Ganglia	AHI1	All	Wald ratio	1	0.380904	0.971459	0.910532	1.03646
Basal Ganglia	AHI1	Non-GB	Wald ratio	1	0.46633	0.968708	0.889289	1.05522
Basal Ganglia	AHI1	GB	Wald ratio	1	0.606921	0.979256	0.904095	1.06067
Cerebellum	AHI1	All	Inverse variance weighted	2	0.242052	0.972203	0.927352	1.01922
Cerebellum	AHI1	Non-GB	Inverse variance weighted	2	0.366165	0.961142	0.881973	1.04742
Cerebellum	AHI1	GB	Inverse variance weighted	2	0.60063	0.978081	0.900199	1.0627
Cortex	AHI1	GB	Inverse variance weighted	2	0.228777	0.955746	0.887829	1.02886
Cortex	AHI1	All	Inverse variance weighted	2	0.275755	0.967243	0.911013	1.02694
Cortex	AHI1	Non-GB	Inverse variance weighted	2	0.664293	0.982528	0.907346	1.06394
Hippocampus	AHI1	All	Wald ratio	1	0.273265	0.966391	0.909056	1.02734
Hippocampus	AHI1	Non-GB	Wald ratio	1	0.341006	0.961455	0.886725	1.04248
Hippocampus	AHI1	GB	Wald ratio	1	0.552272	0.977383	0.906362	1.05397
Cerebellum	AHNAK2	All	Wald ratio	1	0.50401	0.967789	0.879166	1.06534
Cerebellum	AHNAK2	GB	Wald ratio	1	0.505132	0.960664	0.853716	1.08101
Cerebellum	AHNAK2	Non-GB	Wald ratio	1	0.615052	0.968221	0.853709	1.09809
Cerebellum	AHRR	GB	Wald ratio	1	0.186341	1.07251	0.966744	1.18984
Cerebellum	AHRR	All	Wald ratio	1	0.601567	1.02288	0.939599	1.11355
Cerebellum	AHRR	Non-GB	Wald ratio	1	0.715699	0.979442	0.87585	1.09529
Cortex	AHRR	Non-GB	Inverse variance weighted	2	0.401131	1.05629	0.929529	1.20034
Cortex	AHRR	GB	Inverse variance weighted	2	0.538538	0.975971	0.903179	1.05463
Cortex	AHRR	All	Inverse variance weighted	2	0.656314	1.01669	0.945217	1.09356
Cerebellum	AIDA	All	Wald ratio	1	0.467051	0.972508	0.902124	1.04838
Cerebellum	AIDA	GB	Wald ratio	1	0.641616	0.978352	0.892217	1.0728
Cerebellum	AIDA	Non-GB	Wald ratio	1	0.740707	0.983599	0.891824	1.08482
Cortex	AIDA	All	Wald ratio	1	0.460762	0.961854	0.867412	1.06658
Cortex	AIDA	GB	Wald ratio	1	0.628941	0.969219	0.853782	1.10026
Cortex	AIDA	Non-GB	Wald ratio	1	0.72201	0.975833	0.852796	1.11662
Cerebellum	AIF1	Non-GB	Wald ratio	1	0.442559	1.05103	0.925645	1.1934
Cerebellum	AIF1	GB	Wald ratio	1	0.445606	1.04684	0.930674	1.1775
Cerebellum	AIF1	All	Wald ratio	1	0.685696	1.0201	0.926388	1.12328
Cortex	AIF1	Non-GB	Wald ratio	1	0.423673	1.06925	0.907485	1.25986
Cortex	AIF1	All	Wald ratio	1	0.899071	1.0081	0.889936	1.14196
Cortex	AIF1	GB	Wald ratio	1	0.900793	1.00974	0.867065	1.17588
Cortex	AIF1L	Non-GB	Wald ratio	1	0.4646	0.946013	0.815263	1.09773
Cortex	AIF1L	All	Wald ratio	1	0.753647	0.982086	0.877248	1.09945
Cortex	AIF1L	GB	Wald ratio	1	0.768158	0.979346	0.852454	1.12513
Basal Ganglia	AIFM2	All	Wald ratio	1	0.0686323	1.06512	0.99519	1.13996
Basal Ganglia	AIFM2	GB	Wald ratio	1	0.0869387	1.07554	0.989495	1.16907
Basal Ganglia	AIFM2	Non-GB	Wald ratio	1	0.272072	1.05138	0.961453	1.14972
Cerebellum	AIFM2	GB	Wald ratio	1	0.21036	1.03948	0.978368	1.10441
Cerebellum	AIFM2	All	Wald ratio	1	0.525786	1.01612	0.967147	1.06757
Cerebellum	AIFM2	Non-GB	Wald ratio	1	0.787343	0.9911	0.928767	1.05762
Cortex	AIFM2	GB	Wald ratio	1	0.0913561	1.05243	0.991809	1.11676
Cortex	AIFM2	All	Wald ratio	1	0.120837	1.03897	0.989977	1.0904
Cortex	AIFM2	Non-GB	Wald ratio	1	0.506724	1.02178	0.958818	1.08887
Cerebellum	AIG1	Non-GB	Wald ratio	1	0.263058	0.928081	0.814367	1.05767
Cerebellum	AIG1	All	Wald ratio	1	0.657584	0.977895	0.88586	1.07949
Cerebellum	AIG1	GB	Wald ratio	1	0.97923	0.998396	0.884764	1.12662
Cortex	AIG1	Non-GB	Wald ratio	1	0.172848	0.930547	0.83905	1.03202
Cortex	AIG1	All	Wald ratio	1	0.496149	0.973179	0.899888	1.05244
Cortex	AIG1	GB	Wald ratio	1	0.768819	0.985754	0.895804	1.08474
Cortex	AIMP1	Non-GB	Wald ratio	1	0.440388	1.09508	0.869435	1.37929
Cortex	AIMP1	All	Wald ratio	1	0.67304	1.03835	0.871819	1.2367
Cortex	AIMP1	GB	Wald ratio	1	0.984735	1.00209	0.809529	1.24044
Cortex	AIRE	Non-GB	Simple mode	3	0.306844	0.823934	0.623273	1.0892
Cortex	AIRE	All	MR Egger	3	0.349708	1.19065	0.965727	1.46795
Cortex	AIRE	Non-GB	MR Egger	3	0.357228	1.25144	0.949312	1.64972
Cortex	AIRE	GB	Inverse variance weighted	3	0.383743	0.938299	0.813023	1.08288
Cortex	AIRE	GB	Weighted median	3	0.413656	0.953361	0.850207	1.06903
Cortex	AIRE	Non-GB	Weighted mode	3	0.417289	1.06989	0.93892	1.21914
Cortex	AIRE	All	Inverse variance weighted	3	0.553456	0.96066	0.841237	1.09704
Cortex	AIRE	GB	Weighted mode	3	0.593348	0.957665	0.836989	1.09574
Cortex	AIRE	All	Simple mode	3	0.653356	0.951647	0.790234	1.14603
Cortex	AIRE	Non-GB	Weighted median	3	0.679377	0.974864	0.864004	1.09995
Cortex	AIRE	All	Weighted median	3	0.701301	0.981536	0.892373	1.07961
Cortex	AIRE	GB	MR Egger	3	0.751707	1.08475	0.735998	1.59876
Cortex	AIRE	Non-GB	Inverse variance weighted	3	0.821101	0.980513	0.826747	1.16288
Cortex	AIRE	GB	Simple mode	3	0.864632	0.983427	0.830078	1.16511
Cortex	AIRE	All	Weighted mode	3	0.986801	1.0009	0.910353	1.10046
Cortex	AK2	Non-GB	Wald ratio	1	0.161025	1.24319	0.916937	1.68552
Cortex	AK2	GB	Wald ratio	1	0.312743	0.869582	0.662945	1.14063
Cortex	AK2	All	Wald ratio	1	0.974173	1.00381	0.797282	1.26384
Cortex	AK3	Non-GB	Inverse variance weighted	2	0.0887523	0.932609	0.86061	1.01063
Cortex	AK3	All	Inverse variance weighted	2	0.17748	0.958529	0.901301	1.01939
Cortex	AK3	GB	Inverse variance weighted	2	0.66281	0.983387	0.912056	1.0603
Cortex	AK4	Non-GB	Wald ratio	1	0.226972	1.16865	0.907575	1.50484
Cortex	AK4	All	Wald ratio	1	0.30797	1.1052	0.911855	1.33953
Cortex	AK4	GB	Wald ratio	1	0.627691	1.05996	0.837682	1.34123
Cortex	AK5	Non-GB	Inverse variance weighted	2	0.802824	0.987457	0.894314	1.0903
Cortex	AK5	All	Inverse variance weighted	2	0.834264	0.991979	0.919897	1.06971
Cortex	AK5	GB	Inverse variance weighted	2	0.949584	0.997016	0.908792	1.0938
Cortex	AK7	GB	Inverse variance weighted	2	0.594167	1.04055	0.899003	1.20438
Cortex	AK7	Non-GB	Inverse variance weighted	2	0.611266	1.04146	0.890436	1.21811
Cortex	AK7	All	Inverse variance weighted	2	0.628481	1.02985	0.914172	1.16017
Basal Ganglia	AK8	All	Wald ratio	1	0.0507398	1.06375	0.9998	1.13179
Basal Ganglia	AK8	Non-GB	Wald ratio	1	0.0634882	1.0804	0.995666	1.17234
Basal Ganglia	AK8	GB	Wald ratio	1	0.251805	1.0455	0.968891	1.12816
Cerebellum	AK8	Non-GB	Wald ratio	1	0.0137619	1.10185	1.02002	1.19025
Cerebellum	AK8	All	Wald ratio	1	0.0149745	1.07548	1.01425	1.14042
Cerebellum	AK8	GB	Wald ratio	1	0.202758	1.04794	0.975087	1.12623
Cortex	AK8	GB	Wald ratio	1	0.847855	1.00771	0.931696	1.08992
Cortex	AK8	All	Wald ratio	1	0.924573	1.00309	0.941019	1.06926
Cortex	AK8	Non-GB	Wald ratio	1	0.953574	1.0025	0.92157	1.09054
Basal Ganglia	AK9	Non-GB	Wald ratio	1	0.612067	1.01966	0.945746	1.09935
Basal Ganglia	AK9	All	Wald ratio	1	0.910665	1.00328	0.947431	1.06243
Basal Ganglia	AK9	GB	Wald ratio	1	0.913251	1.00393	0.935565	1.07729
Cerebellum	AK9	Non-GB	Wald ratio	1	0.636431	0.983595	0.918397	1.05342
Cerebellum	AK9	GB	Wald ratio	1	0.756287	1.01019	0.947546	1.07697
Cerebellum	AK9	All	Wald ratio	1	0.883674	1.00389	0.952976	1.05753
Cortex	AK9	Non-GB	Wald ratio	1	0.671214	1.01681	0.941485	1.09816
Cortex	AK9	GB	Wald ratio	1	0.766435	0.989168	0.920578	1.06287
Cortex	AK9	All	Wald ratio	1	0.915858	0.996854	0.940246	1.05687
Hippocampus	AK9	All	Wald ratio	1	0.783802	0.99213	0.937685	1.04974
Hippocampus	AK9	GB	Wald ratio	1	0.848698	0.993257	0.926566	1.06475
Hippocampus	AK9	Non-GB	Wald ratio	1	0.943674	1.00268	0.930813	1.08011
Cerebellum	AKAIN1	Non-GB	Wald ratio	1	0.705328	0.982802	0.898289	1.07527
Cerebellum	AKAIN1	All	Wald ratio	1	0.738497	0.98844	0.923214	1.05827
Cerebellum	AKAIN1	GB	Wald ratio	1	0.83611	0.991228	0.911844	1.07752
Cortex	AKAIN1	GB	Wald ratio	1	0.24271	0.895623	0.744395	1.07757
Cortex	AKAIN1	Non-GB	Wald ratio	1	0.307008	1.10897	0.909348	1.35242
Cortex	AKAIN1	All	Wald ratio	1	0.809262	0.981565	0.84392	1.14166
Cerebellum	AKAP1	Non-GB	Wald ratio	1	0.378497	1.06061	0.930424	1.209
Cerebellum	AKAP1	All	Wald ratio	1	0.651508	1.0232	0.926263	1.13029
Cerebellum	AKAP1	GB	Wald ratio	1	0.703854	0.976474	0.863674	1.10401
Cortex	AKAP1	GB	Wald ratio	1	0.222987	0.940431	0.851975	1.03807
Cortex	AKAP1	Non-GB	Wald ratio	1	0.475722	1.03941	0.934667	1.15588
Cortex	AKAP1	All	Wald ratio	1	0.76185	0.987628	0.911224	1.07044
Cerebellum	AKAP11	Non-GB	Wald ratio	1	0.00888011	1.091	1.0221	1.16455
Cerebellum	AKAP11	All	Wald ratio	1	0.265381	1.02845	0.97891	1.0805
Cerebellum	AKAP11	GB	Wald ratio	1	0.544398	0.981555	0.92421	1.04246
Cortex	AKAP11	Non-GB	Wald ratio	1	0.0157989	1.0948	1.01716	1.17836
Cortex	AKAP11	GB	Wald ratio	1	0.352908	0.968353	0.904829	1.03634
Cortex	AKAP11	All	Wald ratio	1	0.408216	1.02375	0.968357	1.08231
Hippocampus	AKAP11	Non-GB	Wald ratio	1	0.00635633	1.12499	1.03374	1.2243
Hippocampus	AKAP11	All	Wald ratio	1	0.293999	1.03479	0.970757	1.10305
Hippocampus	AKAP11	GB	Wald ratio	1	0.398608	0.967049	0.894665	1.04529
Cortex	AKAP12	All	Inverse variance weighted	2	0.0073996	1.19406	1.04871	1.35954
Cortex	AKAP12	GB	Inverse variance weighted	2	0.0199765	1.20718	1.03013	1.41466
Cortex	AKAP12	Non-GB	Inverse variance weighted	2	0.295775	1.13997	0.891743	1.45729
Cortex	AKAP13	GB	Wald ratio	1	0.547489	1.02904	0.937405	1.12962
Cortex	AKAP13	Non-GB	Wald ratio	1	0.558493	0.970572	0.878156	1.07271
Cortex	AKAP13	All	Wald ratio	1	0.698812	1.01513	0.940757	1.09539
Cerebellum	AKAP3	Non-GB	Wald ratio	1	0.20694	1.03703	0.98009	1.09728
Cerebellum	AKAP3	All	Wald ratio	1	0.60197	1.01143	0.96915	1.05555
Cerebellum	AKAP3	GB	Wald ratio	1	0.795051	0.993095	0.942505	1.0464
Cortex	AKAP3	Non-GB	Inverse variance weighted	2	0.339304	1.04075	0.958886	1.1296
Cortex	AKAP3	All	Inverse variance weighted	2	0.629803	1.02035	0.940091	1.10746
Cortex	AKAP3	GB	Inverse variance weighted	2	0.877364	1.00727	0.918682	1.10441
Hippocampus	AKAP3	Non-GB	Wald ratio	1	0.184265	1.05023	0.976934	1.12901
Hippocampus	AKAP3	All	Wald ratio	1	0.352237	1.02641	0.971562	1.08434
Hippocampus	AKAP3	GB	Wald ratio	1	0.937737	0.997327	0.932535	1.06662
Spinal Cord	AKAP3	Non-GB	Wald ratio	1	0.184265	1.04394	0.979733	1.11235
Spinal Cord	AKAP3	All	Wald ratio	1	0.352237	1.02313	0.975004	1.07363
Spinal Cord	AKAP3	GB	Wald ratio	1	0.937737	0.997654	0.940553	1.05822
Cortex	AKAP6	GB	Wald ratio	1	0.121282	1.25356	0.941873	1.66838
Cortex	AKAP6	Non-GB	Wald ratio	1	0.466482	0.89119	0.653605	1.21514
Cortex	AKAP6	All	Wald ratio	1	0.502145	1.08334	0.857495	1.36868
Cerebellum	AKAP7	GB	Wald ratio	1	0.403494	1.04226	0.945798	1.14857
Cerebellum	AKAP7	All	Wald ratio	1	0.54723	1.02447	0.946907	1.10839
Cerebellum	AKAP7	Non-GB	Wald ratio	1	0.728569	0.981782	0.884947	1.08921
Cortex	AKAP8	All	Wald ratio	1	0.106412	1.04447	0.990733	1.10112
Cortex	AKAP8	Non-GB	Wald ratio	1	0.183504	1.04827	0.977922	1.12367
Cortex	AKAP8	GB	Wald ratio	1	0.345812	1.0318	0.966787	1.10118
Cerebellum	AKAP8L	All	Wald ratio	1	0.108393	1.08789	0.981569	1.20572
Cerebellum	AKAP8L	Non-GB	Wald ratio	1	0.20311	1.09182	0.95367	1.24999
Cerebellum	AKAP8L	GB	Wald ratio	1	0.356713	1.06138	0.935093	1.20471
Cerebellum	AKIP1	Non-GB	Wald ratio	1	0.552615	1.03028	0.933676	1.13688
Cerebellum	AKIP1	GB	Wald ratio	1	0.65743	1.02093	0.93161	1.11882
Cerebellum	AKIP1	All	Wald ratio	1	0.690494	1.01561	0.941068	1.09605
Cortex	AKIP1	Non-GB	Wald ratio	1	0.544792	1.04742	0.901569	1.21686
Cortex	AKIP1	All	Wald ratio	1	0.663085	1.02615	0.913642	1.15251
Cortex	AKIP1	GB	Wald ratio	1	0.790412	1.0191	0.886387	1.17168
Cortex	AKIRIN1	Non-GB	Wald ratio	1	0.210978	0.908427	0.781511	1.05595
Cortex	AKIRIN1	All	Wald ratio	1	0.458191	0.957562	0.853901	1.07381
Cortex	AKIRIN1	GB	Wald ratio	1	0.793925	0.981496	0.853151	1.12915
Spinal Cord	AKIRIN1	Non-GB	Wald ratio	1	0.291771	0.964347	0.901407	1.03168
Spinal Cord	AKIRIN1	All	Wald ratio	1	0.390527	0.977723	0.928716	1.02932
Spinal Cord	AKIRIN1	GB	Wald ratio	1	0.65515	0.985713	0.925388	1.04997
Cortex	AKIRIN2	All	Wald ratio	1	0.206307	0.893993	0.751378	1.06368
Cortex	AKIRIN2	Non-GB	Wald ratio	1	0.249541	0.87342	0.693705	1.09969
Cortex	AKIRIN2	GB	Wald ratio	1	0.27059	0.886917	0.716413	1.098
Cerebellum	AKNA	Non-GB	Wald ratio	1	0.0123639	1.18762	1.03793	1.35889
Cerebellum	AKNA	GB	Wald ratio	1	0.060025	0.886476	0.781852	1.0051
Cerebellum	AKNA	All	Wald ratio	1	0.957642	1.00278	0.905123	1.11097
Cortex	AKNA	Non-GB	Wald ratio	1	0.000138665	1.37196	1.166	1.61429
Cortex	AKNA	All	Wald ratio	1	0.000792965	1.23424	1.09146	1.39569
Cortex	AKNA	GB	Wald ratio	1	0.0253735	1.18164	1.02079	1.36783
Cortex	AKNAD1	Non-GB	Wald ratio	1	0.879234	0.978335	0.737527	1.29777
Cortex	AKNAD1	All	Wald ratio	1	0.923278	1.01065	0.81466	1.25379
Cortex	AKNAD1	GB	Wald ratio	1	0.976906	1.00392	0.770158	1.30864
Cerebellum	AKR1A1	All	Wald ratio	1	0.393027	1.04138	0.948854	1.14294
Cerebellum	AKR1A1	GB	Wald ratio	1	0.436832	1.04641	0.933332	1.1732
Cerebellum	AKR1A1	Non-GB	Wald ratio	1	0.82598	1.01382	0.89705	1.14579
Cortex	AKR1A1	Non-GB	Wald ratio	1	0.0570904	0.775751	0.597198	1.00769
Cortex	AKR1A1	All	Wald ratio	1	0.324068	0.904417	0.740711	1.1043
Cortex	AKR1A1	GB	Wald ratio	1	0.677837	1.05388	0.82274	1.34995
Cortex	AKR1B1	All	Wald ratio	1	0.657106	1.03865	0.878521	1.22797
Cortex	AKR1B1	Non-GB	Wald ratio	1	0.888771	1.01582	0.815281	1.26568
Cortex	AKR1B1	GB	Wald ratio	1	0.90136	1.01308	0.824899	1.24419
Cortex	AKR1B15	All	Wald ratio	1	0.565941	1.05697	0.874779	1.27712
Cortex	AKR1B15	Non-GB	Wald ratio	1	0.699113	1.05023	0.819118	1.34656
Cortex	AKR1B15	GB	Wald ratio	1	0.976959	1.00343	0.795468	1.26576
Basal Ganglia	AKR1C1	All	Wald ratio	1	0.701964	0.98906	0.934877	1.04638
Basal Ganglia	AKR1C1	GB	Wald ratio	1	0.798978	0.991055	0.924835	1.06202
Basal Ganglia	AKR1C1	Non-GB	Wald ratio	1	0.865603	0.993601	0.922413	1.07028
Cerebellum	AKR1C1	All	Wald ratio	1	0.840606	0.994527	0.942737	1.04916
Cerebellum	AKR1C1	GB	Wald ratio	1	0.912276	0.99632	0.933068	1.06386
Cerebellum	AKR1C1	Non-GB	Wald ratio	1	0.965071	0.998423	0.930329	1.0715
Cortex	AKR1C1	All	Wald ratio	1	0.779144	0.991556	0.934499	1.0521
Cortex	AKR1C1	GB	Wald ratio	1	0.848254	0.992931	0.923335	1.06777
Cortex	AKR1C1	Non-GB	Wald ratio	1	0.96443	0.99822	0.923025	1.07954
Hippocampus	AKR1C1	All	Wald ratio	1	0.863192	0.995192	0.942107	1.05127
Hippocampus	AKR1C1	GB	Wald ratio	1	0.909826	0.996123	0.93136	1.06539
Hippocampus	AKR1C1	Non-GB	Wald ratio	1	0.991295	1.0004	0.930533	1.07552
Spinal Cord	AKR1C1	Non-GB	Wald ratio	1	0.274593	0.960783	0.894243	1.03227
Spinal Cord	AKR1C1	All	Wald ratio	1	0.63526	0.986764	0.933902	1.04262
Spinal Cord	AKR1C1	GB	Wald ratio	1	0.826359	1.00763	0.941504	1.07839
Basal Ganglia	AKR1C2	Non-GB	Wald ratio	1	0.157802	1.07355	0.972867	1.18465
Basal Ganglia	AKR1C2	All	Wald ratio	1	0.451938	1.02944	0.954476	1.11029
Basal Ganglia	AKR1C2	GB	Wald ratio	1	0.835671	0.990153	0.901766	1.0872
Cerebellum	AKR1C2	Non-GB	Wald ratio	1	0.193902	1.05057	0.975218	1.13173
Cerebellum	AKR1C2	All	Wald ratio	1	0.454137	1.02203	0.965348	1.08204
Cerebellum	AKR1C2	GB	Wald ratio	1	0.998958	0.999953	0.932017	1.07284
Cortex	AKR1C2	Non-GB	Wald ratio	1	0.115974	1.06025	0.985658	1.14049
Cortex	AKR1C2	All	Wald ratio	1	0.368142	1.02604	0.970179	1.08511
Cortex	AKR1C2	GB	Wald ratio	1	0.988757	0.999503	0.932728	1.07106
Hippocampus	AKR1C2	Non-GB	Wald ratio	1	0.285335	1.04918	0.960727	1.14578
Hippocampus	AKR1C2	GB	Wald ratio	1	0.522989	0.973253	0.895563	1.05768
Hippocampus	AKR1C2	All	Wald ratio	1	0.87964	1.00522	0.939656	1.07537
Spinal Cord	AKR1C2	Non-GB	Wald ratio	1	0.274593	1.03916	0.969963	1.11329
Spinal Cord	AKR1C2	All	Wald ratio	1	0.63526	1.01288	0.960722	1.06786
Spinal Cord	AKR1C2	GB	Wald ratio	1	0.826359	0.992733	0.930102	1.05958
Cerebellum	AKR1C3	Non-GB	Wald ratio	1	0.32343	1.0385	0.963476	1.11936
Cerebellum	AKR1C3	All	Wald ratio	1	0.458604	1.02179	0.965165	1.08175
Cerebellum	AKR1C3	GB	Wald ratio	1	0.751551	1.01137	0.943	1.0847
Cortex	AKR1C3	All	Wald ratio	1	0.214539	1.079	0.956918	1.21667
Cortex	AKR1C3	GB	Wald ratio	1	0.239413	1.09242	0.942829	1.26573
Cortex	AKR1C3	Non-GB	Wald ratio	1	0.426659	1.06596	0.910631	1.24778
Cortex	AKR1C8P	Non-GB	Wald ratio	1	0.485661	0.939196	0.787354	1.12032
Cortex	AKR1C8P	All	Wald ratio	1	0.581269	0.963061	0.842487	1.10089
Cortex	AKR1C8P	GB	Wald ratio	1	0.856188	0.984891	0.835373	1.16117
Basal Ganglia	AKR1E2	Non-GB	Wald ratio	1	0.636771	0.978752	0.895281	1.07001
Basal Ganglia	AKR1E2	GB	Wald ratio	1	0.691316	1.01706	0.935578	1.10564
Basal Ganglia	AKR1E2	All	Wald ratio	1	0.904986	0.995864	0.930347	1.06599
Cerebellum	AKR1E2	GB	Wald ratio	1	0.466926	0.968652	0.889	1.05544
Cerebellum	AKR1E2	Non-GB	Wald ratio	1	0.483445	1.0333	0.942844	1.13242
Cerebellum	AKR1E2	All	Wald ratio	1	0.89361	1.00476	0.937219	1.07717
Cortex	AKR1E2	GB	Wald ratio	1	0.174689	1.07058	0.970171	1.18137
Cortex	AKR1E2	Non-GB	Wald ratio	1	0.259232	0.941473	0.847823	1.04547
Cortex	AKR1E2	All	Wald ratio	1	0.820453	1.00932	0.931622	1.0935
Cortex	AKR7A2	All	Wald ratio	1	0.488704	1.07247	0.879766	1.30739
Cortex	AKR7A2	Non-GB	Wald ratio	1	0.493733	1.09551	0.843648	1.42256
Cortex	AKR7A2	GB	Wald ratio	1	0.85494	1.0229	0.80245	1.30391
Cerebellum	AKR7A3	GB	Wald ratio	1	0.264794	0.934439	0.829449	1.05272
Cerebellum	AKR7A3	Non-GB	Wald ratio	1	0.379758	1.05837	0.932522	1.2012
Cerebellum	AKR7A3	All	Wald ratio	1	0.981449	0.998855	0.90688	1.10016
Cortex	AKR7A3	Non-GB	Wald ratio	1	0.226712	1.12287	0.930527	1.35496
Cortex	AKR7A3	GB	Wald ratio	1	0.460417	0.936771	0.787613	1.11418
Cortex	AKR7A3	All	Wald ratio	1	0.759643	1.02245	0.886899	1.17872
Cerebellum	AKT1	Non-GB	Wald ratio	1	0.012518	1.16563	1.03352	1.31463
Cerebellum	AKT1	All	Wald ratio	1	0.101579	1.07934	0.985062	1.18263
Cerebellum	AKT1	GB	Wald ratio	1	0.756317	1.01795	0.90976	1.13901
Cortex	AKT1	Non-GB	Wald ratio	1	0.012518	1.34056	1.06508	1.6873
Cortex	AKT1	All	Wald ratio	1	0.101579	1.15719	0.971629	1.3782
Cortex	AKT1	GB	Wald ratio	1	0.756317	1.03461	0.834554	1.28261
Cerebellum	AKT2	Non-GB	Wald ratio	1	0.190018	0.925869	0.825128	1.03891
Cerebellum	AKT2	All	Wald ratio	1	0.408407	0.963758	0.882995	1.05191
Cerebellum	AKT2	GB	Wald ratio	1	0.843116	0.98925	0.888835	1.10101
Cortex	AKT2	Non-GB	Wald ratio	1	0.168272	1.17953	0.932602	1.49185
Cortex	AKT2	All	Wald ratio	1	0.401828	1.07929	0.902956	1.29005
Cortex	AKT2	GB	Wald ratio	1	0.863262	1.01935	0.819568	1.26784
Cortex	AKTIP	All	Inverse variance weighted	2	0.69911	1.01765	0.931247	1.11207
Cortex	AKTIP	GB	Inverse variance weighted	2	0.794236	1.02495	0.851667	1.23349
Cortex	AKTIP	Non-GB	Inverse variance weighted	2	0.861477	1.00802	0.921478	1.1027
Cortex	AL096814.2	GB	Wald ratio	1	0.167928	1.21155	0.922312	1.59148
Cortex	AL096814.2	All	Wald ratio	1	0.329935	1.11754	0.893645	1.39754
Cortex	AL096814.2	Non-GB	Wald ratio	1	0.618235	1.07788	0.80254	1.4477
Cortex	AL109810.2	GB	Wald ratio	1	0.407614	0.896164	0.691347	1.16166
Cortex	AL109810.2	All	Wald ratio	1	0.438814	0.919926	0.74471	1.13637
Cortex	AL109810.2	Non-GB	Wald ratio	1	0.656554	0.939279	0.712658	1.23796
Basal Ganglia	AL139353.1	GB	Wald ratio	1	0.365878	1.03732	0.958118	1.12308
Basal Ganglia	AL139353.1	All	Wald ratio	1	0.512172	1.02176	0.958052	1.08971
Basal Ganglia	AL139353.1	Non-GB	Wald ratio	1	0.531284	1.02738	0.944078	1.11802
Cerebellum	AL139353.1	GB	Wald ratio	1	0.302772	1.0502	0.956782	1.15274
Cerebellum	AL139353.1	All	Wald ratio	1	0.516997	1.02534	0.950597	1.10596
Cerebellum	AL139353.1	Non-GB	Wald ratio	1	0.664127	1.02229	0.925459	1.12925
Cortex	AL139353.1	GB	Wald ratio	1	0.404015	1.04241	0.945512	1.14925
Cortex	AL139353.1	Non-GB	Wald ratio	1	0.567691	1.03078	0.928986	1.14373
Cortex	AL139353.1	All	Wald ratio	1	0.572466	1.02307	0.945171	1.10739
Cortex	AL358113.1	Non-GB	Wald ratio	1	0.00349336	1.39142	1.11477	1.73673
Cortex	AL358113.1	All	Wald ratio	1	0.005403	1.26655	1.07231	1.49598
Cortex	AL358113.1	GB	Wald ratio	1	0.0831277	1.19863	0.976526	1.47125
Cerebellum	AL391650.1	GB	Wald ratio	1	0.868772	0.99476	0.934657	1.05873
Cerebellum	AL391650.1	All	Wald ratio	1	0.891699	0.99649	0.947305	1.04823
Cerebellum	AL391650.1	Non-GB	Wald ratio	1	0.908042	1.00394	0.939193	1.07314
Cortex	AL391650.1	All	Wald ratio	1	0.0845351	0.898349	0.795329	1.01471
Cortex	AL391650.1	GB	Wald ratio	1	0.101576	0.88245	0.759757	1.02496
Cortex	AL391650.1	Non-GB	Wald ratio	1	0.702643	0.969346	0.826149	1.13736
Cerebellum	AL590560.2	All	Wald ratio	1	0.148652	1.0719	0.975514	1.17781
Cerebellum	AL590560.2	GB	Wald ratio	1	0.294141	1.06389	0.947643	1.1944
Cerebellum	AL590560.2	Non-GB	Wald ratio	1	0.352037	1.06031	0.937285	1.19947
Cortex	ALAD	Non-GB	Inverse variance weighted	3	0.0988708	0.930776	0.854761	1.01355
Cortex	ALAD	Non-GB	Weighted median	3	0.154215	0.936168	0.854963	1.02509
Cortex	ALAD	All	Inverse variance weighted	3	0.233208	0.961495	0.901385	1.02561
Cortex	ALAD	All	Simple mode	3	0.247967	0.90744	0.806452	1.02107
Cortex	ALAD	All	Weighted median	3	0.267163	0.963296	0.901722	1.02907
Cortex	ALAD	GB	Simple mode	3	0.323031	0.897878	0.763353	1.05611
Cortex	ALAD	Non-GB	Weighted mode	3	0.33203	0.937614	0.848843	1.03567
Cortex	ALAD	Non-GB	Simple mode	3	0.408947	0.934383	0.821817	1.06237
Cortex	ALAD	GB	MR Egger	3	0.602505	1.05975	0.90499	1.24098
Cortex	ALAD	All	Weighted mode	3	0.6187	0.978853	0.911017	1.05174
Cortex	ALAD	GB	Inverse variance weighted	3	0.62616	0.980432	0.905493	1.06157
Cortex	ALAD	Non-GB	MR Egger	3	0.635773	0.945962	0.798809	1.12022
Cortex	ALAD	GB	Weighted median	3	0.674629	0.982443	0.904464	1.06714
Cortex	ALAD	GB	Weighted mode	3	0.863423	1.00853	0.926007	1.0984
Cortex	ALAD	All	MR Egger	3	0.873365	1.01327	0.891399	1.1518
Cortex	ALB	Non-GB	Wald ratio	1	0.213021	1.14138	0.926916	1.40546
Cortex	ALB	GB	Wald ratio	1	0.558096	0.943293	0.775887	1.14682
Cortex	ALB	All	Wald ratio	1	0.8165	1.01897	0.869394	1.19429
Cortex	ALCAM	GB	Wald ratio	1	0.228896	1.17611	0.903004	1.53181
Cortex	ALCAM	All	Wald ratio	1	0.512871	1.07442	0.866562	1.33214
Cortex	ALCAM	Non-GB	Wald ratio	1	0.737824	0.952957	0.718686	1.26359
Basal Ganglia	ALDH16A1	All	Wald ratio	1	0.549353	1.01964	0.956742	1.08667
Basal Ganglia	ALDH16A1	Non-GB	Wald ratio	1	0.646492	1.01982	0.937775	1.10904
Basal Ganglia	ALDH16A1	GB	Wald ratio	1	0.849496	1.00757	0.932098	1.08914
Cerebellum	ALDH16A1	All	Wald ratio	1	0.645678	1.01124	0.964182	1.0606
Cerebellum	ALDH16A1	Non-GB	Wald ratio	1	0.700741	1.01239	0.950767	1.07801
Cerebellum	ALDH16A1	GB	Wald ratio	1	0.919956	1.00299	0.946253	1.06313
Cortex	ALDH16A1	All	Wald ratio	1	0.650028	1.01044	0.966118	1.05679
Cortex	ALDH16A1	Non-GB	Wald ratio	1	0.66192	1.01327	0.955129	1.07495
Cortex	ALDH16A1	GB	Wald ratio	1	0.97228	1.00097	0.947544	1.05741
Cerebellum	ALDH18A1	All	Wald ratio	1	0.0818025	0.931058	0.859087	1.00906
Cerebellum	ALDH18A1	GB	Wald ratio	1	0.139099	0.928288	0.841123	1.02449
Cerebellum	ALDH18A1	Non-GB	Wald ratio	1	0.168436	0.928135	0.834676	1.03206
Cortex	ALDH18A1	GB	Wald ratio	1	0.403529	0.894684	0.689078	1.16164
Cortex	ALDH18A1	All	Wald ratio	1	0.525347	0.933615	0.755276	1.15406
Cortex	ALDH18A1	Non-GB	Wald ratio	1	0.992084	0.998589	0.755443	1.31999
Cerebellum	ALDH1A1	Non-GB	Wald ratio	1	0.011609	0.837065	0.729077	0.961047
Cerebellum	ALDH1A1	All	Wald ratio	1	0.0323955	0.891617	0.802668	0.990422
Cerebellum	ALDH1A1	GB	Wald ratio	1	0.216	0.921558	0.809693	1.04888
Cerebellum	ALDH1A2	Non-GB	Wald ratio	1	0.0199016	0.853474	0.7469	0.975254
Cerebellum	ALDH1A2	All	Wald ratio	1	0.0228081	0.888034	0.801737	0.983621
Cerebellum	ALDH1A2	GB	Wald ratio	1	0.182175	0.918523	0.810706	1.04068
Cortex	ALDH1A2	GB	Wald ratio	1	0.0918514	0.90179	0.799661	1.01696
Cortex	ALDH1A2	All	Wald ratio	1	0.177029	0.934772	0.847565	1.03095
Cortex	ALDH1A2	Non-GB	Wald ratio	1	0.344946	0.939972	0.826647	1.06883
Cerebellum	ALDH1A3	Non-GB	Wald ratio	1	0.471441	1.04255	0.930773	1.16775
Cerebellum	ALDH1A3	All	Wald ratio	1	0.506843	1.02987	0.944144	1.12338
Cerebellum	ALDH1A3	GB	Wald ratio	1	0.84737	0.989335	0.887005	1.10347
Cortex	ALDH1A3	GB	Wald ratio	1	0.0606999	0.865708	0.744607	1.0065
Cortex	ALDH1A3	All	Wald ratio	1	0.189535	0.922689	0.818183	1.04055
Cortex	ALDH1A3	Non-GB	Wald ratio	1	0.621877	0.961307	0.821779	1.12453
Basal Ganglia	ALDH1B1	GB	Wald ratio	1	0.533111	1.02878	0.940955	1.12481
Basal Ganglia	ALDH1B1	Non-GB	Wald ratio	1	0.696242	0.980979	0.890814	1.08027
Basal Ganglia	ALDH1B1	All	Wald ratio	1	0.788953	1.01002	0.938884	1.08656
Cerebellum	ALDH1B1	GB	Wald ratio	1	0.504365	1.04017	0.926602	1.16765
Cerebellum	ALDH1B1	Non-GB	Wald ratio	1	0.707043	0.976338	0.861716	1.10621
Cerebellum	ALDH1B1	All	Wald ratio	1	0.756424	1.01509	0.92344	1.11583
Cortex	ALDH1B1	GB	Wald ratio	1	0.55429	1.0635	0.867203	1.30422
Cortex	ALDH1B1	Non-GB	Wald ratio	1	0.71581	0.959868	0.769917	1.19668
Cortex	ALDH1B1	All	Wald ratio	1	0.78602	1.0234	0.866022	1.20937
Cortex	ALDH1L1	All	Wald ratio	1	0.295646	1.12238	0.904004	1.39351
Cortex	ALDH1L1	Non-GB	Wald ratio	1	0.358227	1.14214	0.860172	1.51654
Cortex	ALDH1L1	GB	Wald ratio	1	0.719711	1.04995	0.804521	1.37026
Basal Ganglia	ALDH1L2	All	Wald ratio	1	0.0640942	1.05999	0.996593	1.12742
Basal Ganglia	ALDH1L2	GB	Wald ratio	1	0.148179	1.05731	0.980385	1.14027
Basal Ganglia	ALDH1L2	Non-GB	Wald ratio	1	0.292505	1.04466	0.963043	1.13318
Cerebellum	ALDH1L2	GB	Wald ratio	1	0.156427	0.933719	0.84923	1.02662
Cerebellum	ALDH1L2	All	Wald ratio	1	0.233662	0.954031	0.882934	1.03085
Cerebellum	ALDH1L2	Non-GB	Wald ratio	1	0.908796	0.994061	0.897741	1.10072
Cortex	ALDH1L2	GB	Wald ratio	1	0.0566336	1.09196	0.997517	1.19535
Cortex	ALDH1L2	All	Wald ratio	1	0.0591006	1.07376	0.997268	1.15613
Cortex	ALDH1L2	Non-GB	Wald ratio	1	0.4894	1.03491	0.938967	1.14065
Cerebellum	ALDH2	Non-GB	Wald ratio	1	0.230509	0.925568	0.815639	1.05031
Cerebellum	ALDH2	All	Wald ratio	1	0.779656	0.98633	0.895662	1.08618
Cerebellum	ALDH2	GB	Wald ratio	1	0.956525	1.00329	0.8916	1.12897
Cortex	ALDH2	Non-GB	Wald ratio	1	0.157861	0.92907	0.838891	1.02894
[truncated: 47,196 more rows]

## Sheet: S2
Tissue	Gene	Subtype	Method	No. of SNPs	P Value	Odds Ratio	Lower 95% CI	Upper 95% CI
Anterior Cingulate Cortex	AACS	GB	Wald ratio	1	0.266719	0.731218	0.420848	1.27048
Anterior Cingulate Cortex	AACS	All	Wald ratio	1	0.28288	0.781583	0.498466	1.2255
Anterior Cingulate Cortex	AACS	Non-GB	Wald ratio	1	0.596928	0.852274	0.471284	1.54126
Caudate	AACS	All	Wald ratio	1	0.368143	0.750987	0.402508	1.40117
Caudate	AACS	GB	Wald ratio	1	0.426613	0.733054	0.340911	1.57627
Caudate	AACS	Non-GB	Wald ratio	1	0.663284	0.83339	0.366881	1.89309
Cerebellar Hemisphere	AACS	GB	Wald ratio	1	0.222455	0.667545	0.348742	1.27778
Cerebellar Hemisphere	AACS	All	Wald ratio	1	0.259491	0.737409	0.434267	1.25216
Cerebellar Hemisphere	AACS	Non-GB	Wald ratio	1	0.586979	0.824227	0.410331	1.65562
Cerebellum	AACS	GB	Wald ratio	1	0.524827	0.792087	0.386168	1.62469
Cerebellum	AACS	All	Wald ratio	1	0.529823	0.828945	0.461694	1.48832
Cerebellum	AACS	Non-GB	Wald ratio	1	0.780993	0.896449	0.414803	1.93735
Cortex	AACS	GB	Wald ratio	1	0.524827	0.827201	0.460975	1.48438
Cortex	AACS	All	Wald ratio	1	0.529823	0.858397	0.533112	1.38216
Cortex	AACS	Non-GB	Wald ratio	1	0.780993	0.914872	0.48861	1.71301
Frontal Cortex	AACS	GB	Wald ratio	1	0.312685	0.746685	0.423498	1.31651
Frontal Cortex	AACS	All	Wald ratio	1	0.324175	0.792413	0.498961	1.25845
Frontal Cortex	AACS	Non-GB	Wald ratio	1	0.606291	0.851914	0.463113	1.56713
Hypothalamus	AACS	GB	Wald ratio	1	0.100919	0.464543	0.185858	1.1611
Hypothalamus	AACS	All	Wald ratio	1	0.131847	0.562982	0.26666	1.18859
Hypothalamus	AACS	Non-GB	Wald ratio	1	0.51727	0.72293	0.27078	1.93008
Nucleus Accumbens	AACS	GB	Wald ratio	1	0.524827	0.762307	0.330246	1.75963
Nucleus Accumbens	AACS	All	Wald ratio	1	0.529823	0.803767	0.406603	1.58888
Nucleus Accumbens	AACS	Non-GB	Wald ratio	1	0.780993	0.880481	0.358931	2.15988
Frontal Cortex	AAGAB	GB	Wald ratio	1	0.465111	1.30183	0.641472	2.64197
Frontal Cortex	AAGAB	Non-GB	Wald ratio	1	0.522485	1.27927	0.60137	2.72135
Frontal Cortex	AAGAB	All	Wald ratio	1	0.559717	1.18703	0.667173	2.11196
Anterior Cingulate Cortex	AAMDC	GB	Wald ratio	1	0.286448	0.684967	0.341593	1.37351
Anterior Cingulate Cortex	AAMDC	All	Wald ratio	1	0.287335	0.733046	0.4137	1.2989
Anterior Cingulate Cortex	AAMDC	Non-GB	Wald ratio	1	0.831506	0.92424	0.447303	1.90971
Cerebellar Hemisphere	AAMDC	GB	Wald ratio	1	0.0804866	2.01085	0.918714	4.40128
Cerebellar Hemisphere	AAMDC	All	Wald ratio	1	0.0936457	1.74063	0.910524	3.32751
Cerebellar Hemisphere	AAMDC	Non-GB	Wald ratio	1	0.672059	1.19924	0.517091	2.78129
Spinal Cord	AAMDC	Non-GB	Wald ratio	1	0.210936	0.655134	0.337726	1.27085
Spinal Cord	AAMDC	GB	Wald ratio	1	0.486488	1.24454	0.672081	2.30459
Spinal Cord	AAMDC	All	Wald ratio	1	0.727207	0.912602	0.545908	1.52561
Caudate	AATF	GB	Wald ratio	1	0.108526	1.88774	0.868831	4.10155
Caudate	AATF	All	Wald ratio	1	0.113244	1.66555	0.88587	3.13145
Caudate	AATF	Non-GB	Wald ratio	1	0.302451	1.55089	0.673504	3.57128
Cerebellar Hemisphere	AATK	GB	Wald ratio	1	0.226921	1.60539	0.744927	3.45977
Cerebellar Hemisphere	AATK	Non-GB	Wald ratio	1	0.530837	0.769532	0.33917	1.74597
Cerebellar Hemisphere	AATK	All	Wald ratio	1	0.600208	1.18214	0.632278	2.21019
Cerebellum	AATK	GB	Wald ratio	1	0.226921	0.650115	0.32333	1.30718
Cerebellum	AATK	Non-GB	Wald ratio	1	0.530837	1.2691	0.602321	2.67402
Cerebellum	AATK	All	Wald ratio	1	0.600208	0.858808	0.486054	1.51743
Cortex	AATK	GB	Wald ratio	1	0.226921	1.99075	0.651612	6.082
Cortex	AATK	Non-GB	Wald ratio	1	0.530837	0.68315	0.207486	2.24927
Cortex	AATK	All	Wald ratio	1	0.600208	1.27555	0.513357	3.16938
Anterior Cingulate Cortex	ABAT	GB	Wald ratio	1	0.188161	1.59287	0.796286	3.18635
Anterior Cingulate Cortex	ABAT	Non-GB	Wald ratio	1	0.563849	0.801737	0.378544	1.69804
Anterior Cingulate Cortex	ABAT	All	Wald ratio	1	0.630711	1.14908	0.652066	2.02493
Caudate	ABAT	GB	Wald ratio	1	0.647685	0.835022	0.385353	1.80941
Caudate	ABAT	Non-GB	Wald ratio	1	0.686531	0.843153	0.368176	1.93089
Caudate	ABAT	All	Wald ratio	1	0.785553	0.916271	0.488048	1.72023
Cerebellar Hemisphere	ABAT	GB	Wald ratio	1	0.710905	0.890177	0.481171	1.64685
Cerebellar Hemisphere	ABAT	Non-GB	Wald ratio	1	0.806696	0.921067	0.476717	1.7796
Cerebellar Hemisphere	ABAT	All	Wald ratio	1	0.900481	0.968556	0.587016	1.59808
Cerebellum	ABAT	GB	Wald ratio	1	0.710905	0.884876	0.463435	1.68957
Cerebellum	ABAT	Non-GB	Wald ratio	1	0.806696	0.917187	0.458925	1.83305
Cerebellum	ABAT	All	Wald ratio	1	0.900481	0.966968	0.571179	1.63701
Cortex	ABAT	GB	Wald ratio	1	0.710905	0.861654	0.392072	1.89365
Cortex	ABAT	Non-GB	Wald ratio	1	0.806696	0.90011	0.387432	2.0912
Cortex	ABAT	All	Wald ratio	1	0.900481	0.959932	0.505694	1.82219
Frontal Cortex	ABAT	GB	Wald ratio	1	0.647685	0.820879	0.352063	1.91398
Frontal Cortex	ABAT	Non-GB	Wald ratio	1	0.686531	0.829633	0.33492	2.05509
Frontal Cortex	ABAT	All	Wald ratio	1	0.785553	0.908711	0.455979	1.81095
Hypothalamus	ABAT	GB	Wald ratio	1	0.710905	0.888179	0.47442	1.66279
Hypothalamus	ABAT	Non-GB	Wald ratio	1	0.806696	0.919606	0.469943	1.79952
Hypothalamus	ABAT	All	Wald ratio	1	0.900481	0.967958	0.581007	1.61262
Nucleus Accumbens	ABAT	GB	Wald ratio	1	0.710905	0.884814	0.463231	1.69008
Nucleus Accumbens	ABAT	Non-GB	Wald ratio	1	0.806696	0.917142	0.458721	1.83368
Nucleus Accumbens	ABAT	All	Wald ratio	1	0.900481	0.96695	0.570997	1.63747
Putamen	ABAT	Non-GB	Wald ratio	1	0.00216974	0.25546	0.106767	0.611235
Putamen	ABAT	All	Wald ratio	1	0.0119583	0.427368	0.220238	0.829303
Putamen	ABAT	GB	Wald ratio	1	0.351045	0.679846	0.302121	1.52982
Cerebellar Hemisphere	ABCA10	Non-GB	Wald ratio	1	0.445937	0.833274	0.52131	1.33193
Cerebellar Hemisphere	ABCA10	All	Wald ratio	1	0.824631	0.960651	0.673532	1.37017
Cerebellar Hemisphere	ABCA10	GB	Wald ratio	1	0.961871	1.01064	0.654887	1.55965
Cerebellum	ABCA10	Non-GB	Wald ratio	1	0.513173	0.839588	0.497124	1.41797
Cerebellum	ABCA10	All	Wald ratio	1	0.852784	0.963145	0.6478	1.432
Cerebellum	ABCA10	GB	Wald ratio	1	0.978768	1.0066	0.620155	1.63385
Spinal Cord	ABCA10	Non-GB	Wald ratio	1	0.4762	0.779167	0.392183	1.548
Spinal Cord	ABCA10	All	Wald ratio	1	0.671838	0.893442	0.530473	1.50477
Spinal Cord	ABCA10	GB	Wald ratio	1	0.702161	1.13226	0.599029	2.14015
Hypothalamus	ABCA3	GB	Wald ratio	1	0.0887291	1.51075	0.939407	2.42957
Hypothalamus	ABCA3	All	Wald ratio	1	0.31744	1.21493	0.829445	1.77956
Hypothalamus	ABCA3	Non-GB	Wald ratio	1	0.848373	0.952738	0.579993	1.56504
Caudate	ABCA5	GB	Wald ratio	1	0.209335	1.86993	0.703777	4.96839
Caudate	ABCA5	All	Wald ratio	1	0.357938	1.45423	0.65447	3.23131
Caudate	ABCA5	Non-GB	Wald ratio	1	0.787721	1.15541	0.403733	3.30655
Cerebellar Hemisphere	ABCA5	GB	Wald ratio	1	0.335064	1.28383	0.772473	2.13368
Cerebellar Hemisphere	ABCA5	All	Wald ratio	1	0.347118	1.21994	0.806031	1.84639
Cerebellar Hemisphere	ABCA5	Non-GB	Wald ratio	1	0.561541	1.1752	0.681406	2.02684
Cerebellum	ABCA5	GB	Wald ratio	1	0.378822	1.26133	0.752099	2.11534
Cerebellum	ABCA5	All	Wald ratio	1	0.416868	1.19	0.781922	1.81104
Cerebellum	ABCA5	Non-GB	Wald ratio	1	0.576882	1.1702	0.6737	2.03262
Cortex	ABCA5	GB	Wald ratio	1	0.437762	1.36615	0.621231	3.00428
Cortex	ABCA5	All	Wald ratio	1	0.513097	1.23819	0.652708	2.34885
Cortex	ABCA5	Non-GB	Wald ratio	1	0.686353	1.18901	0.513152	2.75504
Hypothalamus	ABCA6	GB	Wald ratio	1	0.124051	1.56216	0.884796	2.75809
Hypothalamus	ABCA6	All	Wald ratio	1	0.292825	1.28629	0.804671	2.05616
Hypothalamus	ABCA6	Non-GB	Wald ratio	1	0.947526	0.979539	0.529223	1.81303
Cerebellar Hemisphere	ABCA7	Non-GB	Wald ratio	1	0.178479	0.565946	0.246961	1.29695
Cerebellar Hemisphere	ABCA7	All	Wald ratio	1	0.330222	0.731706	0.390163	1.37223
Cerebellar Hemisphere	ABCA7	GB	Wald ratio	1	0.698745	0.859012	0.397873	1.85462
Cerebellum	ABCA7	Non-GB	Wald ratio	1	0.264192	0.573097	0.215683	1.52279
Cerebellum	ABCA7	All	Wald ratio	1	0.476772	0.763844	0.363675	1.60434
Cerebellum	ABCA7	GB	Wald ratio	1	0.930743	1.04105	0.420221	2.57907
Frontal Cortex	ABCA7	Non-GB	Wald ratio	1	0.264192	0.602571	0.247644	1.46618
Frontal Cortex	ABCA7	All	Wald ratio	1	0.476772	0.782607	0.39837	1.53745
Frontal Cortex	ABCA7	GB	Wald ratio	1	0.930743	1.03728	0.454356	2.36808
Cerebellum	ABCB8	GB	Wald ratio	1	0.0324614	2.50503	1.07974	5.81174
Cerebellum	ABCB8	All	Wald ratio	1	0.108055	1.758	0.883442	3.4983
Cerebellum	ABCB8	Non-GB	Wald ratio	1	0.33362	1.56523	0.631142	3.88179
Frontal Cortex	ABCB8	All	Wald ratio	1	0.753443	1.07892	0.671644	1.73316
Frontal Cortex	ABCB8	Non-GB	Wald ratio	1	0.921987	0.969345	0.519828	1.80758
Frontal Cortex	ABCB8	GB	Wald ratio	1	0.935687	0.976155	0.543165	1.75431
Hypothalamus	ABCB8	Non-GB	Wald ratio	1	0.00025405	0.267447	0.131934	0.542149
Hypothalamus	ABCB8	All	Wald ratio	1	0.00855213	0.483928	0.281719	0.831277
Hypothalamus	ABCB8	GB	Wald ratio	1	0.273079	0.692653	0.359175	1.33575
Substantia Nigra	ABCB8	GB	Wald ratio	1	0.161386	1.45108	0.861772	2.44338
Substantia Nigra	ABCB8	All	Wald ratio	1	0.393103	1.20517	0.785302	1.84952
Substantia Nigra	ABCB8	Non-GB	Wald ratio	1	0.93121	1.02529	0.581484	1.80783
Cerebellar Hemisphere	ABCB9	Non-GB	Wald ratio	1	0.0583094	1.74761	0.980545	3.11473
Cerebellar Hemisphere	ABCB9	All	Wald ratio	1	0.581638	1.13013	0.731366	1.74633
Cerebellar Hemisphere	ABCB9	GB	Wald ratio	1	0.608143	0.86928	0.508845	1.48503
Cerebellum	ABCB9	Non-GB	Wald ratio	1	0.0583094	1.80865	0.979361	3.34016
Cerebellum	ABCB9	All	Wald ratio	1	0.581638	1.13867	0.717429	1.80725
Cerebellum	ABCB9	GB	Wald ratio	1	0.608143	0.861822	0.488134	1.52159
Hippocampus	ABCB9	Non-GB	Wald ratio	1	0.0583094	0.409615	0.162596	1.03191
Hippocampus	ABCB9	All	Wald ratio	1	0.581638	0.822346	0.410096	1.64901
Hippocampus	ABCB9	GB	Wald ratio	1	0.608143	1.25104	0.531408	2.94522
Hypothalamus	ABCB9	Non-GB	Wald ratio	1	0.0444855	0.337946	0.1173	0.973637
Hypothalamus	ABCB9	All	Wald ratio	1	0.438564	0.727766	0.325682	1.62626
Hypothalamus	ABCB9	GB	Wald ratio	1	0.545234	1.35753	0.504223	3.65493
Cerebellar Hemisphere	ABCC10	All	Wald ratio	1	0.50968	0.867822	0.569382	1.32269
Cerebellar Hemisphere	ABCC10	GB	Wald ratio	1	0.516464	0.842996	0.50321	1.41222
Cerebellar Hemisphere	ABCC10	Non-GB	Wald ratio	1	0.958073	1.01499	0.582946	1.76722
Cerebellum	ABCC10	Non-GB	Wald ratio	1	0.550602	0.806193	0.397372	1.63561
Cerebellum	ABCC10	GB	Wald ratio	1	0.685092	1.14635	0.592417	2.21822
Cerebellum	ABCC10	All	Wald ratio	1	0.780317	1.0796	0.630251	1.84931
Frontal Cortex	ABCC5	GB	Wald ratio	1	0.119298	1.59092	0.887004	2.85345
Frontal Cortex	ABCC5	All	Wald ratio	1	0.162874	1.40997	0.870237	2.28447
Frontal Cortex	ABCC5	Non-GB	Wald ratio	1	0.786027	1.09064	0.582946	2.04049
Cerebellar Hemisphere	ABCC8	All	Wald ratio	1	0.589834	1.1136	0.753066	1.64673
Cerebellar Hemisphere	ABCC8	Non-GB	Wald ratio	1	0.741008	1.08827	0.658993	1.79719
Cerebellar Hemisphere	ABCC8	GB	Wald ratio	1	0.809985	1.05947	0.661587	1.69663
Cerebellum	ABCC8	All	Wald ratio	1	0.589834	1.1285	0.727136	1.7514
Cerebellum	ABCC8	Non-GB	Wald ratio	1	0.741008	1.09971	0.625897	1.93219
Cerebellum	ABCC8	GB	Wald ratio	1	0.809985	1.06706	0.628666	1.81115
Cortex	ABCC8	All	Wald ratio	1	0.203467	1.60081	0.775195	3.30574
Cortex	ABCC8	Non-GB	Wald ratio	1	0.23899	1.76171	0.68639	4.52166
Cortex	ABCC8	GB	Wald ratio	1	0.399803	1.45783	0.606202	3.5059
Cerebellum	ABCD4	Non-GB	Wald ratio	1	0.133271	1.9453	0.81604	4.63725
Cerebellum	ABCD4	All	Wald ratio	1	0.141401	1.64156	0.847938	3.17795
Cerebellum	ABCD4	GB	Wald ratio	1	0.377757	1.43971	0.640574	3.23577
Cortex	ABCD4	Non-GB	Wald ratio	1	0.121578	0.525714	0.232926	1.18653
Cortex	ABCD4	All	Wald ratio	1	0.144963	0.630952	0.339662	1.17205
Cortex	ABCD4	GB	Wald ratio	1	0.405841	0.724845	0.339399	1.54803
Putamen	ABCF3	GB	Wald ratio	1	0.986052	1.00409	0.635153	1.58734
Amygdala	ABCG1	GB	Wald ratio	1	0.313595	0.7209	0.381452	1.36242
Amygdala	ABCG1	Non-GB	Wald ratio	1	0.339933	1.39106	0.706207	2.74007
Amygdala	ABCG1	All	Wald ratio	1	0.945974	1.018	0.607674	1.70539
Hypothalamus	ABCG1	All	Wald ratio	1	0.191428	0.653777	0.345549	1.23694
Hypothalamus	ABCG1	GB	Wald ratio	1	0.255546	0.633299	0.288144	1.3919
Hypothalamus	ABCG1	Non-GB	Wald ratio	1	0.313202	0.650797	0.282416	1.49969
Amygdala	ABHD11	Non-GB	Wald ratio	1	0.592239	0.871658	0.527282	1.44095
Amygdala	ABHD11	GB	Wald ratio	1	0.759141	1.07627	0.672758	1.72181
Amygdala	ABHD11	All	Wald ratio	1	0.99583	0.998979	0.681039	1.46535
Anterior Cingulate Cortex	ABHD11	GB	Wald ratio	1	0.614649	0.84473	0.437944	1.62936
Anterior Cingulate Cortex	ABHD11	Non-GB	Wald ratio	1	0.764038	1.11357	0.551669	2.2478
Anterior Cingulate Cortex	ABHD11	All	Wald ratio	1	0.793607	0.931021	0.545029	1.59038
Caudate	ABHD11	Non-GB	Wald ratio	1	0.592239	0.797047	0.347508	1.82811
Caudate	ABHD11	GB	Wald ratio	1	0.759141	1.12906	0.519656	2.45313
Caudate	ABHD11	All	Wald ratio	1	0.99583	0.998314	0.530262	1.87951
Cerebellar Hemisphere	ABHD11	Non-GB	Wald ratio	1	0.592239	0.81305	0.381236	1.73397
Cerebellar Hemisphere	ABHD11	GB	Wald ratio	1	0.759141	1.11712	0.550339	2.2676
Cerebellar Hemisphere	ABHD11	All	Wald ratio	1	0.99583	0.998462	0.560577	1.77839
Cerebellum	ABHD11	GB	Wald ratio	1	0.0202088	3.75893	1.22955	11.4916
Cerebellum	ABHD11	All	Wald ratio	1	0.122398	2.03864	0.825761	5.03299
Frontal Cortex	ABHD11	GB	Wald ratio	1	0.614649	1.1775	0.623297	2.22449
Frontal Cortex	ABHD11	Non-GB	Wald ratio	1	0.764038	0.901074	0.456433	1.77887
Frontal Cortex	ABHD11	All	Wald ratio	1	0.793607	1.07166	0.638085	1.79985
Hippocampus	ABHD11	GB	Wald ratio	1	0.0202088	3.25078	1.20199	8.79172
Hippocampus	ABHD11	All	Wald ratio	1	0.122398	1.88543	0.843285	4.21547
Hypothalamus	ABHD11	GB	Wald ratio	1	0.614649	1.16117	0.648997	2.07755
Hypothalamus	ABHD11	Non-GB	Wald ratio	1	0.764038	0.909133	0.488079	1.69342
Hypothalamus	ABHD11	All	Wald ratio	1	0.793607	1.06534	0.663065	1.71168
Nucleus Accumbens	ABHD11	GB	Wald ratio	1	0.371886	0.744645	0.389835	1.42239
Nucleus Accumbens	ABHD11	All	Wald ratio	1	0.606336	0.870512	0.513697	1.47517
Nucleus Accumbens	ABHD11	Non-GB	Wald ratio	1	0.721355	1.13459	0.566846	2.27098
Putamen	ABHD11	GB	Wald ratio	1	0.0202088	3.02284	1.18843	7.68875
Putamen	ABHD11	All	Wald ratio	1	0.122398	1.81312	0.852195	3.85757
Amygdala	ABHD12	All	Wald ratio	1	0.0144977	0.611771	0.412562	0.90717
Amygdala	ABHD12	Non-GB	Wald ratio	1	0.0618698	0.610081	0.363171	1.02486
Amygdala	ABHD12	GB	Wald ratio	1	0.067007	0.636858	0.392963	1.03213
Anterior Cingulate Cortex	ABHD12	All	Wald ratio	1	0.0151466	1.59978	1.09494	2.33738
Anterior Cingulate Cortex	ABHD12	Non-GB	Wald ratio	1	0.0380537	1.69666	1.02955	2.79604
Anterior Cingulate Cortex	ABHD12	GB	Wald ratio	1	0.0806009	1.51371	0.950764	2.40998
Cerebellar Hemisphere	ABHD12	All	Wald ratio	1	0.0225337	0.621408	0.412905	0.935197
Cerebellar Hemisphere	ABHD12	Non-GB	Wald ratio	1	0.0640892	0.601464	0.351147	1.03022
Cerebellar Hemisphere	ABHD12	GB	Wald ratio	1	0.118581	0.671001	0.406558	1.10745
Cerebellum	ABHD12	All	Wald ratio	1	0.0151466	0.539873	0.328292	0.887816
Cerebellum	ABHD12	Non-GB	Wald ratio	1	0.0380537	0.499793	0.259522	0.962511
Cerebellum	ABHD12	GB	Wald ratio	1	0.0806009	0.580496	0.315378	1.06848
Cortex	ABHD12	All	Wald ratio	1	0.0147078	0.467438	0.253727	0.861158
Cortex	ABHD12	Non-GB	Wald ratio	1	0.0599294	0.462018	0.206677	1.03282
Cortex	ABHD12	GB	Wald ratio	1	0.0658329	0.495234	0.234229	1.04708
Hippocampus	ABHD12	All	Wald ratio	1	0.0147078	0.588935	0.384883	0.901168
Hippocampus	ABHD12	Non-GB	Wald ratio	1	0.0599294	0.584172	0.33367	1.02274
Hippocampus	ABHD12	GB	Wald ratio	1	0.0658329	0.613101	0.364044	1.03255
Hypothalamus	ABHD12	All	Wald ratio	1	0.0147078	0.58805	0.383841	0.900901
Hypothalamus	ABHD12	Non-GB	Wald ratio	1	0.0599294	0.583281	0.332631	1.0228
Hypothalamus	ABHD12	GB	Wald ratio	1	0.0658329	0.61225	0.363	1.03264
Nucleus Accumbens	ABHD12	All	Wald ratio	1	0.0173061	0.541196	0.32642	0.897289
Nucleus Accumbens	ABHD12	Non-GB	Wald ratio	1	0.0327214	0.48398	0.248631	0.942108
Nucleus Accumbens	ABHD12	GB	Wald ratio	1	0.134191	0.622714	0.335038	1.1574
Spinal Cord	ABHD12	All	Wald ratio	1	0.0151466	1.48638	1.07951	2.0466
Spinal Cord	ABHD12	Non-GB	Wald ratio	1	0.0380537	1.56196	1.02487	2.38051
Spinal Cord	ABHD12	GB	Wald ratio	1	0.0806009	1.41864	0.958305	2.10009
Substantia Nigra	ABHD12	All	Wald ratio	1	0.0158602	0.639144	0.444258	0.919522
Substantia Nigra	ABHD12	Non-GB	Wald ratio	1	0.0615145	0.633256	0.392269	1.02229
Substantia Nigra	ABHD12	GB	Wald ratio	1	0.0736688	0.665815	0.42637	1.03973
Cerebellar Hemisphere	ABHD17AP6	GB	Wald ratio	1	0.578329	0.82014	0.407599	1.65022
Cerebellar Hemisphere	ABHD17AP6	All	Wald ratio	1	0.760729	0.9154	0.518237	1.61694
Cerebellar Hemisphere	ABHD17AP6	Non-GB	Wald ratio	1	0.876991	0.942574	0.445739	1.9932
Cerebellum	ABHD17AP6	GB	Wald ratio	1	0.530107	0.728449	0.270917	1.95867
Cerebellum	ABHD17AP6	All	Wald ratio	1	0.760426	0.882086	0.393788	1.97588
Cerebellum	ABHD17AP6	Non-GB	Wald ratio	1	0.997704	0.998444	0.345778	2.88304
Cerebellar Hemisphere	ABLIM2	All	Wald ratio	1	0.205732	2.23309	0.64339	7.75064
Cerebellar Hemisphere	ABLIM2	Non-GB	Wald ratio	1	0.532986	1.66513	0.335169	8.27242
Hypothalamus	ABLIM2	All	Wald ratio	1	0.205732	1.32677	0.856237	2.05587
Hypothalamus	ABLIM2	Non-GB	Wald ratio	1	0.532986	1.19657	0.680645	2.10355
Spinal Cord	ABLIM2	GB	Wald ratio	1	0.162481	0.729929	0.469279	1.13535
Spinal Cord	ABLIM2	All	Wald ratio	1	0.3457	0.841223	0.587267	1.205
Spinal Cord	ABLIM2	Non-GB	Wald ratio	1	0.562549	0.870192	0.543531	1.39318
Anterior Cingulate Cortex	ABR	Non-GB	Wald ratio	1	0.0637744	2.11245	0.958043	4.65786
Anterior Cingulate Cortex	ABR	All	Wald ratio	1	0.210726	1.47009	0.804039	2.6879
Anterior Cingulate Cortex	ABR	GB	Wald ratio	1	0.712487	1.1477	0.5516	2.38799
Caudate	ABR	Non-GB	Wald ratio	1	0.158218	0.506939	0.197306	1.30248
Caudate	ABR	All	Wald ratio	1	0.418885	0.74244	0.360627	1.5285
Caudate	ABR	GB	Wald ratio	1	0.940659	1.03393	0.429537	2.48873
Cortex	ABR	Non-GB	Wald ratio	1	0.0637744	3.10673	0.937096	10.2997
Cortex	ABR	All	Wald ratio	1	0.210726	1.79332	0.71849	4.47607
Cortex	ABR	GB	Wald ratio	1	0.712487	1.23222	0.405844	3.74123
Nucleus Accumbens	ABR	Non-GB	Wald ratio	1	0.0443487	3.00094	1.02814	8.75914
Nucleus Accumbens	ABR	All	Wald ratio	1	0.206072	1.69426	0.748238	3.83636
Nucleus Accumbens	ABR	GB	Wald ratio	1	0.827756	1.11649	0.413792	3.01248
Putamen	ABR	Non-GB	Wald ratio	1	0.0414299	2.59877	1.03779	6.50766
Putamen	ABR	All	Wald ratio	1	0.210072	1.56473	0.776923	3.15138
Putamen	ABR	GB	Wald ratio	1	0.833496	1.09553	0.467947	2.56477
Amygdala	ABTB1	GB	Wald ratio	1	0.495131	0.867212	0.575901	1.30588
Amygdala	ABTB1	All	Wald ratio	1	0.628345	0.921125	0.660452	1.28468
Amygdala	ABTB1	Non-GB	Wald ratio	1	0.637386	0.900351	0.581897	1.39308
Anterior Cingulate Cortex	ABTB1	GB	Wald ratio	1	0.495131	0.868596	0.579468	1.30198
Anterior Cingulate Cortex	ABTB1	All	Wald ratio	1	0.628345	0.921973	0.663525	1.28109
Anterior Cingulate Cortex	ABTB1	Non-GB	Wald ratio	1	0.637386	0.901409	0.585434	1.38792
Caudate	ABTB1	GB	Wald ratio	1	0.495131	0.845984	0.52319	1.36793
Caudate	ABTB1	All	Wald ratio	1	0.628345	0.908055	0.614473	1.3419
Caudate	ABTB1	Non-GB	Wald ratio	1	0.637386	0.88406	0.529592	1.47578
Cerebellar Hemisphere	ABTB1	GB	Wald ratio	1	0.495131	0.887853	0.630833	1.24959
Cerebellar Hemisphere	ABTB1	All	Wald ratio	1	0.628345	0.933705	0.707271	1.23263
Cerebellar Hemisphere	ABTB1	Non-GB	Wald ratio	1	0.637386	0.916091	0.636313	1.31888
Cerebellum	ABTB1	GB	Wald ratio	1	0.495131	0.870029	0.58318	1.29797
Cerebellum	ABTB1	All	Wald ratio	1	0.628345	0.922849	0.666718	1.27738
Cerebellum	ABTB1	Non-GB	Wald ratio	1	0.637386	0.902505	0.589113	1.38261
Cortex	ABTB1	GB	Wald ratio	1	0.495131	0.857049	0.550199	1.33503
Cortex	ABTB1	All	Wald ratio	1	0.628345	0.914885	0.638169	1.31159
Cortex	ABTB1	Non-GB	Wald ratio	1	0.637386	0.892565	0.556404	1.43182
Frontal Cortex	ABTB1	GB	Wald ratio	1	0.495131	0.874904	0.595939	1.28445
Frontal Cortex	ABTB1	All	Wald ratio	1	0.628345	0.925828	0.677654	1.26489
Frontal Cortex	ABTB1	Non-GB	Wald ratio	1	0.637386	0.906228	0.601758	1.36475
Hippocampus	ABTB1	GB	Wald ratio	1	0.495131	0.846438	0.52428	1.36656
Hippocampus	ABTB1	All	Wald ratio	1	0.628345	0.908336	0.615434	1.34064
Hippocampus	ABTB1	Non-GB	Wald ratio	1	0.637386	0.88441	0.530673	1.47394
Hypothalamus	ABTB1	GB	Wald ratio	1	0.495131	0.843946	0.518327	1.37412
Hypothalamus	ABTB1	All	Wald ratio	1	0.628345	0.906793	0.610174	1.3476
Hypothalamus	ABTB1	Non-GB	Wald ratio	1	0.637386	0.882491	0.524761	1.48408
Nucleus Accumbens	ABTB1	GB	Wald ratio	1	0.495131	0.843925	0.518278	1.37419
Nucleus Accumbens	ABTB1	All	Wald ratio	1	0.628345	0.90678	0.61013	1.34766
Nucleus Accumbens	ABTB1	Non-GB	Wald ratio	1	0.637386	0.882475	0.524712	1.48417
Spinal Cord	ABTB1	GB	Wald ratio	1	0.495131	0.837112	0.502258	1.39521
Spinal Cord	ABTB1	All	Wald ratio	1	0.628345	0.902551	0.595898	1.36701
Spinal Cord	ABTB1	Non-GB	Wald ratio	1	0.637386	0.87722	0.508793	1.51243
Amygdala	AC000095.12	GB	Wald ratio	1	0.286113	1.41858	0.746151	2.69702
Amygdala	AC000095.12	All	Wald ratio	1	0.321591	1.30335	0.771859	2.20082
Amygdala	AC000095.12	Non-GB	Wald ratio	1	0.519801	1.25377	0.629695	2.49636
Anterior Cingulate Cortex	AC000095.12	GB	Wald ratio	1	0.120243	0.645746	0.37193	1.12114
Anterior Cingulate Cortex	AC000095.12	All	Wald ratio	1	0.215566	0.752892	0.48044	1.17985
Anterior Cingulate Cortex	AC000095.12	Non-GB	Wald ratio	1	0.620354	0.861435	0.477431	1.5543
Caudate	AC000095.12	All	Wald ratio	1	0.22373	1.76417	0.706928	4.40256
Caudate	AC000095.12	GB	Wald ratio	1	0.245781	1.9489	0.631572	6.0139
Caudate	AC000095.12	Non-GB	Wald ratio	1	0.364509	1.7501	0.522033	5.86717
Cerebellar Hemisphere	AC000095.12	GB	Wald ratio	1	0.367145	0.68636	0.302916	1.55518
Cerebellar Hemisphere	AC000095.12	All	Wald ratio	1	0.608514	0.83392	0.416193	1.67091
Cerebellar Hemisphere	AC000095.12	Non-GB	Wald ratio	1	0.953091	1.02797	0.409976	2.57754
Cerebellum	AC000095.12	GB	Wald ratio	1	0.110639	0.543868	0.25735	1.14938
Cerebellum	AC000095.12	All	Wald ratio	1	0.259369	0.703941	0.382463	1.29564
Cerebellum	AC000095.12	Non-GB	Wald ratio	1	0.780839	0.892375	0.400103	1.99032
Cortex	AC000095.12	GB	Wald ratio	1	0.148902	1.7876	0.8123	3.93391
Cortex	AC000095.12	All	Wald ratio	1	0.276414	1.42939	0.7512	2.71987
Cortex	AC000095.12	Non-GB	Wald ratio	1	0.501106	1.33774	0.573059	3.12279
Frontal Cortex	AC000095.12	GB	Wald ratio	1	0.286113	0.702797	0.367609	1.34361
Frontal Cortex	AC000095.12	All	Wald ratio	1	0.321591	0.765496	0.451284	1.29848
Frontal Cortex	AC000095.12	Non-GB	Wald ratio	1	0.519801	0.796032	0.397423	1.59444
Nucleus Accumbens	AC000095.12	GB	Wald ratio	1	0.367145	0.631805	0.232905	1.7139
Nucleus Accumbens	AC000095.12	All	Wald ratio	1	0.608514	0.801248	0.343175	1.87076
Nucleus Accumbens	AC000095.12	Non-GB	Wald ratio	1	0.953091	1.03423	0.33693	3.17466
Hypothalamus	AC002451.3	All	Wald ratio	1	0.270651	1.37744	0.779152	2.43514
Hypothalamus	AC002451.3	GB	Wald ratio	1	0.296969	1.44862	0.721899	2.90692
Hypothalamus	AC002451.3	Non-GB	Wald ratio	1	0.315765	1.46755	0.693603	3.1051
Nucleus Accumbens	AC002451.3	GB	Wald ratio	1	0.116583	2.08409	0.832906	5.21477
Nucleus Accumbens	AC002451.3	All	Wald ratio	1	0.167499	1.698	0.800622	3.60119
Nucleus Accumbens	AC002451.3	Non-GB	Wald ratio	1	0.332974	1.63072	0.605924	4.38874
Caudate	AC003075.4	All	Wald ratio	1	0.101169	0.529083	0.247139	1.13267
Caudate	AC003075.4	Non-GB	Wald ratio	1	0.17808	0.503631	0.185593	1.36667
Caudate	AC003075.4	GB	Wald ratio	1	0.509234	0.729066	0.285263	1.86332
Hypothalamus	AC003075.4	All	Wald ratio	1	0.00150631	0.404028	0.230847	0.707132
Hypothalamus	AC003075.4	Non-GB	Wald ratio	1	0.00704862	0.36509	0.175425	0.759817
Hypothalamus	AC003075.4	GB	Wald ratio	1	0.169047	0.617694	0.310878	1.22732
Spinal Cord	AC003075.4	All	Wald ratio	1	0.101169	0.708585	0.46936	1.06974
Spinal Cord	AC003075.4	Non-GB	Wald ratio	1	0.17808	0.689931	0.401977	1.18416
Spinal Cord	AC003075.4	GB	Wald ratio	1	0.509234	0.84283	0.507248	1.40042
Substantia Nigra	AC003075.4	All	Wald ratio	1	0.0320536	1.57502	1.0397	2.38597
Substantia Nigra	AC003075.4	GB	Wald ratio	1	0.0426051	1.69263	1.01769	2.81518
Substantia Nigra	AC003075.4	Non-GB	Wald ratio	1	0.69775	1.11459	0.644663	1.92707
Caudate	AC004540.5	All	Wald ratio	1	0.1647	0.628441	0.326354	1.21015
Caudate	AC004540.5	Non-GB	Wald ratio	1	0.172656	0.549076	0.231964	1.2997
Caudate	AC004540.5	GB	Wald ratio	1	0.422912	0.720033	0.322454	1.60782
Cerebellar Hemisphere	AC004540.5	All	Wald ratio	1	0.1647	1.41676	0.866706	2.31589
Cerebellar Hemisphere	AC004540.5	Non-GB	Wald ratio	1	0.172656	1.56772	0.821524	2.99167
Cerebellar Hemisphere	AC004540.5	GB	Wald ratio	1	0.422912	1.27933	0.700372	2.33686
Cerebellum	AC004540.5	All	Wald ratio	1	0.150246	1.58137	0.846984	2.95251
Cerebellum	AC004540.5	Non-GB	Wald ratio	1	0.162073	1.79615	0.790293	4.08221
Cerebellum	AC004540.5	GB	Wald ratio	1	0.394319	1.39465	0.648713	2.99833
Cortex	AC004540.5	All	Wald ratio	1	0.161196	0.589598	0.281564	1.23462
Cortex	AC004540.5	Non-GB	Wald ratio	1	0.186312	0.519233	0.196435	1.37247
Cortex	AC004540.5	GB	Wald ratio	1	0.361496	0.655992	0.265225	1.62249
Frontal Cortex	AC004540.5	All	Wald ratio	1	0.1647	0.690622	0.409701	1.16417
Frontal Cortex	AC004540.5	Non-GB	Wald ratio	1	0.172656	0.62018	0.312115	1.23231
Frontal Cortex	AC004540.5	GB	Wald ratio	1	0.422912	0.769709	0.405794	1.45998
Nucleus Accumbens	AC004540.5	All	Wald ratio	1	0.161196	0.636342	0.338116	1.19761
Nucleus Accumbens	AC004540.5	Non-GB	Wald ratio	1	0.186312	0.570778	0.248478	1.31113
Nucleus Accumbens	AC004540.5	GB	Wald ratio	1	0.361496	0.697173	0.321256	1.51297
Anterior Cingulate Cortex	AC004951.5	GB	Wald ratio	1	0.0182334	0.470157	0.251266	0.879732
Anterior Cingulate Cortex	AC004951.5	All	Wald ratio	1	0.122876	0.657566	0.386054	1.12003
Anterior Cingulate Cortex	AC004951.5	Non-GB	Wald ratio	1	0.924944	0.967358	0.484981	1.92952
Caudate	AC004951.5	Non-GB	Wald ratio	1	0.817487	1.07606	0.577348	2.00557
Caudate	AC004951.5	All	Wald ratio	1	0.902961	1.03003	0.640151	1.65736
Caudate	AC004951.5	GB	Wald ratio	1	0.974419	0.990463	0.551403	1.77913
Cerebellar Hemisphere	AC004951.5	GB	Wald ratio	1	0.0182334	0.436572	0.219395	0.868732
Cerebellar Hemisphere	AC004951.5	All	Wald ratio	1	0.122876	0.631045	0.351606	1.13257
Cerebellar Hemisphere	AC004951.5	Non-GB	Wald ratio	1	0.924944	0.96421	0.451713	2.05817
Cerebellum	AC004951.5	GB	Wald ratio	1	0.0182334	0.415876	0.200735	0.861598
Cerebellum	AC004951.5	All	Wald ratio	1	0.122876	0.614249	0.330716	1.14086
Cerebellum	AC004951.5	Non-GB	Wald ratio	1	0.924944	0.962153	0.43116	2.14709
Cortex	AC004951.5	GB	Wald ratio	1	0.0182334	0.396336	0.183811	0.854586
Cortex	AC004951.5	All	Wald ratio	1	0.122876	0.598046	0.311241	1.14914
Cortex	AC004951.5	Non-GB	Wald ratio	1	0.924944	0.960119	0.411716	2.23899
Frontal Cortex	AC004951.5	GB	Wald ratio	1	0.0182334	0.376153	0.167043	0.847036
Frontal Cortex	AC004951.5	All	Wald ratio	1	0.122876	0.580933	0.291387	1.1582
Frontal Cortex	AC004951.5	Non-GB	Wald ratio	1	0.924944	0.957915	0.391591	2.34327
Hippocampus	AC004951.5	GB	Wald ratio	1	0.0182334	3.20776	1.21884	8.44223
Hippocampus	AC004951.5	All	Wald ratio	1	0.122876	1.91066	0.839395	4.34909
Hippocampus	AC004951.5	Non-GB	Wald ratio	1	0.924944	1.05259	0.36236	3.05759
Hypothalamus	AC004951.5	GB	Wald ratio	1	0.0182334	2.78335	1.18982	6.51108
Hypothalamus	AC004951.5	All	Wald ratio	1	0.122876	1.76582	0.85748	3.63637
Hypothalamus	AC004951.5	Non-GB	Wald ratio	1	0.924944	1.04604	0.410033	2.66858
Nucleus Accumbens	AC004951.5	GB	Wald ratio	1	0.0182334	3.3479	1.22772	9.12943
Nucleus Accumbens	AC004951.5	All	Wald ratio	1	0.122876	1.95658	0.834021	4.59005
Nucleus Accumbens	AC004951.5	Non-GB	Wald ratio	1	0.924944	1.05457	0.349115	3.18556
Spinal Cord	AC004951.5	GB	Wald ratio	1	0.0182334	2.21971	1.14498	4.30322
Spinal Cord	AC004951.5	All	Wald ratio	1	0.122876	1.55725	0.887125	2.73358
Spinal Cord	AC004951.5	Non-GB	Wald ratio	1	0.924944	1.03569	0.499351	2.14808
Substantia Nigra	AC004951.5	GB	Wald ratio	1	0.0182334	2.5237	1.1702	5.44268
Substantia Nigra	AC004951.5	All	Wald ratio	1	0.122876	1.67233	0.870186	3.21389
Substantia Nigra	AC004951.5	Non-GB	Wald ratio	1	0.924944	1.04155	0.446539	2.4294
Anterior Cingulate Cortex	AC004951.6	GB	Wald ratio	1	0.0182334	0.470157	0.251266	0.879732
Anterior Cingulate Cortex	AC004951.6	All	Wald ratio	1	0.122876	0.657566	0.386054	1.12003
Anterior Cingulate Cortex	AC004951.6	Non-GB	Wald ratio	1	0.924944	0.967358	0.484981	1.92952
Caudate	AC004951.6	Non-GB	Wald ratio	1	0.817487	1.07606	0.577348	2.00557
Caudate	AC004951.6	All	Wald ratio	1	0.902961	1.03003	0.640151	1.65736
Caudate	AC004951.6	GB	Wald ratio	1	0.974419	0.990463	0.551403	1.77913
Cerebellar Hemisphere	AC004951.6	GB	Wald ratio	1	0.0182334	0.436572	0.219395	0.868732
Cerebellar Hemisphere	AC004951.6	All	Wald ratio	1	0.122876	0.631045	0.351606	1.13257
Cerebellar Hemisphere	AC004951.6	Non-GB	Wald ratio	1	0.924944	0.96421	0.451713	2.05817
Cerebellum	AC004951.6	GB	Wald ratio	1	0.0182334	0.415876	0.200735	0.861598
Cerebellum	AC004951.6	All	Wald ratio	1	0.122876	0.614249	0.330716	1.14086
Cerebellum	AC004951.6	Non-GB	Wald ratio	1	0.924944	0.962153	0.43116	2.14709
Cortex	AC004951.6	GB	Wald ratio	1	0.0182334	0.396336	0.183811	0.854586
Cortex	AC004951.6	All	Wald ratio	1	0.122876	0.598046	0.311241	1.14914
Cortex	AC004951.6	Non-GB	Wald ratio	1	0.924944	0.960119	0.411716	2.23899
Frontal Cortex	AC004951.6	GB	Wald ratio	1	0.0182334	0.376153	0.167043	0.847036
Frontal Cortex	AC004951.6	All	Wald ratio	1	0.122876	0.580933	0.291387	1.1582
Frontal Cortex	AC004951.6	Non-GB	Wald ratio	1	0.924944	0.957915	0.391591	2.34327
Hippocampus	AC004951.6	GB	Wald ratio	1	0.0182334	3.20776	1.21884	8.44223
Hippocampus	AC004951.6	All	Wald ratio	1	0.122876	1.91066	0.839395	4.34909
Hippocampus	AC004951.6	Non-GB	Wald ratio	1	0.924944	1.05259	0.36236	3.05759
Hypothalamus	AC004951.6	GB	Wald ratio	1	0.0182334	2.78335	1.18982	6.51108
Hypothalamus	AC004951.6	All	Wald ratio	1	0.122876	1.76582	0.85748	3.63637
Hypothalamus	AC004951.6	Non-GB	Wald ratio	1	0.924944	1.04604	0.410033	2.66858
Nucleus Accumbens	AC004951.6	GB	Wald ratio	1	0.0182334	3.3479	1.22772	9.12943
Nucleus Accumbens	AC004951.6	All	Wald ratio	1	0.122876	1.95658	0.834021	4.59005
Nucleus Accumbens	AC004951.6	Non-GB	Wald ratio	1	0.924944	1.05457	0.349115	3.18556
Spinal Cord	AC004951.6	GB	Wald ratio	1	0.0182334	2.21971	1.14498	4.30322
Spinal Cord	AC004951.6	All	Wald ratio	1	0.122876	1.55725	0.887125	2.73358
Spinal Cord	AC004951.6	Non-GB	Wald ratio	1	0.924944	1.03569	0.499351	2.14808
Substantia Nigra	AC004951.6	GB	Wald ratio	1	0.0182334	2.5237	1.1702	5.44268
Substantia Nigra	AC004951.6	All	Wald ratio	1	0.122876	1.67233	0.870186	3.21389
Substantia Nigra	AC004951.6	Non-GB	Wald ratio	1	0.924944	1.04155	0.446539	2.4294
Cerebellum	AC004967.7	Non-GB	Wald ratio	1	0.870163	1.06926	0.478991	2.38694
Cerebellum	AC004967.7	GB	Wald ratio	1	0.908984	1.04485	0.492472	2.2168
Cerebellum	AC004967.7	All	Wald ratio	1	0.976569	0.990809	0.535024	1.83487
Frontal Cortex	AC004967.7	All	Wald ratio	1	0.450402	0.749979	0.355274	1.5832
Frontal Cortex	AC004967.7	Non-GB	Wald ratio	1	0.642784	0.794349	0.300243	2.1016
Frontal Cortex	AC004967.7	GB	Wald ratio	1	0.668555	0.819299	0.328988	2.04035
Nucleus Accumbens	AC004967.7	Non-GB	Wald ratio	1	0.476766	0.709273	0.275329	1.82716
Nucleus Accumbens	AC004967.7	All	Wald ratio	1	0.650294	0.845712	0.409808	1.74528
Nucleus Accumbens	AC004967.7	GB	Wald ratio	1	0.693508	0.837074	0.345654	2.02715
Putamen	AC004967.7	Non-GB	Wald ratio	1	0.872538	1.07989	0.422279	2.76158
Putamen	AC004967.7	All	Wald ratio	1	0.880619	0.946282	0.460333	1.94522
Putamen	AC004967.7	GB	Wald ratio	1	0.978568	0.988017	0.409998	2.38093
Cerebellar Hemisphere	AC004980.7	All	Wald ratio	1	0.655609	0.901117	0.570238	1.42399
Cerebellar Hemisphere	AC004980.7	Non-GB	Wald ratio	1	0.748666	0.906446	0.497035	1.65309
Cerebellar Hemisphere	AC004980.7	GB	Wald ratio	1	0.784776	0.924698	0.527213	1.62186
Cerebellum	AC004980.7	All	Wald ratio	1	0.655609	0.867625	0.464852	1.61938
Cerebellum	AC004980.7	Non-GB	Wald ratio	1	0.748666	0.874629	0.385425	1.98476
Cerebellum	AC004980.7	GB	Wald ratio	1	0.784776	0.898734	0.417687	1.9338
Cortex	AC004980.7	All	Wald ratio	1	0.698341	0.88998	0.493608	1.60464
Cortex	AC004980.7	Non-GB	Wald ratio	1	0.719185	0.867621	0.400083	1.88153
Cortex	AC004980.7	GB	Wald ratio	1	0.849637	0.932425	0.452342	1.92203
Frontal Cortex	AC004980.7	All	Wald ratio	1	0.698341	0.883801	0.473209	1.65065
Frontal Cortex	AC004980.7	Non-GB	Wald ratio	1	0.719185	0.860287	0.378762	1.95398
Frontal Cortex	AC004980.7	GB	Wald ratio	1	0.849637	0.928534	0.431391	1.99859
Hippocampus	AC004980.7	GB	Wald ratio	1	0.572704	1.24726	0.578805	2.68771
Hippocampus	AC004980.7	All	Wald ratio	1	0.677923	1.1418	0.610657	2.13492
Hippocampus	AC004980.7	Non-GB	Wald ratio	1	0.872254	1.06965	0.470741	2.43055
Hypothalamus	AC004980.7	All	Wald ratio	1	0.671198	1.13854	0.625422	2.07265
Hypothalamus	AC004980.7	GB	Wald ratio	1	0.681797	1.16608	0.55943	2.43058
Hypothalamus	AC004980.7	Non-GB	Wald ratio	1	0.716337	1.15669	0.527493	2.5364
Nucleus Accumbens	AC004980.7	All	Wald ratio	1	0.698341	0.852898	0.381438	1.90709
Nucleus Accumbens	AC004980.7	Non-GB	Wald ratio	1	0.719185	0.823781	0.286337	2.36999
Nucleus Accumbens	AC004980.7	GB	Wald ratio	1	0.849637	0.908906	0.338582	2.43991
Spinal Cord	AC004980.7	GB	Wald ratio	1	0.979199	0.991371	0.51675	1.90192
Anterior Cingulate Cortex	AC004985.12	GB	Wald ratio	1	0.0182334	0.470157	0.251266	0.879732
Anterior Cingulate Cortex	AC004985.12	All	Wald ratio	1	0.122876	0.657566	0.386054	1.12003
Anterior Cingulate Cortex	AC004985.12	Non-GB	Wald ratio	1	0.924944	0.967358	0.484981	1.92952
Caudate	AC004985.12	GB	Wald ratio	1	0.553023	1.20755	0.647588	2.2517
Caudate	AC004985.12	All	Wald ratio	1	0.602768	1.14429	0.688783	1.90103
Caudate	AC004985.12	Non-GB	Wald ratio	1	0.889207	1.04845	0.538828	2.04007
Cerebellum	AC004985.12	GB	Wald ratio	1	0.0182334	2.34556	1.15575	4.76025
Cerebellum	AC004985.12	All	Wald ratio	1	0.122876	1.60569	0.879807	2.93047
Cerebellum	AC004985.12	Non-GB	Wald ratio	1	0.924944	1.0382	0.475934	2.26473
Cortex	AC004985.12	GB	Wald ratio	1	0.0182334	0.396336	0.183811	0.854586
Cortex	AC004985.12	All	Wald ratio	1	0.122876	0.598046	0.311241	1.14914
Cortex	AC004985.12	Non-GB	Wald ratio	1	0.924944	0.960119	0.411716	2.23899
Frontal Cortex	AC004985.12	GB	Wald ratio	1	0.0182334	2.4604	1.16517	5.19547
Frontal Cortex	AC004985.12	All	Wald ratio	1	0.122876	1.6489	0.873512	3.11257
Frontal Cortex	AC004985.12	Non-GB	Wald ratio	1	0.924944	1.04039	0.456527	2.37095
Hippocampus	AC004985.12	GB	Wald ratio	1	0.553023	1.19492	0.663468	2.15207
Hippocampus	AC004985.12	All	Wald ratio	1	0.602768	1.13572	0.703251	1.83414
Hippocampus	AC004985.12	Non-GB	Wald ratio	1	0.889207	1.04569	0.557729	1.96056
Hypothalamus	AC004985.12	GB	Wald ratio	1	0.0182334	2.78335	1.18982	6.51108
Hypothalamus	AC004985.12	All	Wald ratio	1	0.122876	1.76582	0.85748	3.63637
Hypothalamus	AC004985.12	Non-GB	Wald ratio	1	0.924944	1.04604	0.410033	2.66858
Nucleus Accumbens	AC004985.12	GB	Wald ratio	1	0.0182334	2.90037	1.19817	7.02084
Nucleus Accumbens	AC004985.12	All	Wald ratio	1	0.122876	1.80668	0.852192	3.83023
Nucleus Accumbens	AC004985.12	Non-GB	Wald ratio	1	0.924944	1.04794	0.395587	2.77607
Spinal Cord	AC004985.12	GB	Wald ratio	1	0.0182334	2.21971	1.14498	4.30322
Spinal Cord	AC004985.12	All	Wald ratio	1	0.122876	1.55725	0.887125	2.73358
Spinal Cord	AC004985.12	Non-GB	Wald ratio	1	0.924944	1.03569	0.499351	2.14808
Substantia Nigra	AC004985.12	GB	Wald ratio	1	0.0182334	2.5237	1.1702	5.44268
Substantia Nigra	AC004985.12	All	Wald ratio	1	0.122876	1.67233	0.870186	3.21389
Substantia Nigra	AC004985.12	Non-GB	Wald ratio	1	0.924944	1.04155	0.446539	2.4294
Amygdala	AC005154.6	GB	Wald ratio	1	0.269299	1.19875	0.869045	1.65354
Amygdala	AC005154.6	Non-GB	Wald ratio	1	0.430209	0.870792	0.617478	1.22803
Amygdala	AC005154.6	All	Wald ratio	1	0.67485	1.05779	0.813593	1.37527
Anterior Cingulate Cortex	AC005154.6	GB	Wald ratio	1	0.184549	1.29251	0.884767	1.88817
Anterior Cingulate Cortex	AC005154.6	Non-GB	Wald ratio	1	0.305795	0.809209	0.539632	1.21345
Anterior Cingulate Cortex	AC005154.6	All	Wald ratio	1	0.695008	1.06381	0.780841	1.44933
Caudate	AC005154.6	GB	Wald ratio	1	0.265813	1.26952	0.833851	1.93283
Caudate	AC005154.6	Non-GB	Wald ratio	1	0.457468	0.843408	0.538188	1.32172
Caudate	AC005154.6	All	Wald ratio	1	0.671701	1.07702	0.764183	1.51793
Cerebellar Hemisphere	AC005154.6	GB	Wald ratio	1	0.184549	1.29884	0.882708	1.91114
Cerebellar Hemisphere	AC005154.6	Non-GB	Wald ratio	1	0.305795	0.805957	0.533337	1.21793
Cerebellar Hemisphere	AC005154.6	All	Wald ratio	1	0.695008	1.06507	0.777175	1.4596
Cerebellum	AC005154.6	GB	Wald ratio	1	0.269299	1.28326	0.824393	1.99755
Cerebellum	AC005154.6	Non-GB	Wald ratio	1	0.430209	0.826674	0.515152	1.32658
Cerebellum	AC005154.6	All	Wald ratio	1	0.67485	1.08035	0.7529	1.55023
Cortex	AC005154.6	GB	Wald ratio	1	0.269299	1.27996	0.82604	1.98331
Cortex	AC005154.6	Non-GB	Wald ratio	1	0.430209	0.828302	0.518698	1.32271
Cortex	AC005154.6	All	Wald ratio	1	0.67485	1.07949	0.755113	1.54322
Frontal Cortex	AC005154.6	GB	Wald ratio	1	0.184549	1.28638	0.886777	1.86605
Frontal Cortex	AC005154.6	Non-GB	Wald ratio	1	0.305795	0.812391	0.545839	1.20911
Frontal Cortex	AC005154.6	All	Wald ratio	1	0.695008	1.06259	0.78443	1.4394
Hippocampus	AC005154.6	GB	Wald ratio	1	0.161394	1.31906	0.895245	1.94352
Hippocampus	AC005154.6	Non-GB	Wald ratio	1	0.308165	0.806273	0.532867	1.21996
Hippocampus	AC005154.6	All	Wald ratio	1	0.643414	1.07754	0.785432	1.4783
Hypothalamus	AC005154.6	GB	Wald ratio	1	0.161394	1.31782	0.895582	1.93914
Hypothalamus	AC005154.6	Non-GB	Wald ratio	1	0.308165	0.806862	0.534007	1.21914
Hypothalamus	AC005154.6	All	Wald ratio	1	0.643414	1.07727	0.786076	1.47634
Nucleus Accumbens	AC005154.6	GB	Wald ratio	1	0.184549	1.32997	0.872787	2.02664
Nucleus Accumbens	AC005154.6	Non-GB	Wald ratio	1	0.305795	0.790358	0.503812	1.23988
Nucleus Accumbens	AC005154.6	All	Wald ratio	1	0.695008	1.07117	0.759626	1.51047
Putamen	AC005154.6	GB	Wald ratio	1	0.332693	1.21407	0.819955	1.79763
Putamen	AC005154.6	Non-GB	Wald ratio	1	0.470539	0.856825	0.563138	1.30367
Putamen	AC005154.6	All	Wald ratio	1	0.70867	1.06298	0.771599	1.46438
Spinal Cord	AC005154.6	GB	Wald ratio	1	0.1347	1.28393	0.925376	1.78141
Spinal Cord	AC005154.6	Non-GB	Wald ratio	1	0.301649	0.831597	0.586061	1.18
Spinal Cord	AC005154.6	All	Wald ratio	1	0.604578	1.07315	0.821501	1.40189
Substantia Nigra	AC005154.6	GB	Wald ratio	1	0.184549	1.23379	0.904615	1.68276
Substantia Nigra	AC005154.6	Non-GB	Wald ratio	1	0.305795	0.840854	0.603452	1.17165
Substantia Nigra	AC005154.6	All	Wald ratio	1	0.695008	1.05195	0.81664	1.35508
Cortex	AC006262.6	GB	Wald ratio	1	0.269283	1.48896	0.734772	3.01726
Cortex	AC006262.6	All	Wald ratio	1	0.373202	1.29983	0.729825	2.31502
Cortex	AC006262.6	Non-GB	Wald ratio	1	0.5463	1.263	0.591524	2.69671
Hippocampus	AC006262.6	GB	Wald ratio	1	0.247866	1.55957	0.733899	3.31417
Hippocampus	AC006262.6	All	Wald ratio	1	0.367905	1.32803	0.716161	2.46265
Hippocampus	AC006262.6	Non-GB	Wald ratio	1	0.570277	1.26517	0.561617	2.85009
Nucleus Accumbens	AC006262.6	GB	Wald ratio	1	0.269283	1.64159	0.681303	3.95537
Nucleus Accumbens	AC006262.6	All	Wald ratio	1	0.373202	1.38613	0.675597	2.84395
Nucleus Accumbens	AC006262.6	Non-GB	Wald ratio	1	0.5463	1.3374	0.520083	3.43914
Spinal Cord	AC007106.1	All	Wald ratio	1	0.192343	1.18771	0.917039	1.53827
Spinal Cord	AC007106.1	GB	Wald ratio	1	0.354059	1.16234	0.845583	1.59777
Spinal Cord	AC007106.1	Non-GB	Wald ratio	1	0.392174	1.16011	0.825583	1.63018
Substantia Nigra	AC007106.1	All	Wald ratio	1	0.192343	1.20783	0.909317	1.60434
Substantia Nigra	AC007106.1	GB	Wald ratio	1	0.354059	1.17955	0.831847	1.67258
Substantia Nigra	AC007106.1	Non-GB	Wald ratio	1	0.392174	1.17705	0.810275	1.70985
Amygdala	AC007246.3	GB	Wald ratio	1	0.661665	1.10648	0.703284	1.74083
Amygdala	AC007246.3	All	Wald ratio	1	0.738388	1.06489	0.736322	1.54008
Amygdala	AC007246.3	Non-GB	Wald ratio	1	0.75688	1.07963	0.664672	1.75365
Anterior Cingulate Cortex	AC007246.3	GB	Wald ratio	1	0.661665	1.09431	0.730872	1.63847
Anterior Cingulate Cortex	AC007246.3	All	Wald ratio	1	0.738388	1.0576	0.761376	1.46907
Anterior Cingulate Cortex	AC007246.3	Non-GB	Wald ratio	1	0.75688	1.07062	0.695023	1.64921
Caudate	AC007246.3	Non-GB	Wald ratio	1	0.719848	1.11193	0.622703	1.98551
Caudate	AC007246.3	GB	Wald ratio	1	0.736193	1.09737	0.639135	1.88413
Caudate	AC007246.3	All	Wald ratio	1	0.750371	1.0741	0.691489	1.66842
Cerebellar Hemisphere	AC007246.3	GB	Wald ratio	1	0.661665	1.09611	0.726694	1.65333
Cerebellar Hemisphere	AC007246.3	All	Wald ratio	1	0.738388	1.05868	0.757589	1.47944
Cerebellar Hemisphere	AC007246.3	Non-GB	Wald ratio	1	0.75688	1.07196	0.690414	1.66437
Cerebellum	AC007246.3	GB	Wald ratio	1	0.661665	1.11228	0.690607	1.79142
Cerebellum	AC007246.3	All	Wald ratio	1	0.738388	1.06836	0.724767	1.57483
Cerebellum	AC007246.3	Non-GB	Wald ratio	1	0.75688	1.08391	0.65079	1.80529
Cortex	AC007246.3	GB	Wald ratio	1	0.661665	1.11556	0.683561	1.82058
Cortex	AC007246.3	All	Wald ratio	1	0.738388	1.07031	0.718332	1.59477
Cortex	AC007246.3	Non-GB	Wald ratio	1	0.75688	1.08633	0.643091	1.83508
Frontal Cortex	AC007246.3	GB	Wald ratio	1	0.661665	1.10256	0.712008	1.70735
Frontal Cortex	AC007246.3	All	Wald ratio	1	0.738388	1.06255	0.744258	1.51696
Frontal Cortex	AC007246.3	Non-GB	Wald ratio	1	0.75688	1.07674	0.674249	1.71948
Hippocampus	AC007246.3	GB	Wald ratio	1	0.661665	0.905773	0.581456	1.41098
Hippocampus	AC007246.3	All	Wald ratio	1	0.738388	0.940358	0.655488	1.34903
Hippocampus	AC007246.3	Non-GB	Wald ratio	1	0.75688	0.927799	0.577298	1.4911
Hypothalamus	AC007246.3	Non-GB	Wald ratio	1	0.719848	1.10258	0.646633	1.88
Hypothalamus	AC007246.3	GB	Wald ratio	1	0.736193	1.08928	0.662321	1.79148
Hypothalamus	AC007246.3	All	Wald ratio	1	0.750371	1.06801	0.712097	1.6018
Nucleus Accumbens	AC007246.3	Non-GB	Wald ratio	1	0.719848	1.0999	0.653694	1.85067
Nucleus Accumbens	AC007246.3	GB	Wald ratio	1	0.736193	1.08696	0.669154	1.76564
Nucleus Accumbens	AC007246.3	All	Wald ratio	1	0.750371	1.06626	0.718146	1.58311
Putamen	AC007246.3	Non-GB	Wald ratio	1	0.384715	1.37583	0.670075	2.82492
Putamen	AC007246.3	All	Wald ratio	1	0.43845	1.24202	0.717821	2.14903
Putamen	AC007246.3	GB	Wald ratio	1	0.678852	1.14581	0.601553	2.18249
Substantia Nigra	AC007246.3	GB	Wald ratio	1	0.661665	1.13184	0.649972	1.97094
Substantia Nigra	AC007246.3	All	Wald ratio	1	0.738388	1.07999	0.687537	1.69646
Substantia Nigra	AC007246.3	Non-GB	Wald ratio	1	0.75688	1.09831	0.606567	1.98872
Spinal Cord	AC007319.1	All	Wald ratio	1	0.824153	1.04004	0.735623	1.47043
Spinal Cord	AC007319.1	GB	Wald ratio	1	0.912719	0.976514	0.638431	1.49363
Spinal Cord	AC007319.1	Non-GB	Wald ratio	1	0.942346	1.01688	0.646022	1.60064
Caudate	AC007773.2	GB	Wald ratio	1	0.0583308	3.06427	0.961261	9.76816
Caudate	AC007773.2	All	Wald ratio	1	0.0875317	2.28301	0.885608	5.88537
Caudate	AC007773.2	Non-GB	Wald ratio	1	0.507473	1.52148	0.439805	5.26346
Nucleus Accumbens	AC010884.1	All	Wald ratio	1	0.769848	1.13616	0.483093	2.6721
Nucleus Accumbens	AC010884.1	Non-GB	Wald ratio	1	0.844644	0.893869	0.291007	2.74564
Nucleus Accumbens	AC010884.1	GB	Wald ratio	1	0.930208	1.04803	0.366823	2.99426
Cerebellar Hemisphere	AC011330.5	Non-GB	Wald ratio	1	0.156917	0.544327	0.234486	1.26358
Cerebellar Hemisphere	AC011330.5	All	Wald ratio	1	0.607767	0.846099	0.446956	1.60169
Cerebellar Hemisphere	AC011330.5	GB	Wald ratio	1	0.64217	1.20288	0.551869	2.62186
Cerebellum	AC011330.5	Non-GB	Wald ratio	1	0.0772759	1.64306	0.947124	2.85036
Cerebellum	AC011330.5	All	Wald ratio	1	0.203662	1.31246	0.863007	1.99598
Cerebellum	AC011330.5	GB	Wald ratio	1	0.407476	1.24346	0.742536	2.08231
Cortex	AC011330.5	Non-GB	Wald ratio	1	0.0915426	0.52086	0.244152	1.11117
Cortex	AC011330.5	All	Wald ratio	1	0.148868	0.654006	0.367438	1.16407
Cortex	AC011330.5	GB	Wald ratio	1	0.22176	0.642869	0.316468	1.30592
Frontal Cortex	AC011330.5	Non-GB	Wald ratio	1	0.0914005	0.5769	0.304589	1.09266
Frontal Cortex	AC011330.5	All	Wald ratio	1	0.159466	0.705512	0.433957	1.147
Frontal Cortex	AC011330.5	GB	Wald ratio	1	0.251794	0.705131	0.387943	1.28166
Nucleus Accumbens	AC011330.5	Non-GB	Wald ratio	1	0.0756238	0.364809	0.119933	1.10966
Nucleus Accumbens	AC011330.5	All	Wald ratio	1	0.288403	0.632518	0.271525	1.47345
Nucleus Accumbens	AC011330.5	GB	Wald ratio	1	0.921407	0.949346	0.338019	2.66629
Cerebellar Hemisphere	AC016757.3	All	Wald ratio	1	0.18533	1.50176	0.822755	2.74113
Cerebellar Hemisphere	AC016757.3	GB	Wald ratio	1	0.279198	1.50393	0.718163	3.14945
Cerebellar Hemisphere	AC016757.3	Non-GB	Wald ratio	1	0.541506	1.27947	0.58001	2.82242
Cerebellum	AC016757.3	All	Wald ratio	1	0.18533	1.59072	0.800349	3.1616
Cerebellum	AC016757.3	GB	Wald ratio	1	0.279198	1.59335	0.68529	3.70465
Cerebellum	AC016757.3	Non-GB	Wald ratio	1	0.541506	1.32488	0.536977	3.26887
Spinal Cord	AC016757.3	All	Wald ratio	1	0.18533	1.30881	0.87887	1.94908
Spinal Cord	AC016757.3	GB	Wald ratio	1	0.279198	1.31007	0.80324	2.13669
Spinal Cord	AC016757.3	Non-GB	Wald ratio	1	0.541506	1.17716	0.697328	1.98715
Amygdala	AC024560.3	GB	Wald ratio	1	0.0714941	0.659624	0.41955	1.03707
Amygdala	AC024560.3	All	Wald ratio	1	0.515524	0.883975	0.609537	1.28197
Amygdala	AC024560.3	Non-GB	Wald ratio	1	0.928334	0.977674	0.59773	1.59913
Anterior Cingulate Cortex	AC024560.3	GB	Wald ratio	1	0.0714941	0.635008	0.38753	1.04053
Anterior Cingulate Cortex	AC024560.3	All	Wald ratio	1	0.515524	0.874066	0.582571	1.31141
Anterior Cingulate Cortex	AC024560.3	Non-GB	Wald ratio	1	0.928334	0.975659	0.570266	1.66924
Caudate	AC024560.3	GB	Wald ratio	1	0.0714941	0.553493	0.290904	1.05311
Caudate	AC024560.3	All	Wald ratio	1	0.515524	0.839188	0.494717	1.42351
Caudate	AC024560.3	Non-GB	Wald ratio	1	0.928334	0.968412	0.48115	1.94913
Cerebellar Hemisphere	AC024560.3	GB	Wald ratio	1	0.0714941	0.632948	0.38491	1.04082
Cerebellar Hemisphere	AC024560.3	All	Wald ratio	1	0.515524	0.873225	0.580323	1.31396
Cerebellar Hemisphere	AC024560.3	Non-GB	Wald ratio	1	0.928334	0.975487	0.567978	1.67537
Cerebellum	AC024560.3	GB	Wald ratio	1	0.0760377	0.638856	0.389422	1.04806
Cerebellum	AC024560.3	All	Wald ratio	1	0.614675	0.900814	0.599805	1.35288
Cerebellum	AC024560.3	Non-GB	Wald ratio	1	0.860936	1.04933	0.612294	1.79829
Cortex	AC024560.3	GB	Wald ratio	1	0.0714941	0.60487	0.350125	1.04496
Cortex	AC024560.3	All	Wald ratio	1	0.515524	0.861559	0.549823	1.35004
Cortex	AC024560.3	Non-GB	Wald ratio	1	0.928334	0.973088	0.536981	1.76338
Frontal Cortex	AC024560.3	GB	Wald ratio	1	0.0760377	0.632402	0.381189	1.04917
Frontal Cortex	AC024560.3	All	Wald ratio	1	0.614675	0.898684	0.592898	1.36218
Frontal Cortex	AC024560.3	Non-GB	Wald ratio	1	0.860936	1.05047	0.605526	1.82236
Hippocampus	AC024560.3	GB	Wald ratio	1	0.0714941	0.588175	0.330255	1.04752
Hippocampus	AC024560.3	All	Wald ratio	1	0.515524	0.854442	0.531816	1.37279
Hippocampus	AC024560.3	Non-GB	Wald ratio	1	0.928334	0.971611	0.518711	1.81995
Hypothalamus	AC024560.3	GB	Wald ratio	1	0.0544048	0.616862	0.377055	1.00918
Hypothalamus	AC024560.3	All	Wald ratio	1	0.553469	0.884895	0.590514	1.32603
Hypothalamus	AC024560.3	Non-GB	Wald ratio	1	0.808196	1.06847	0.625949	1.82383
Nucleus Accumbens	AC024560.3	GB	Wald ratio	1	0.0714941	0.569073	0.30826	1.05055
Nucleus Accumbens	AC024560.3	All	Wald ratio	1	0.515524	0.846121	0.511329	1.40012
Nucleus Accumbens	AC024560.3	Non-GB	Wald ratio	1	0.928334	0.969872	0.497956	1.88902
Putamen	AC024560.3	GB	Wald ratio	1	0.0714941	0.579791	0.320503	1.04884
Putamen	AC024560.3	All	Wald ratio	1	0.515524	0.850813	0.522808	1.38461
Putamen	AC024560.3	Non-GB	Wald ratio	1	0.928334	0.970854	0.509581	1.84967
Spinal Cord	AC024560.3	GB	Wald ratio	1	0.0357417	0.672146	0.463894	0.973888
Spinal Cord	AC024560.3	All	Wald ratio	1	0.409309	0.879692	0.648772	1.19281
Spinal Cord	AC024560.3	Non-GB	Wald ratio	1	0.999576	1.00011	0.668618	1.49595
Substantia Nigra	AC024560.3	GB	Wald ratio	1	0.0714941	0.671922	0.436045	1.0354
Substantia Nigra	AC024560.3	All	Wald ratio	1	0.515524	0.888828	0.623083	1.26791
Substantia Nigra	AC024560.3	Non-GB	Wald ratio	1	0.928334	0.978655	0.611544	1.56614
Cerebellar Hemisphere	AC034220.3	GB	Wald ratio	1	0.408454	0.757554	0.392185	1.46331
Cerebellar Hemisphere	AC034220.3	Non-GB	Wald ratio	1	0.694843	1.15149	0.569095	2.3299
Cerebellar Hemisphere	AC034220.3	All	Wald ratio	1	0.704256	0.901485	0.527696	1.54005
Frontal Cortex	AC034220.3	GB	Wald ratio	1	0.536943	0.75975	0.317595	1.81747
Frontal Cortex	AC034220.3	Non-GB	Wald ratio	1	0.593833	1.29028	0.505688	3.29221
Frontal Cortex	AC034220.3	All	Wald ratio	1	0.856698	0.936561	0.45982	1.90759
Hypothalamus	AC058791.1	GB	Wald ratio	1	0.321377	1.32623	0.75903	2.31726
Hypothalamus	AC058791.1	All	Wald ratio	1	0.383309	1.2249	0.776312	1.93269
Hypothalamus	AC058791.1	Non-GB	Wald ratio	1	0.928652	1.02778	0.564129	1.87251
Amygdala	AC068282.3	GB	Wald ratio	1	0.0548641	0.677308	0.455033	1.00816
Amygdala	AC068282.3	Non-GB	Wald ratio	1	0.378994	1.21158	0.790043	1.85804
Amygdala	AC068282.3	All	Wald ratio	1	0.510236	0.896673	0.648104	1.24058
Anterior Cingulate Cortex	AC068282.3	GB	Wald ratio	1	0.0469695	0.641517	0.413995	0.994079
Anterior Cingulate Cortex	AC068282.3	All	Wald ratio	1	0.450188	0.871416	0.609636	1.24561
Anterior Cingulate Cortex	AC068282.3	Non-GB	Wald ratio	1	0.453456	1.19718	0.747842	1.91651
Caudate	AC068282.3	GB	Wald ratio	1	0.0138046	1.87864	1.13727	3.1033
Caudate	AC068282.3	All	Wald ratio	1	0.306655	1.2379	0.822203	1.86377
Caudate	AC068282.3	Non-GB	Wald ratio	1	0.440129	0.80867	0.471636	1.38655
Cerebellar Hemisphere	AC068282.3	GB	Wald ratio	1	0.0431935	1.73347	1.01697	2.95478
Cerebellar Hemisphere	AC068282.3	Non-GB	Wald ratio	1	0.430583	0.794182	0.447766	1.4086
Cerebellar Hemisphere	AC068282.3	All	Wald ratio	1	0.443605	1.18539	0.767178	1.8316
Cerebellum	AC068282.3	GB	Wald ratio	1	0.0548641	0.566386	0.317012	1.01193
Cerebellum	AC068282.3	Non-GB	Wald ratio	1	0.378994	1.32317	0.709038	2.46922
Cerebellum	AC068282.3	All	Wald ratio	1	0.510236	0.852887	0.53111	1.36962
Cortex	AC068282.3	GB	Wald ratio	1	0.0548641	0.598351	0.354209	1.01077
Cortex	AC068282.3	Non-GB	Wald ratio	1	0.378994	1.28786	0.732979	2.2628
Cortex	AC068282.3	All	Wald ratio	1	0.510236	0.866096	0.56458	1.32864
Frontal Cortex	AC068282.3	GB	Wald ratio	1	0.0382097	1.62708	1.0268	2.57829
Frontal Cortex	AC068282.3	Non-GB	Wald ratio	1	0.395049	0.806772	0.491875	1.32327
Frontal Cortex	AC068282.3	All	Wald ratio	1	0.463696	1.15069	0.790515	1.67496
Hippocampus	AC068282.3	GB	Wald ratio	1	0.0469695	0.647268	0.421401	0.994198
Hippocampus	AC068282.3	All	Wald ratio	1	0.450188	0.873831	0.615732	1.24012
Hippocampus	AC068282.3	Non-GB	Wald ratio	1	0.453456	1.19286	0.752224	1.89161
Hypothalamus	AC068282.3	GB	Wald ratio	1	0.0391731	0.617605	0.390669	0.976365
Hypothalamus	AC068282.3	Non-GB	Wald ratio	1	0.382564	1.24504	0.761254	2.03627
Hypothalamus	AC068282.3	All	Wald ratio	1	0.444892	0.86445	0.594896	1.25614
Nucleus Accumbens	AC068282.3	GB	Wald ratio	1	0.0391731	0.582128	0.348097	0.973502
Nucleus Accumbens	AC068282.3	Non-GB	Wald ratio	1	0.382564	1.27899	0.736184	2.22202
Nucleus Accumbens	AC068282.3	All	Wald ratio	1	0.444892	0.84913	0.55815	1.29181
Putamen	AC068282.3	GB	Wald ratio	1	0.0391731	0.629394	0.405346	0.977282
Putamen	AC068282.3	Non-GB	Wald ratio	1	0.382564	1.23438	0.769446	1.98024
Putamen	AC068282.3	All	Wald ratio	1	0.444892	0.869405	0.607143	1.24495
Spinal Cord	AC068282.3	GB	Wald ratio	1	0.0548641	0.698694	0.484536	1.00751
Spinal Cord	AC068282.3	Non-GB	Wald ratio	1	0.378994	1.19317	0.805039	1.76843
Spinal Cord	AC068282.3	All	Wald ratio	1	0.510236	0.904509	0.670923	1.21942
Substantia Nigra	AC068282.3	GB	Wald ratio	1	0.0470085	0.692409	0.481763	0.995159
Substantia Nigra	AC068282.3	Non-GB	Wald ratio	1	0.406553	1.17945	0.798743	1.74161
Substantia Nigra	AC068282.3	All	Wald ratio	1	0.455621	0.893456	0.664568	1.20118
Cerebellar Hemisphere	AC073283.4	Non-GB	Wald ratio	1	0.701393	0.882533	0.465939	1.6716
Cerebellar Hemisphere	AC073283.4	All	Wald ratio	1	0.895432	1.03309	0.635801	1.67862
Cerebellar Hemisphere	AC073283.4	GB	Wald ratio	1	0.920029	0.970083	0.536153	1.75521
Cerebellum	AC073283.4	All	Wald ratio	1	0.620148	1.17915	0.614543	2.26248
Cerebellum	AC073283.4	Non-GB	Wald ratio	1	0.681376	0.836173	0.355931	1.96439
Cerebellum	AC073283.4	GB	Wald ratio	1	0.709077	1.1644	0.523417	2.59033
Hippocampus	AC073283.4	Non-GB	Wald ratio	1	0.641224	0.835616	0.392607	1.77851
Hippocampus	AC073283.4	GB	Wald ratio	1	0.806876	0.916054	0.453541	1.85023
Hippocampus	AC073283.4	All	Wald ratio	1	0.978852	0.992257	0.558504	1.76288
Hypothalamus	AC073283.4	Non-GB	Wald ratio	1	0.701393	0.883374	0.468661	1.66507
Hypothalamus	AC073283.4	All	Wald ratio	1	0.895432	1.03283	0.638001	1.672
Hypothalamus	AC073283.4	GB	Wald ratio	1	0.920029	0.970308	0.538707	1.7477
Spinal Cord	AC073283.4	Non-GB	Wald ratio	1	0.701393	0.913183	0.574042	1.45269
Spinal Cord	AC073283.4	All	Wald ratio	1	0.895432	1.02394	0.719541	1.45711
Spinal Cord	AC073283.4	GB	Wald ratio	1	0.920029	0.978167	0.635695	1.50514
Amygdala	AC074286.1	Non-GB	Wald ratio	1	0.087564	1.45381	0.946381	2.2333
Amygdala	AC074286.1	All	Wald ratio	1	0.222929	1.22567	0.883596	1.70018
Amygdala	AC074286.1	GB	Wald ratio	1	0.576796	1.12104	0.750493	1.67454
Anterior Cingulate Cortex	AC074286.1	GB	Wald ratio	1	0.21122	0.729985	0.445685	1.19564
Anterior Cingulate Cortex	AC074286.1	All	Wald ratio	1	0.298655	0.803728	0.532304	1.21355
Anterior Cingulate Cortex	AC074286.1	Non-GB	Wald ratio	1	0.76205	0.920007	0.536297	1.57825
Caudate	AC074286.1	Non-GB	Wald ratio	1	0.087564	1.58426	0.934479	2.68587
Caudate	AC074286.1	All	Wald ratio	1	0.222929	1.28431	0.858836	1.92056
Caudate	AC074286.1	GB	Wald ratio	1	0.576796	1.15085	0.702618	1.88502
Cerebellar Hemisphere	AC074286.1	GB	Wald ratio	1	0.21122	0.724806	0.43761	1.20048
Cerebellar Hemisphere	AC074286.1	All	Wald ratio	1	0.298655	0.799765	0.524764	1.21888
Cerebellar Hemisphere	AC074286.1	Non-GB	Wald ratio	1	0.76205	0.918273	0.52879	1.59463
Cerebellum	AC074286.1	Non-GB	Wald ratio	1	0.087564	1.53083	0.939214	2.49509
Cerebellum	AC074286.1	All	Wald ratio	1	0.222929	1.26057	0.868638	1.82933
Cerebellum	AC074286.1	GB	Wald ratio	1	0.576796	1.13885	0.721356	1.79798
Cortex	AC074286.1	Non-GB	Wald ratio	1	0.087564	1.68821	0.925774	3.07857
Cortex	AC074286.1	All	Wald ratio	1	0.222929	1.32947	0.840973	2.10172
Cortex	AC074286.1	GB	Wald ratio	1	0.576796	1.1734	0.669188	2.05751
Frontal Cortex	AC074286.1	Non-GB	Wald ratio	1	0.087564	1.67655	0.926719	3.0331
Frontal Cortex	AC074286.1	All	Wald ratio	1	0.222929	1.32447	0.842903	2.08116
Frontal Cortex	AC074286.1	GB	Wald ratio	1	0.576796	1.17092	0.672755	2.03795
Hippocampus	AC074286.1	Non-GB	Wald ratio	1	0.087564	1.65082	0.928832	2.93403
Hippocampus	AC074286.1	All	Wald ratio	1	0.222929	1.31338	0.847225	2.03601
Hippocampus	AC074286.1	GB	Wald ratio	1	0.576796	1.1654	0.680783	1.99499
Hypothalamus	AC074286.1	Non-GB	Wald ratio	1	0.087564	1.53244	0.939068	2.50075
Hypothalamus	AC074286.1	All	Wald ratio	1	0.222929	1.26129	0.868335	1.83207
Hypothalamus	AC074286.1	GB	Wald ratio	1	0.576796	1.13922	0.720773	1.80059
Nucleus Accumbens	AC074286.1	Non-GB	Wald ratio	1	0.087564	1.59363	0.933668	2.72008
Nucleus Accumbens	AC074286.1	All	Wald ratio	1	0.222929	1.28843	0.857163	1.93669
Nucleus Accumbens	AC074286.1	GB	Wald ratio	1	0.576796	1.15292	0.699448	1.90039
Putamen	AC074286.1	Non-GB	Wald ratio	1	0.087564	1.65486	0.928498	2.94946
Putamen	AC074286.1	All	Wald ratio	1	0.222929	1.31512	0.846541	2.04308
Putamen	AC074286.1	GB	Wald ratio	1	0.576796	1.16627	0.679509	2.00172
Spinal Cord	AC074286.1	Non-GB	Wald ratio	1	0.087564	1.48725	0.943217	2.34507
Spinal Cord	AC074286.1	All	Wald ratio	1	0.222929	1.24092	0.876974	1.75592
Spinal Cord	AC074286.1	GB	Wald ratio	1	0.576796	1.12885	0.737513	1.72784
Substantia Nigra	AC074286.1	Non-GB	Wald ratio	1	0.087564	1.40226	0.951426	2.06673
Substantia Nigra	AC074286.1	All	Wald ratio	1	0.222929	1.20185	0.894208	1.61532
Substantia Nigra	AC074286.1	GB	Wald ratio	1	0.576796	1.10875	0.771564	1.5933
Amygdala	AC074289.1	Non-GB	Wald ratio	1	0.236925	1.2649	0.856897	1.86716
Amygdala	AC074289.1	All	Wald ratio	1	0.373308	1.14337	0.851311	1.53562
Amygdala	AC074289.1	GB	Wald ratio	1	0.809106	1.04565	0.72793	1.50206
Anterior Cingulate Cortex	AC074289.1	Non-GB	Wald ratio	1	0.236925	1.32697	0.830337	2.12064
Anterior Cingulate Cortex	AC074289.1	All	Wald ratio	1	0.373308	1.17503	0.823826	1.67595
Anterior Cingulate Cortex	AC074289.1	GB	Wald ratio	1	0.809106	1.05521	0.682297	1.63195
Caudate	AC074289.1	Non-GB	Wald ratio	1	0.213498	1.41831	0.8178	2.45977
Caudate	AC074289.1	All	Wald ratio	1	0.331023	1.22989	0.810333	1.86669
Caudate	AC074289.1	GB	Wald ratio	1	0.774286	1.07783	0.645772	1.79896
Cerebellar Hemisphere	AC074289.1	Non-GB	Wald ratio	1	0.224321	0.635968	0.30646	1.31977
Cerebellar Hemisphere	AC074289.1	All	Wald ratio	1	0.371072	0.776992	0.446984	1.35065
Cerebellar Hemisphere	AC074289.1	GB	Wald ratio	1	0.819023	0.923789	0.468441	1.82176
Cerebellum	AC074289.1	Non-GB	Wald ratio	1	0.204364	0.63353	0.313071	1.28201
Cerebellum	AC074289.1	All	Wald ratio	1	0.323753	0.764236	0.448008	1.30367
Cerebellum	AC074289.1	GB	Wald ratio	1	0.768702	0.906311	0.470466	1.74593
Cortex	AC074289.1	Non-GB	Wald ratio	1	0.204364	1.49314	0.803977	2.77306
Cortex	AC074289.1	All	Wald ratio	1	0.323753	1.26636	0.792229	2.02425
Cortex	AC074289.1	GB	Wald ratio	1	0.768702	1.09024	0.612967	1.93913
Frontal Cortex	AC074289.1	Non-GB	Wald ratio	1	0.236925	1.44802	0.784038	2.67431
Frontal Cortex	AC074289.1	All	Wald ratio	1	0.373308	1.23499	0.776002	1.96547
Frontal Cortex	AC074289.1	GB	Wald ratio	1	0.809106	1.07286	0.606372	1.89822
Hippocampus	AC074289.1	Non-GB	Wald ratio	1	0.189371	1.41118	0.843715	2.36031
Hippocampus	AC074289.1	All	Wald ratio	1	0.31108	1.22322	0.828301	1.80644
Hippocampus	AC074289.1	GB	Wald ratio	1	0.764276	1.07602	0.666549	1.73704
Hypothalamus	AC074289.1	Non-GB	Wald ratio	1	0.236925	1.37953	0.809407	2.35123
Hypothalamus	AC074289.1	All	Wald ratio	1	0.373308	1.20134	0.802192	1.7991
Hypothalamus	AC074289.1	GB	Wald ratio	1	0.809106	1.06303	0.647404	1.74548
Nucleus Accumbens	AC074289.1	Non-GB	Wald ratio	1	0.236925	1.35474	0.819109	2.24065
Nucleus Accumbens	AC074289.1	All	Wald ratio	1	0.373308	1.18899	0.812217	1.74054
Nucleus Accumbens	AC074289.1	GB	Wald ratio	1	0.809106	1.05937	0.663461	1.69154
Putamen	AC074289.1	Non-GB	Wald ratio	1	0.213498	1.38454	0.82922	2.31177
Putamen	AC074289.1	All	Wald ratio	1	0.331023	1.21247	0.822167	1.78807
Putamen	AC074289.1	GB	Wald ratio	1	0.774286	1.07228	0.665538	1.72759
Spinal Cord	AC074289.1	Non-GB	Wald ratio	1	0.224321	0.782916	0.527566	1.16186
Spinal Cord	AC074289.1	All	Wald ratio	1	0.371072	0.872463	0.647007	1.17648
Spinal Cord	AC074289.1	GB	Wald ratio	1	0.819023	0.958042	0.66362	1.38309
Substantia Nigra	AC074289.1	Non-GB	Wald ratio	1	0.236925	1.24499	0.865876	1.79009
Substantia Nigra	AC074289.1	All	Wald ratio	1	0.373308	1.13307	0.860612	1.4918
Substantia Nigra	AC074289.1	GB	Wald ratio	1	0.809106	1.04251	0.743702	1.46137
Frontal Cortex	AC079922.3	GB	Wald ratio	1	0.567538	0.724427	0.239877	2.18776
Frontal Cortex	AC079922.3	All	Wald ratio	1	0.854347	0.918378	0.370005	2.27947
Frontal Cortex	AC079922.3	Non-GB	Wald ratio	1	0.975984	1.0186	0.306784	3.38203
Amygdala	AC091729.9	GB	Wald ratio	1	0.348429	0.791634	0.485741	1.29016
Amygdala	AC091729.9	All	Wald ratio	1	0.734837	0.934177	0.629951	1.38533
Amygdala	AC091729.9	Non-GB	Wald ratio	1	0.947688	1.01732	0.608992	1.69945
Anterior Cingulate Cortex	AC091729.9	GB	Wald ratio	1	0.348429	0.799827	0.501445	1.27576
Anterior Cingulate Cortex	AC091729.9	All	Wald ratio	1	0.734837	0.936984	0.64291	1.36557
Anterior Cingulate Cortex	AC091729.9	Non-GB	Wald ratio	1	0.947688	1.01656	0.622448	1.66019
Caudate	AC091729.9	GB	Wald ratio	1	0.360575	0.773629	0.446243	1.3412
Caudate	AC091729.9	All	Wald ratio	1	0.750824	0.930601	0.596987	1.45065
Caudate	AC091729.9	Non-GB	Wald ratio	1	0.950243	1.01858	0.571344	1.8159
Cerebellar Hemisphere	AC091729.9	GB	Wald ratio	1	0.360575	0.751724	0.407714	1.386
Cerebellar Hemisphere	AC091729.9	All	Wald ratio	1	0.750824	0.92314	0.563499	1.51231
Cerebellar Hemisphere	AC091729.9	Non-GB	Wald ratio	1	0.950243	1.02068	0.536651	1.94127
Cerebellum	AC091729.9	GB	Wald ratio	1	0.360575	0.76017	0.422288	1.3684
Cerebellum	AC091729.9	All	Wald ratio	1	0.750824	0.926035	0.576295	1.48802
Cerebellum	AC091729.9	Non-GB	Wald ratio	1	0.950243	1.01986	0.549887	1.89151
Cortex	AC091729.9	GB	Wald ratio	1	0.360575	0.747058	0.39981	1.3959
Cortex	AC091729.9	All	Wald ratio	1	0.750824	0.921531	0.556491	1.52602
Cortex	AC091729.9	Non-GB	Wald ratio	1	0.950243	1.02113	0.529413	1.96957
Frontal Cortex	AC091729.9	GB	Wald ratio	1	0.340635	0.752539	0.41934	1.35049
Frontal Cortex	AC091729.9	All	Wald ratio	1	0.728101	0.919734	0.573849	1.4741
Frontal Cortex	AC091729.9	Non-GB	Wald ratio	1	0.913706	1.03456	0.559593	1.91266
Hypothalamus	AC091729.9	GB	Wald ratio	1	0.360575	0.777819	0.453885	1.33294
Hypothalamus	AC091729.9	All	Wald ratio	1	0.750824	0.93201	0.603502	1.43934
Hypothalamus	AC091729.9	Non-GB	Wald ratio	1	0.950243	1.01818	0.578113	1.79324
Nucleus Accumbens	AC091729.9	GB	Wald ratio	1	0.348429	0.764127	0.435451	1.34088
Nucleus Accumbens	AC091729.9	All	Wald ratio	1	0.734837	0.924599	0.587395	1.45538
Nucleus Accumbens	AC091729.9	Non-GB	Wald ratio	1	0.947688	1.01997	0.564952	1.84148
Putamen	AC091729.9	GB	Wald ratio	1	0.348429	0.778654	0.461547	1.31363
Putamen	AC091729.9	All	Wald ratio	1	0.734837	0.929687	0.609686	1.41764
Putamen	AC091729.9	Non-GB	Wald ratio	1	0.947688	1.01856	0.587993	1.76442
Spinal Cord	AC091729.9	GB	Wald ratio	1	0.389663	0.820416	0.522594	1.28797
Spinal Cord	AC091729.9	All	Wald ratio	1	0.782513	0.950052	0.660311	1.36693
Spinal Cord	AC091729.9	Non-GB	Wald ratio	1	0.900436	1.03071	0.641677	1.65561
Substantia Nigra	AC091729.9	GB	Wald ratio	1	0.360575	0.834414	0.566032	1.23005
Substantia Nigra	AC091729.9	All	Wald ratio	1	0.750824	0.950536	0.695003	1.30002
Substantia Nigra	AC091729.9	Non-GB	Wald ratio	1	0.950243	1.01307	0.673812	1.52314
Amygdala	AC091878.1	GB	Wald ratio	1	0.0147914	1.91728	1.13598	3.23591
Amygdala	AC091878.1	All	Wald ratio	1	0.0244613	1.63497	1.06538	2.5091
Amygdala	AC091878.1	Non-GB	Wald ratio	1	0.335131	1.3208	0.750082	2.32576
Anterior Cingulate Cortex	AC091878.1	All	Wald ratio	1	0.0520205	0.636609	0.40367	1.00397
Anterior Cingulate Cortex	AC091878.1	GB	Wald ratio	1	0.0773367	0.604849	0.346223	1.05667
Anterior Cingulate Cortex	AC091878.1	Non-GB	Wald ratio	1	0.227669	0.690979	0.379005	1.25975
Cortex	AC091878.1	GB	Wald ratio	1	0.0355887	0.498431	0.260366	0.954171
Cortex	AC091878.1	All	Wald ratio	1	0.0544546	0.594681	0.350146	1.00999
Cortex	AC091878.1	Non-GB	Wald ratio	1	0.440868	0.760002	0.3782	1.52724
Frontal Cortex	AC091878.1	All	Wald ratio	1	0.0520205	0.653352	0.425279	1.00374
Frontal Cortex	AC091878.1	GB	Wald ratio	1	0.0773367	0.622585	0.36799	1.05332
Frontal Cortex	AC091878.1	Non-GB	Wald ratio	1	0.227669	0.705818	0.400743	1.24314
Hippocampus	AC091878.1	All	Wald ratio	1	0.0267094	0.454491	0.226245	0.913002
Hippocampus	AC091878.1	GB	Wald ratio	1	0.0356136	0.400314	0.170428	0.94029
Hippocampus	AC091878.1	Non-GB	Wald ratio	1	0.175617	0.529932	0.211408	1.32837
Hypothalamus	AC091878.1	All	Wald ratio	1	0.0500774	1.82326	0.999786	3.32497
Hypothalamus	AC091878.1	GB	Wald ratio	1	0.0884839	1.89681	0.908088	3.96205
Hypothalamus	AC091878.1	Non-GB	Wald ratio	1	0.214887	1.64934	0.747973	3.63693
Nucleus Accumbens	AC091878.1	All	Wald ratio	1	0.0839301	1.77487	0.925977	3.40201
Nucleus Accumbens	AC091878.1	GB	Wald ratio	1	0.171228	1.74303	0.786399	3.8634
Nucleus Accumbens	AC091878.1	Non-GB	Wald ratio	1	0.177619	1.8043	0.765013	4.25548
Spinal Cord	AC092675.3	GB	Wald ratio	1	0.0800433	0.614244	0.355912	1.06008
Spinal Cord	AC092675.3	All	Wald ratio	1	0.396317	0.824436	0.527737	1.28794
Spinal Cord	AC092675.3	Non-GB	Wald ratio	1	0.548419	1.19731	0.664942	2.15592
Cerebellar Hemisphere	AC093838.4	Non-GB	Wald ratio	1	0.00409014	0.456138	0.266917	0.779502
Cerebellar Hemisphere	AC093838.4	All	Wald ratio	1	0.0111531	0.589419	0.391852	0.886597
Cerebellar Hemisphere	AC093838.4	GB	Wald ratio	1	0.160012	0.698206	0.423002	1.15246
Cerebellum	AC093838.4	Non-GB	Wald ratio	1	0.00409014	0.425031	0.237006	0.762224
Cerebellum	AC093838.4	All	Wald ratio	1	0.0111531	0.562039	0.360172	0.877046
Cerebellum	AC093838.4	GB	Wald ratio	1	0.160012	0.675997	0.391489	1.16726
Cortex	AC093838.4	All	Wald ratio	1	0.0095505	0.436349	0.233052	0.816985
Cortex	AC093838.4	Non-GB	Wald ratio	1	0.0110032	0.345796	0.152515	0.784021
Cortex	AC093838.4	GB	Wald ratio	1	0.0506226	0.463289	0.214187	1.0021
Hippocampus	AC093838.4	Non-GB	Wald ratio	1	0.00409014	0.381317	0.197445	0.736419
Hippocampus	AC093838.4	All	Wald ratio	1	0.0111531	0.522425	0.316412	0.862571
Hippocampus	AC093838.4	GB	Wald ratio	1	0.160012	0.64324	0.347581	1.19039
Nucleus Accumbens	AC093838.4	Non-GB	Wald ratio	1	0.00346043	0.279176	0.118683	0.656703
Nucleus Accumbens	AC093838.4	All	Wald ratio	1	0.00820856	0.414748	0.215964	0.796506
Nucleus Accumbens	AC093838.4	GB	Wald ratio	1	0.0928141	0.503545	0.22624	1.12075
Anterior Cingulate Cortex	AC105339.1	All	Wald ratio	1	0.519801	0.842348	0.49958	1.42029
Anterior Cingulate Cortex	AC105339.1	Non-GB	Wald ratio	1	0.530003	0.8022	0.403225	1.59594
Anterior Cingulate Cortex	AC105339.1	GB	Wald ratio	1	0.86835	0.947245	0.499045	1.79798
Caudate	AC105339.1	All	Wald ratio	1	0.62429	1.17833	0.611042	2.27229
Caudate	AC105339.1	Non-GB	Wald ratio	1	0.698813	1.18577	0.500207	2.81092
Caudate	AC105339.1	GB	Wald ratio	1	0.951987	1.02504	0.458207	2.2931
Cortex	AC105339.1	All	Wald ratio	1	0.681733	1.18793	0.521605	2.70545
Cortex	AC105339.1	Non-GB	Wald ratio	1	0.741633	1.19987	0.406154	3.54467
Cortex	AC105339.1	GB	Wald ratio	1	0.937891	1.04095	0.379338	2.85648
Frontal Cortex	AC105339.1	Non-GB	Wald ratio	1	0.221353	1.85019	0.690161	4.96
Frontal Cortex	AC105339.1	All	Wald ratio	1	0.261598	1.53534	0.726287	3.24563
Frontal Cortex	AC105339.1	GB	Wald ratio	1	0.734432	1.17187	0.468724	2.92982
Hypothalamus	AC105339.1	Non-GB	Wald ratio	1	0.63103	0.825002	0.376278	1.80884
Hypothalamus	AC105339.1	All	Wald ratio	1	0.641308	0.867861	0.478079	1.57544
Hypothalamus	AC105339.1	GB	Wald ratio	1	0.96805	0.98517	0.474235	2.04658
Putamen	AC105339.1	Non-GB	Wald ratio	1	0.63103	0.794094	0.309922	2.03466
Putamen	AC105339.1	All	Wald ratio	1	0.641308	0.843788	0.412937	1.72418
Putamen	AC105339.1	GB	Wald ratio	1	0.96805	0.982253	0.40896	2.3592
Spinal Cord	AC105339.1	All	Wald ratio	1	0.62429	0.906026	0.610415	1.34479
Spinal Cord	AC105339.1	Non-GB	Wald ratio	1	0.698813	0.902604	0.537112	1.51681
Spinal Cord	AC105339.1	GB	Wald ratio	1	0.951987	0.985235	0.607077	1.59895
Substantia Nigra	AC105339.1	All	Wald ratio	1	0.711879	1.09082	0.6877	1.73025
Substantia Nigra	AC105339.1	GB	Wald ratio	1	0.839574	1.06022	0.601888	1.86757
Substantia Nigra	AC105339.1	Non-GB	Wald ratio	1	0.874468	1.05015	0.572257	1.92714
Hippocampus	AC108868.6	GB	Wald ratio	1	0.173048	0.578373	0.263106	1.27141
Hippocampus	AC108868.6	Non-GB	Wald ratio	1	0.285792	1.58957	0.678705	3.72288
Hippocampus	AC108868.6	All	Wald ratio	1	0.764447	0.9063	0.476195	1.72488
Caudate	AC113189.5	GB	Wald ratio	1	0.00295012	3.45911	1.52626	7.83969
Caudate	AC113189.5	All	Wald ratio	1	0.0197572	2.2175	1.13511	4.33202
Caudate	AC113189.5	Non-GB	Wald ratio	1	0.713075	1.18067	0.487181	2.8613
Cerebellar Hemisphere	AC113189.5	GB	Wald ratio	1	0.00258414	2.81129	1.43521	5.50673
Cerebellar Hemisphere	AC113189.5	All	Wald ratio	1	0.0164693	1.96062	1.13094	3.39897
Cerebellar Hemisphere	AC113189.5	Non-GB	Wald ratio	1	0.649809	1.18361	0.571711	2.4504
Cerebellum	AC113189.5	GB	Wald ratio	1	0.00202019	3.78479	1.62578	8.81096
Cerebellum	AC113189.5	All	Wald ratio	1	0.0192385	2.28461	1.14388	4.56292
Cerebellum	AC113189.5	Non-GB	Wald ratio	1	0.77546	1.14225	0.458003	2.84873
Cortex	AC113189.5	GB	Wald ratio	1	0.00287775	0.30001	0.135924	0.662178
Cortex	AC113189.5	All	Wald ratio	1	0.0165215	0.452337	0.236461	0.865296
Cortex	AC113189.5	Non-GB	Wald ratio	1	0.644325	0.817148	0.346711	1.9259
Frontal Cortex	AC113189.5	GB	Wald ratio	1	0.00248228	2.98868	1.47045	6.07446
Frontal Cortex	AC113189.5	All	Wald ratio	1	0.029051	1.9088	1.06821	3.41085
Frontal Cortex	AC113189.5	Non-GB	Wald ratio	1	0.918992	1.04057	0.483548	2.23924
Hippocampus	AC113189.5	GB	Wald ratio	1	0.500691	0.795448	0.408634	1.54842
Hippocampus	AC113189.5	All	Wald ratio	1	0.502342	0.830487	0.482654	1.42899
Hippocampus	AC113189.5	Non-GB	Wald ratio	1	0.93359	1.03078	0.505209	2.10311
Hypothalamus	AC113189.5	GB	Wald ratio	1	0.00248228	3.87762	1.61167	9.32941
Hypothalamus	AC113189.5	All	Wald ratio	1	0.029051	2.22605	1.08511	4.56663
Hypothalamus	AC113189.5	Non-GB	Wald ratio	1	0.918992	1.05046	0.406806	2.71249
Nucleus Accumbens	AC113189.5	GB	Wald ratio	1	0.00295012	3.06652	1.46489	6.4193
Nucleus Accumbens	AC113189.5	All	Wald ratio	1	0.0197572	2.05253	1.12123	3.75738
Nucleus Accumbens	AC113189.5	Non-GB	Wald ratio	1	0.713075	1.16178	0.522404	2.58371
Putamen	AC113189.5	GB	Wald ratio	1	0.00238339	2.97808	1.47281	6.02179
Putamen	AC113189.5	All	Wald ratio	1	0.0276123	1.91139	1.074	3.40169
Putamen	AC113189.5	Non-GB	Wald ratio	1	0.892219	1.05402	0.492429	2.25607
Spinal Cord	AC113189.5	Non-GB	Wald ratio	1	0.310305	1.38758	0.736954	2.6126
Spinal Cord	AC113189.5	GB	Wald ratio	1	0.461812	0.801864	0.445318	1.44388
Spinal Cord	AC113189.5	All	Wald ratio	1	0.788429	0.936453	0.579727	1.51268
Substantia Nigra	AC113189.5	GB	Wald ratio	1	0.0023267	0.482083	0.301409	0.771061
Substantia Nigra	AC113189.5	All	Wald ratio	1	0.0239652	0.642319	0.437372	0.943303
Substantia Nigra	AC113189.5	Non-GB	Wald ratio	1	0.833891	0.947162	0.570275	1.57313
Amygdala	AC114730.3	Non-GB	Wald ratio	1	0.31645	0.71559	0.371803	1.37726
Amygdala	AC114730.3	All	Wald ratio	1	0.712374	0.910108	0.551588	1.50166
Amygdala	AC114730.3	GB	Wald ratio	1	0.982932	1.00676	0.542957	1.86676
Anterior Cingulate Cortex	AC114730.3	Non-GB	Wald ratio	1	0.239015	0.648558	0.315439	1.33346
Anterior Cingulate Cortex	AC114730.3	All	Wald ratio	1	0.424373	0.798671	0.460074	1.38646
Anterior Cingulate Cortex	AC114730.3	GB	Wald ratio	1	0.666238	0.860616	0.43508	1.70235
Caudate	AC114730.3	Non-GB	Wald ratio	1	0.42785	0.709191	0.303283	1.65836
Caudate	AC114730.3	GB	Wald ratio	1	0.92614	1.03867	0.465679	2.31669
Caudate	AC114730.3	All	Wald ratio	1	0.936869	0.974046	0.508131	1.86717
Cortex	AC114730.3	Non-GB	Wald ratio	1	0.42785	0.706819	0.299776	1.66656
Cortex	AC114730.3	GB	Wald ratio	1	0.92614	1.03905	0.462223	2.33575
Cortex	AC114730.3	All	Wald ratio	1	0.936869	0.973797	0.504789	1.87857
Frontal Cortex	AC114730.3	Non-GB	Wald ratio	1	0.42785	0.742097	0.355008	1.55125
Frontal Cortex	AC114730.3	GB	Wald ratio	1	0.92614	1.03348	0.515105	2.07353
Frontal Cortex	AC114730.3	All	Wald ratio	1	0.936869	0.977433	0.555628	1.71945
Hippocampus	AC114730.3	Non-GB	Wald ratio	1	0.42785	0.768591	0.400989	1.47319
Hippocampus	AC114730.3	GB	Wald ratio	1	0.92614	1.02949	0.556902	1.90311
Hippocampus	AC114730.3	All	Wald ratio	1	0.936869	0.98006	0.595386	1.61327
Hypothalamus	AC114730.3	Non-GB	Wald ratio	1	0.42785	0.76178	0.388787	1.49262
Hypothalamus	AC114730.3	GB	Wald ratio	1	0.92614	1.0305	0.545986	1.94497
Hypothalamus	AC114730.3	All	Wald ratio	1	0.936869	0.979393	0.585036	1.63957
Putamen	AC114730.3	Non-GB	Wald ratio	1	0.42785	0.731343	0.337464	1.58495
Putamen	AC114730.3	GB	Wald ratio	1	0.92614	1.03515	0.49865	2.14887
Putamen	AC114730.3	All	Wald ratio	1	0.936869	0.976342	0.539876	1.76567
Spinal Cord	AC114730.3	Non-GB	Wald ratio	1	0.42785	0.776475	0.415453	1.45122
Spinal Cord	AC114730.3	GB	Wald ratio	1	0.92614	1.02833	0.569687	1.85621
Spinal Cord	AC114730.3	All	Wald ratio	1	0.936869	0.980826	0.607479	1.58363
Substantia Nigra	AC114730.3	Non-GB	Wald ratio	1	0.42785	0.8076	0.476195	1.36965
Substantia Nigra	AC114730.3	GB	Wald ratio	1	0.92614	1.02387	0.621725	1.68615
Substantia Nigra	AC114730.3	All	Wald ratio	1	0.936869	0.98378	0.656387	1.47447
Cerebellar Hemisphere	AC125232.1	GB	Wald ratio	1	0.515322	1.45122	0.472578	4.45651
Cerebellar Hemisphere	AC125232.1	Non-GB	Wald ratio	1	0.700042	0.783546	0.22653	2.71021
Cerebellar Hemisphere	AC125232.1	All	Wald ratio	1	0.826779	1.11205	0.429543	2.87901
Cerebellar Hemisphere	AC136289.1	All	Wald ratio	1	0.418568	0.797526	0.460968	1.37981
Cerebellar Hemisphere	AC136289.1	Non-GB	Wald ratio	1	0.43511	0.750608	0.365207	1.54272
Cerebellar Hemisphere	AC136289.1	GB	Wald ratio	1	0.838315	1.07352	0.543059	2.12215
Cerebellum	AC139887.4	Non-GB	Wald ratio	1	0.447907	0.674721	0.244236	1.86397
Cerebellum	AC139887.4	All	Wald ratio	1	0.535467	0.785172	0.365382	1.68726
Cerebellum	AC139887.4	GB	Wald ratio	1	0.605498	0.780898	0.305508	1.99603
Putamen	AC141586.5	Non-GB	Wald ratio	1	0.480717	1.39428	0.553506	3.51218
Putamen	AC141586.5	GB	Wald ratio	1	0.59448	0.791815	0.335261	1.8701
Putamen	AC141586.5	All	Wald ratio	1	0.980688	1.00875	0.498068	2.04306
Hippocampus	AC144449.1	All	Wald ratio	1	0.420115	1.30459	0.683514	2.49
Hippocampus	AC144449.1	GB	Wald ratio	1	0.509713	1.30634	0.590246	2.89119
Hippocampus	AC144449.1	Non-GB	Wald ratio	1	0.949236	1.02801	0.439219	2.40609
Spinal Cord	AC144449.1	All	Wald ratio	1	0.420115	1.18716	0.782299	1.80153
Spinal Cord	AC144449.1	GB	Wald ratio	1	0.509713	1.18818	0.711643	1.98383
Spinal Cord	AC144449.1	Non-GB	Wald ratio	1	0.949236	1.01798	0.588091	1.76212
Cortex	AC159540.1	All	Wald ratio	1	0.238538	1.66376	0.713565	3.87927
Cortex	AC159540.1	GB	Wald ratio	1	0.24395	1.85437	0.656218	5.24015
Cortex	AC159540.1	Non-GB	Wald ratio	1	0.414937	1.58841	0.522164	4.83189
Cortex	ACAD11	GB	Wald ratio	1	0.210251	2.31717	0.622324	8.62782
Cortex	ACAD11	All	Wald ratio	1	0.388726	1.60433	0.5476	4.70026
Cortex	ACAD11	Non-GB	Wald ratio	1	0.834017	0.862316	0.215743	3.44664
Frontal Cortex	ACAD11	GB	Wald ratio	1	0.210251	1.71987	0.736353	4.01701
Frontal Cortex	ACAD11	All	Wald ratio	1	0.265897	1.50756	0.73149	3.10699
Frontal Cortex	ACAD11	Non-GB	Wald ratio	1	0.899767	0.942163	0.372819	2.38097
Hypothalamus	ACAD11	GB	Wald ratio	1	0.210251	1.55493	0.779469	3.10185
Hypothalamus	ACAD11	All	Wald ratio	1	0.265897	1.39678	0.775276	2.51651
Hypothalamus	ACAD11	Non-GB	Wald ratio	1	0.899767	0.952657	0.447888	2.0263
Spinal Cord	ACAD11	GB	Wald ratio	1	0.210251	1.58972	0.769795	3.28295
Spinal Cord	ACAD11	All	Wald ratio	1	0.265897	1.42037	0.765446	2.63567
Spinal Cord	ACAD11	Non-GB	Wald ratio	1	0.899767	0.950344	0.430212	2.09932
Amygdala	ACADM	GB	Wald ratio	1	0.0947374	1.56414	0.925527	2.6434
Amygdala	ACADM	All	Wald ratio	1	0.326909	1.23871	0.807421	1.90036
Amygdala	ACADM	Non-GB	Wald ratio	1	0.947832	0.981441	0.559954	1.72019
Anterior Cingulate Cortex	ACADM	GB	Wald ratio	1	0.100872	0.651467	0.390443	1.08699
Anterior Cingulate Cortex	ACADM	All	Wald ratio	1	0.335147	0.814256	0.536146	1.23663
Anterior Cingulate Cortex	ACADM	Non-GB	Wald ratio	1	0.940092	1.02123	0.590449	1.7663
Caudate	ACADM	GB	Wald ratio	1	0.0947374	1.6958	0.912676	3.15089
Caudate	ACADM	All	Wald ratio	1	0.326909	1.28755	0.776812	2.13409
Caudate	ACADM	Non-GB	Wald ratio	1	0.947832	0.978125	0.504257	1.8973
Cerebellar Hemisphere	ACADM	GB	Wald ratio	1	0.110423	0.612337	0.335311	1.11823
Cerebellar Hemisphere	ACADM	All	Wald ratio	1	0.340388	0.787531	0.481963	1.28683
Cerebellar Hemisphere	ACADM	Non-GB	Wald ratio	1	0.972408	0.988687	0.518858	1.88395
Cerebellum	ACADM	GB	Wald ratio	1	0.102808	0.592339	0.31574	1.11125
Cerebellum	ACADM	All	Wald ratio	1	0.356137	0.785335	0.470048	1.3121
Cerebellum	ACADM	Non-GB	Wald ratio	1	0.968639	0.986561	0.50255	1.93673
Cortex	ACADM	GB	Wald ratio	1	0.186959	0.607848	0.290183	1.27326
Cortex	ACADM	All	Wald ratio	1	0.521799	0.821107	0.449246	1.50077
Cortex	ACADM	Non-GB	Wald ratio	1	0.995042	1.00252	0.453818	2.21463
Frontal Cortex	ACADM	GB	Wald ratio	1	0.0947374	1.5781	0.924106	2.69492
Frontal Cortex	ACADM	All	Wald ratio	1	0.326909	1.24398	0.803999	1.92474
Frontal Cortex	ACADM	Non-GB	Wald ratio	1	0.947832	0.981076	0.553544	1.73882
Hippocampus	ACADM	GB	Wald ratio	1	0.124886	0.639251	0.36097	1.13207
Hippocampus	ACADM	All	Wald ratio	1	0.340886	0.79736	0.500342	1.2707
Hippocampus	ACADM	Non-GB	Wald ratio	1	0.938141	0.976068	0.529414	1.79955
Hypothalamus	ACADM	GB	Wald ratio	1	0.110423	0.649052	0.381758	1.1035
Hypothalamus	ACADM	All	Wald ratio	1	0.340388	0.810183	0.52559	1.24887
Hypothalamus	ACADM	Non-GB	Wald ratio	1	0.972408	0.990023	0.560892	1.74748
Nucleus Accumbens	ACADM	GB	Wald ratio	1	0.100872	0.619325	0.349409	1.09775
Nucleus Accumbens	ACADM	All	Wald ratio	1	0.335147	0.794739	0.498104	1.26803
Nucleus Accumbens	ACADM	Non-GB	Wald ratio	1	0.940092	1.02377	0.554838	1.88901
Putamen	ACADM	GB	Wald ratio	1	0.0947374	1.6095	0.920961	2.81281
Putamen	ACADM	All	Wald ratio	1	0.326909	1.25577	0.796459	1.97995
Putamen	ACADM	Non-GB	Wald ratio	1	0.947832	0.980267	0.539583	1.78086
Spinal Cord	ACADM	GB	Wald ratio	1	0.169145	0.757314	0.509547	1.12556
Spinal Cord	ACADM	All	Wald ratio	1	0.513157	0.897825	0.649973	1.24019
Spinal Cord	ACADM	Non-GB	Wald ratio	1	0.904623	1.02629	0.671272	1.56908
Substantia Nigra	ACADM	GB	Wald ratio	1	0.100872	1.40672	0.93573	2.11478
Substantia Nigra	ACADM	All	Wald ratio	1	0.335147	1.17778	0.844394	1.64281
Substantia Nigra	ACADM	Non-GB	Wald ratio	1	0.940092	0.983409	0.635695	1.52132
Cerebellar Hemisphere	ACAP3	Non-GB	Wald ratio	1	0.515767	0.713378	0.257598	1.97559
Cerebellar Hemisphere	ACAP3	GB	Wald ratio	1	0.531241	0.737571	0.284429	1.91264
Cerebellar Hemisphere	ACAP3	All	Wald ratio	1	0.540763	0.784266	0.359984	1.70862
Hypothalamus	ACAP3	Non-GB	Wald ratio	1	0.094486	2.83862	0.835631	9.64271
Hypothalamus	ACAP3	All	Wald ratio	1	0.282116	1.68561	0.650942	4.3649
Hypothalamus	ACAP3	GB	Wald ratio	1	0.685715	1.27061	0.398331	4.05303
Cerebellar Hemisphere	ACAT1	Non-GB	Wald ratio	1	0.0106647	0.346206	0.15337	0.781501
Cerebellar Hemisphere	ACAT1	All	Wald ratio	1	0.0268732	0.489873	0.260401	0.921563
Cerebellar Hemisphere	ACAT1	GB	Wald ratio	1	0.26726	0.651336	0.305386	1.38919
Anterior Cingulate Cortex	ACAT2	Non-GB	Wald ratio	1	0.0162061	0.473444	0.257359	0.87096
Anterior Cingulate Cortex	ACAT2	All	Wald ratio	1	0.093159	0.673625	0.424733	1.06837
Anterior Cingulate Cortex	ACAT2	GB	Wald ratio	1	0.676951	0.885881	0.500963	1.56655
Cerebellar Hemisphere	ACBD4	Non-GB	Wald ratio	1	0.382387	0.777807	0.442596	1.3669
Cerebellar Hemisphere	ACBD4	GB	Wald ratio	1	0.663343	1.12276	0.666606	1.89104
Cerebellar Hemisphere	ACBD4	All	Wald ratio	1	0.990944	0.997529	0.650674	1.52928
Cerebellum	ACBD4	Non-GB	Wald ratio	1	0.382387	0.758631	0.408168	1.41001
Cerebellum	ACBD4	GB	Wald ratio	1	0.663343	1.13575	0.640282	2.01461
Cerebellum	ACBD4	All	Wald ratio	1	0.990944	0.997284	0.623478	1.5952
Cortex	ACBD4	Non-GB	Wald ratio	1	0.382387	0.764837	0.419099	1.39579
Cortex	ACBD4	GB	Wald ratio	1	0.663343	1.13149	0.648757	1.97342
Cortex	ACBD4	All	Wald ratio	1	0.990944	0.997364	0.632226	1.57338
Frontal Cortex	ACBD4	Non-GB	Wald ratio	1	0.382387	0.756419	0.404321	1.41514
Frontal Cortex	ACBD4	GB	Wald ratio	1	0.663343	1.13728	0.637272	2.02958
Frontal Cortex	ACBD4	All	Wald ratio	1	0.990944	0.997255	0.620373	1.6031
Nucleus Accumbens	ACBD4	Non-GB	Wald ratio	1	0.382387	1.7562	0.496356	6.21374
Nucleus Accumbens	ACBD4	GB	Wald ratio	1	0.663343	0.77144	0.239811	2.48163
Nucleus Accumbens	ACBD4	All	Wald ratio	1	0.990944	1.00556	0.385953	2.61989
Caudate	ACCS	GB	Wald ratio	1	0.407816	1.4042	0.628541	3.13708
Caudate	ACCS	All	Wald ratio	1	0.495857	1.26128	0.646651	2.46012
Caudate	ACCS	Non-GB	Wald ratio	1	0.576099	1.27813	0.540702	3.02127
Cerebellum	ACCS	Non-GB	Wald ratio	1	0.213339	2.04014	0.663655	6.27158
Cerebellum	ACCS	All	Wald ratio	1	0.737176	1.1613	0.484892	2.78128
Cerebellum	ACCS	GB	Wald ratio	1	0.984567	0.989703	0.346783	2.82457
Nucleus Accumbens	ACCS	Non-GB	Wald ratio	1	0.266336	0.552268	0.193855	1.57334
Nucleus Accumbens	ACCS	All	Wald ratio	1	0.786341	0.893524	0.395884	2.01672
Nucleus Accumbens	ACCS	GB	Wald ratio	1	0.906489	1.06031	0.39907	2.81722
Spinal Cord	ACCS	Non-GB	Wald ratio	1	0.111697	1.59885	0.896746	2.85067
Spinal Cord	ACCS	All	Wald ratio	1	0.490529	1.17127	0.747274	1.83584
Spinal Cord	ACCS	GB	Wald ratio	1	0.919793	0.972654	0.566977	1.66859
Substantia Nigra	ACCS	Non-GB	Wald ratio	1	0.257375	0.714611	0.399518	1.27821
Substantia Nigra	ACCS	All	Wald ratio	1	0.777555	0.936919	0.596173	1.47242
Substantia Nigra	ACCS	GB	Wald ratio	1	0.936424	1.02233	0.594132	1.75915
Anterior Cingulate Cortex	ACHE	GB	Wald ratio	1	0.000930974	0.35074	0.188625	0.652186
Anterior Cingulate Cortex	ACHE	All	Wald ratio	1	0.0117612	0.520801	0.313501	0.865178
Anterior Cingulate Cortex	ACHE	Non-GB	Wald ratio	1	0.563665	0.821778	0.422075	1.6
Caudate	ACHE	GB	Wald ratio	1	0.000813315	3.59521	1.69985	7.60392
Caudate	ACHE	All	Wald ratio	1	0.0111655	2.2104	1.19783	4.07894
Caudate	ACHE	Non-GB	Wald ratio	1	0.612767	1.23102	0.550435	2.75313
Cerebellar Hemisphere	ACHE	GB	Wald ratio	1	0.000833896	2.2081	1.38745	3.51416
Cerebellar Hemisphere	ACHE	All	Wald ratio	1	0.0109873	1.63745	1.11971	2.39458
Cerebellar Hemisphere	ACHE	Non-GB	Wald ratio	1	0.603987	1.14123	0.692732	1.88011
Cerebellum	ACHE	GB	Wald ratio	1	0.000695925	2.35618	1.43576	3.86664
Cerebellum	ACHE	All	Wald ratio	1	0.00957718	1.70836	1.13926	2.56173
Cerebellum	ACHE	Non-GB	Wald ratio	1	0.580802	1.16174	0.682363	1.97789
Cortex	ACHE	GB	Wald ratio	1	0.000695925	2.69773	1.52018	4.78744
Cortex	ACHE	All	Wald ratio	1	0.00957718	1.85915	1.16296	2.97209
Cortex	ACHE	Non-GB	Wald ratio	1	0.580802	1.18958	0.64239	2.20286
Frontal Cortex	ACHE	GB	Wald ratio	1	0.000813315	2.36731	1.42946	3.92048
Frontal Cortex	ACHE	All	Wald ratio	1	0.0111655	1.70603	1.12926	2.57737
Frontal Cortex	ACHE	Non-GB	Wald ratio	1	0.612767	1.15025	0.668924	1.9779
Hypothalamus	ACHE	GB	Wald ratio	1	0.00227765	0.356199	0.183541	0.691276
Hypothalamus	ACHE	All	Wald ratio	1	0.0101736	0.490995	0.285409	0.844671
Hypothalamus	ACHE	Non-GB	Wald ratio	1	0.431913	0.750924	0.367575	1.53407
Nucleus Accumbens	ACHE	GB	Wald ratio	1	0.000695925	2.85957	1.55802	5.24843
Nucleus Accumbens	ACHE	All	Wald ratio	1	0.00957718	1.92808	1.17332	3.16835
Nucleus Accumbens	ACHE	Non-GB	Wald ratio	1	0.580802	1.20176	0.625914	2.30739
Cerebellar Hemisphere	ACO1	Non-GB	Wald ratio	1	0.780452	0.886724	0.380753	2.06506
Cerebellar Hemisphere	ACO1	GB	Wald ratio	1	0.935197	0.967754	0.439153	2.13262
Cerebellar Hemisphere	ACO1	All	Wald ratio	1	0.956702	0.982326	0.516041	1.86994
Cerebellum	ACO1	All	Wald ratio	1	0.541666	1.33121	0.531153	3.33638
Cerebellum	ACO1	Non-GB	Wald ratio	1	0.745477	1.22087	0.365903	4.07352
Cerebellum	ACO1	GB	Wald ratio	1	0.843715	1.12109	0.359837	3.49283
Frontal Cortex	ACO1	GB	Wald ratio	1	0.0709367	2.25995	0.932783	5.47541
Frontal Cortex	ACO1	All	Wald ratio	1	0.162401	1.67342	0.812636	3.44597
Frontal Cortex	ACO1	Non-GB	Wald ratio	1	0.50695	1.37313	0.538224	3.50319
Hypothalamus	ACO1	All	Wald ratio	1	0.703715	0.864319	0.407673	1.83247
Hypothalamus	ACO1	GB	Wald ratio	1	0.992238	1.00467	0.392727	2.57015
Cerebellum	ACOT1	GB	Wald ratio	1	0.718165	0.802778	0.243492	2.64671
Cerebellum	ACOT1	All	Wald ratio	1	0.727935	0.841654	0.318656	2.22303
Cerebellum	ACOT1	Non-GB	Wald ratio	1	0.977982	1.01812	0.284342	3.64552
Cortex	ACOT1	GB	Wald ratio	1	0.718165	1.21502	0.42193	3.49885
Cortex	ACOT1	All	Wald ratio	1	0.727935	1.16513	0.492501	2.75639
Cortex	ACOT1	Non-GB	Wald ratio	1	0.977982	0.984202	0.317658	3.04936
Nucleus Accumbens	ACOT1	GB	Wald ratio	1	0.718165	1.21473	0.42237	3.49357
Nucleus Accumbens	ACOT1	All	Wald ratio	1	0.727935	1.16491	0.492922	2.75303
Nucleus Accumbens	ACOT1	Non-GB	Wald ratio	1	0.977982	0.984221	0.318097	3.04527
Cerebellar Hemisphere	ACOT11	All	Wald ratio	1	0.112625	0.55921	0.272724	1.14664
Cerebellar Hemisphere	ACOT11	Non-GB	Wald ratio	1	0.156106	0.504322	0.195824	1.29882
Cerebellar Hemisphere	ACOT11	GB	Wald ratio	1	0.194081	0.556318	0.229581	1.34807
Cerebellum	ACOT11	All	Wald ratio	1	0.112625	0.548183	0.260849	1.15203
Cerebellum	ACOT11	Non-GB	Wald ratio	1	0.156106	0.49263	0.185183	1.31051
Cerebellum	ACOT11	GB	Wald ratio	1	0.194081	0.545252	0.218292	1.36193
Cortex	ACOT11	All	Wald ratio	1	0.524225	0.805167	0.41327	1.56869
Cortex	ACOT11	GB	Wald ratio	1	0.679113	0.841438	0.371342	1.90664
Cortex	ACOT11	Non-GB	Wald ratio	1	0.985001	0.991576	0.410465	2.39539
Anterior Cingulate Cortex	ACOT2	Non-GB	Wald ratio	1	0.367634	0.659507	0.266636	1.63125
Anterior Cingulate Cortex	ACOT2	All	Wald ratio	1	0.679794	0.86476	0.433743	1.72409
Anterior Cingulate Cortex	ACOT2	GB	Wald ratio	1	0.830533	1.09661	0.471256	2.55179
Caudate	ACOT2	Non-GB	Wald ratio	1	0.367634	0.564489	0.162692	1.9586
Caudate	ACOT2	All	Wald ratio	1	0.679794	0.819052	0.317434	2.11334
Caudate	ACOT2	GB	Wald ratio	1	0.830533	1.13506	0.355747	3.62158
Cerebellum	ACOT2	Non-GB	Wald ratio	1	0.367634	0.528994	0.132373	2.11399
Cerebellum	ACOT2	All	Wald ratio	1	0.679794	0.800693	0.278648	2.30079
Cerebellum	ACOT2	GB	Wald ratio	1	0.830533	1.15151	0.316347	4.19153
Cortex	ACOT2	Non-GB	Wald ratio	1	0.478475	0.660719	0.210034	2.07847
Cortex	ACOT2	All	Wald ratio	1	0.679904	0.832471	0.348407	1.98907
Cortex	ACOT2	GB	Wald ratio	1	0.911216	1.06234	0.366935	3.07567
Nucleus Accumbens	ACOT2	Non-GB	Wald ratio	1	0.367634	0.554271	0.153523	2.00111
Nucleus Accumbens	ACOT2	All	Wald ratio	1	0.679794	0.813846	0.306009	2.16447
Nucleus Accumbens	ACOT2	GB	Wald ratio	1	0.830533	1.13967	0.344194	3.77356
Putamen	ACOT2	Non-GB	Wald ratio	1	0.367634	1.73306	0.523913	5.7328
Putamen	ACOT2	All	Wald ratio	1	0.679794	1.21161	0.48697	3.01454
Putamen	ACOT2	GB	Wald ratio	1	0.830533	0.885303	0.290103	2.70166
Amygdala	ACOT8	Non-GB	Wald ratio	1	0.723646	0.902135	0.509724	1.59664
Amygdala	ACOT8	All	Wald ratio	1	0.877547	0.966592	0.627373	1.48923
Amygdala	ACOT8	GB	Wald ratio	1	0.902565	1.03367	0.608283	1.75655
Anterior Cingulate Cortex	ACOT8	Non-GB	Wald ratio	1	0.723646	0.910027	0.539617	1.5347
Anterior Cingulate Cortex	ACOT8	All	Wald ratio	1	0.877547	0.969373	0.652603	1.4399
Anterior Cingulate Cortex	ACOT8	GB	Wald ratio	1	0.902565	1.03078	0.634401	1.67483
Caudate	ACOT8	Non-GB	Wald ratio	1	0.723646	0.905053	0.52061	1.57339
Caudate	ACOT8	All	Wald ratio	1	0.877547	0.967622	0.636612	1.47074
Caudate	ACOT8	GB	Wald ratio	1	0.902565	1.0326	0.617839	1.72579
Cerebellar Hemisphere	ACOT8	Non-GB	Wald ratio	1	0.723646	0.892782	0.476125	1.67406
Cerebellar Hemisphere	ACOT8	All	Wald ratio	1	0.877547	0.963274	0.598464	1.55046
Cerebellar Hemisphere	ACOT8	GB	Wald ratio	1	0.902565	1.03714	0.578442	1.85959
Cerebellum	ACOT8	Non-GB	Wald ratio	1	0.723646	0.891822	0.472783	1.68226
Cerebellum	ACOT8	All	Wald ratio	1	0.877547	0.962932	0.595555	1.55693
Cerebellum	ACOT8	GB	Wald ratio	1	0.902565	1.0375	0.575444	1.87057
Cortex	ACOT8	Non-GB	Wald ratio	1	0.723646	0.899628	0.500526	1.61696
Cortex	ACOT8	All	Wald ratio	1	0.877547	0.965705	0.619519	1.50534
Cortex	ACOT8	GB	Wald ratio	1	0.902565	1.0346	0.600166	1.7835
Frontal Cortex	ACOT8	Non-GB	Wald ratio	1	0.723646	0.907428	0.529614	1.55477
Frontal Cortex	ACOT8	All	Wald ratio	1	0.877547	0.968459	0.644209	1.45591
Frontal Cortex	ACOT8	GB	Wald ratio	1	0.902565	1.03173	0.625704	1.70123
Hippocampus	ACOT8	Non-GB	Wald ratio	1	0.723646	0.905354	0.521744	1.57101
Hippocampus	ACOT8	All	Wald ratio	1	0.877547	0.967729	0.637571	1.46885
Hippocampus	ACOT8	GB	Wald ratio	1	0.902565	1.03249	0.618832	1.72266
Hypothalamus	ACOT8	Non-GB	Wald ratio	1	0.723646	0.897466	0.492707	1.63473
Hypothalamus	ACOT8	All	Wald ratio	1	0.877547	0.964938	0.612807	1.51941
Hypothalamus	ACOT8	GB	Wald ratio	1	0.902565	1.0354	0.593236	1.80713
Nucleus Accumbens	ACOT8	Non-GB	Wald ratio	1	0.723646	0.89782	0.493981	1.6318
Nucleus Accumbens	ACOT8	All	Wald ratio	1	0.877547	0.965064	0.613903	1.51709
Nucleus Accumbens	ACOT8	GB	Wald ratio	1	0.902565	1.03527	0.594367	1.80323
Putamen	ACOT8	Non-GB	Wald ratio	1	0.723646	0.89934	0.499478	1.61931
Putamen	ACOT8	All	Wald ratio	1	0.877547	0.965603	0.618621	1.5072
Putamen	ACOT8	GB	Wald ratio	1	0.902565	1.03471	0.599239	1.78662
Spinal Cord	ACOT8	Non-GB	Wald ratio	1	0.723646	0.927156	0.609643	1.41004
Spinal Cord	ACOT8	All	Wald ratio	1	0.877547	0.975356	0.710083	1.33973
Spinal Cord	ACOT8	GB	Wald ratio	1	0.902565	1.02462	0.69415	1.51242
Substantia Nigra	ACOT8	Non-GB	Wald ratio	1	0.723646	0.932447	0.632771	1.37405
Substantia Nigra	ACOT8	All	Wald ratio	1	0.877547	0.977189	0.728612	1.31057
Substantia Nigra	ACOT8	GB	Wald ratio	1	0.902565	1.02275	0.713481	1.46607
Cortex	ACOX1	GB	Wald ratio	1	0.771864	1.1576	0.430434	3.1132
Cortex	ACOX1	Non-GB	Wald ratio	1	0.777349	1.16615	0.401855	3.38405
Cortex	ACOX1	All	Wald ratio	1	0.993269	1.00348	0.447255	2.25147
Putamen	ACOX1	Non-GB	Wald ratio	1	0.473036	0.721369	0.295605	1.76037
Putamen	ACOX1	GB	Wald ratio	1	0.635825	0.818668	0.357652	1.87394
Putamen	ACOX1	All	Wald ratio	1	0.718923	0.883243	0.449193	1.73671
Amygdala	ACP6	All	Wald ratio	1	0.594351	1.12142	0.735525	1.70978
Amygdala	ACP6	GB	Wald ratio	1	0.625055	1.13769	0.678166	1.90857
Amygdala	ACP6	Non-GB	Wald ratio	1	0.748312	1.09472	0.62984	1.90271
Anterior Cingulate Cortex	ACP6	All	Wald ratio	1	0.594351	1.14297	0.698935	1.86911
Anterior Cingulate Cortex	ACP6	GB	Wald ratio	1	0.625055	1.16233	0.635796	2.12491
Anterior Cingulate Cortex	ACP6	Non-GB	Wald ratio	1	0.748312	1.1113	0.583283	2.11729
Caudate	ACP6	GB	Wald ratio	1	0.509621	1.27423	0.620046	2.61861
Caudate	ACP6	All	Wald ratio	1	0.620406	1.15975	0.645126	2.08491
Caudate	ACP6	Non-GB	Wald ratio	1	0.822686	0.915789	0.424271	1.97673
Cerebellum	ACP6	All	Wald ratio	1	0.594351	1.20313	0.609158	2.37625
Cerebellum	ACP6	GB	Wald ratio	1	0.625055	1.23141	0.534353	2.83777
Cerebellum	ACP6	Non-GB	Wald ratio	1	0.748312	1.15723	0.474264	2.82371
Cortex	ACP6	All	Wald ratio	1	0.614368	1.16179	0.648304	2.08197
Cortex	ACP6	GB	Wald ratio	1	0.673018	1.16654	0.57042	2.38562
Cortex	ACP6	Non-GB	Wald ratio	1	0.78895	1.1102	0.516353	2.38704
Frontal Cortex	ACP6	GB	Wald ratio	1	0.6418	1.17363	0.597824	2.30402
Frontal Cortex	ACP6	All	Wald ratio	1	0.676628	1.12413	0.648641	1.94818
Frontal Cortex	ACP6	Non-GB	Wald ratio	1	0.879321	1.05745	0.514136	2.17492
Hippocampus	ACP6	All	Wald ratio	1	0.594351	1.14447	0.696492	1.88057
Hippocampus	ACP6	GB	Wald ratio	1	0.625055	1.16404	0.632988	2.14062
Hippocampus	ACP6	Non-GB	Wald ratio	1	0.748312	1.11244	0.580217	2.13287
Hypothalamus	ACP6	All	Wald ratio	1	0.594351	1.1572	0.676144	1.9805
Hypothalamus	ACP6	GB	Wald ratio	1	0.625055	1.17862	0.609697	2.27843
Hypothalamus	ACP6	Non-GB	Wald ratio	1	0.748312	1.1222	0.554894	2.26951
Nucleus Accumbens	ACP6	GB	Wald ratio	1	0.6418	1.21158	0.539704	2.71988
Nucleus Accumbens	ACP6	All	Wald ratio	1	0.676628	1.15059	0.595156	2.22438
Nucleus Accumbens	ACP6	Non-GB	Wald ratio	1	0.879321	1.06926	0.450443	2.53821
Putamen	ACP6	All	Wald ratio	1	0.594351	1.15653	0.677187	1.97518
Putamen	ACP6	GB	Wald ratio	1	0.625055	1.17786	0.610887	2.27105
Putamen	ACP6	Non-GB	Wald ratio	1	0.748312	1.12169	0.556184	2.26219
Spinal Cord	ACP6	All	Wald ratio	1	0.594351	1.11325	0.750084	1.65225
Spinal Cord	ACP6	GB	Wald ratio	1	0.625055	1.12836	0.695182	1.83146
Spinal Cord	ACP6	Non-GB	Wald ratio	1	0.748312	1.08841	0.648697	1.82619
Substantia Nigra	ACP6	All	Wald ratio	1	0.594351	1.11673	0.743837	1.67656
Substantia Nigra	ACP6	GB	Wald ratio	1	0.625055	1.13233	0.68787	1.86397
Substantia Nigra	ACP6	Non-GB	Wald ratio	1	0.748312	1.0911	0.640583	1.85845
Cerebellar Hemisphere	ACP7	GB	Wald ratio	1	0.169499	1.75474	0.786681	3.91403
Cerebellar Hemisphere	ACP7	All	Wald ratio	1	0.351897	1.36763	0.707444	2.64391
Cerebellar Hemisphere	ACP7	Non-GB	Wald ratio	1	0.691706	1.19511	0.495219	2.88416
Cerebellum	ACP7	All	Wald ratio	1	0.00143174	2.53759	1.43151	4.49831
Cerebellum	ACP7	GB	Wald ratio	1	0.0105921	2.50403	1.23862	5.0622
Cerebellum	ACP7	Non-GB	Wald ratio	1	0.0179911	2.48307	1.16883	5.27505
Putamen	ACSBG1	Non-GB	Wald ratio	1	0.112321	0.495395	0.208164	1.17895
Putamen	ACSBG1	All	Wald ratio	1	0.304996	0.708547	0.366828	1.3686
Putamen	ACSBG1	GB	Wald ratio	1	0.897255	0.948146	0.422545	2.12754
Spinal Cord	ACSBG1	Non-GB	Wald ratio	1	0.0361672	1.94541	1.04383	3.62571
Spinal Cord	ACSBG1	All	Wald ratio	1	0.0670969	1.55687	0.9693	2.5006
Spinal Cord	ACSBG1	GB	Wald ratio	1	0.23137	1.42565	0.797615	2.54819
Cerebellar Hemisphere	ACSF2	Non-GB	Wald ratio	1	0.0804515	0.515312	0.245037	1.0837
Cerebellar Hemisphere	ACSF2	All	Wald ratio	1	0.477085	0.814375	0.462376	1.43435
Cerebellar Hemisphere	ACSF2	GB	Wald ratio	1	0.732639	1.12906	0.562671	2.26559
Cerebellum	ACSF2	Non-GB	Wald ratio	1	0.0640328	0.425564	0.172299	1.05111
Cerebellum	ACSF2	GB	Wald ratio	1	0.486003	1.35253	0.578345	3.16305
Cerebellum	ACSF2	All	Wald ratio	1	0.560161	0.814808	0.409098	1.62287
Caudate	ACSF3	GB	Wald ratio	1	0.341293	1.59573	0.609439	4.17822
Caudate	ACSF3	Non-GB	Wald ratio	1	0.449616	1.48827	0.530908	4.17202
Caudate	ACSF3	All	Wald ratio	1	0.495467	1.31341	0.599725	2.87638
Cerebellar Hemisphere	ACSF3	GB	Wald ratio	1	0.341293	1.40655	0.696635	2.83992
Cerebellar Hemisphere	ACSF3	Non-GB	Wald ratio	1	0.449616	1.33676	0.6299	2.83685
Cerebellar Hemisphere	ACSF3	All	Wald ratio	1	0.495467	1.22019	0.688511	2.16245
Cerebellum	ACSF3	All	Wald ratio	1	0.264238	1.53161	0.724608	3.23737
Cerebellum	ACSF3	GB	Wald ratio	1	0.294008	1.61243	0.660619	3.9356
Cerebellum	ACSF3	Non-GB	Wald ratio	1	0.307629	1.67237	0.622689	4.49154
Frontal Cortex	ACSF3	GB	Wald ratio	1	0.540485	0.752436	0.302622	1.87085
Frontal Cortex	ACSF3	Non-GB	Wald ratio	1	0.582091	0.759052	0.284355	2.0262
Frontal Cortex	ACSF3	All	Wald ratio	1	0.710291	0.868412	0.412493	1.82824
Anterior Cingulate Cortex	ACSL3	Non-GB	Wald ratio	1	0.0518126	0.548511	0.299445	1.00474
Anterior Cingulate Cortex	ACSL3	All	Wald ratio	1	0.186861	0.733663	0.463199	1.16205
Anterior Cingulate Cortex	ACSL3	GB	Wald ratio	1	0.573578	0.850773	0.484597	1.49364
Caudate	ACSL3	Non-GB	Wald ratio	1	0.0904659	1.88972	0.904481	3.94815
Caudate	ACSL3	All	Wald ratio	1	0.235807	1.40295	0.80157	2.45552
Caudate	ACSL3	GB	Wald ratio	1	0.577814	1.21477	0.612274	2.41015
Cerebellum	ACSL3	Non-GB	Wald ratio	1	0.474785	1.56827	0.456569	5.38689
Cerebellum	ACSL3	GB	Wald ratio	1	0.550394	0.715969	0.239131	2.14364
Cerebellum	ACSL3	All	Wald ratio	1	0.858525	0.918405	0.360221	2.34153
Cortex	ACSL3	Non-GB	Wald ratio	1	0.120381	1.88835	0.846614	4.21192
Cortex	ACSL3	All	Wald ratio	1	0.348504	1.33849	0.727618	2.46223
Cortex	ACSL3	GB	Wald ratio	1	0.739636	1.13485	0.538192	2.39297
Hippocampus	ACSL3	Non-GB	Wald ratio	1	0.0904659	2.20422	0.882781	5.50372
Hippocampus	ACSL3	All	Wald ratio	1	0.235807	1.52269	0.759812	3.05152
Hippocampus	ACSL3	GB	Wald ratio	1	0.577814	1.27331	0.543763	2.98166
Putamen	ACSL3	Non-GB	Wald ratio	1	0.0988205	0.514797	0.234002	1.13254
Putamen	ACSL3	All	Wald ratio	1	0.485136	0.807818	0.443682	1.4708
Putamen	ACSL3	GB	Wald ratio	1	0.934544	1.03122	0.495107	2.14786
Spinal Cord	ACSL3	Non-GB	Wald ratio	1	0.0904659	1.67148	0.922161	3.02966
Spinal Cord	ACSL3	All	Wald ratio	1	0.235807	1.31428	0.836497	2.06497
Spinal Cord	ACSL3	GB	Wald ratio	1	0.577814	1.17004	0.67302	2.03412
Frontal Cortex	ACSL5	All	Wald ratio	1	0.283415	1.23083	0.842147	1.79891
Frontal Cortex	ACSL5	GB	Wald ratio	1	0.400286	1.22284	0.765201	1.95418
Nucleus Accumbens	ACSL5	GB	Wald ratio	1	0.16578	1.48762	0.848292	2.60878
Nucleus Accumbens	ACSL5	Non-GB	Wald ratio	1	0.444591	0.798484	0.448423	1.42182
Nucleus Accumbens	ACSL5	All	Wald ratio	1	0.797767	1.06016	0.678109	1.65746
Spinal Cord	ACSM5	GB	Wald ratio	1	0.341811	0.692964	0.325295	1.4762
Spinal Cord	ACSM5	All	Wald ratio	1	0.801012	0.923555	0.497601	1.71413
Amygdala	ACSS2	GB	Wald ratio	1	0.089016	1.55447	0.934928	2.58457
Amygdala	ACSS2	All	Wald ratio	1	0.150676	1.35771	0.894713	2.06029
Amygdala	ACSS2	Non-GB	Wald ratio	1	0.492149	1.2112	0.701073	2.09253
Amygdala	ACSS3	All	Wald ratio	1	0.587713	0.848958	0.469671	1.53454
Amygdala	ACSS3	GB	Wald ratio	1	0.667737	0.852692	0.411895	1.76522
Amygdala	ACSS3	Non-GB	Wald ratio	1	0.839364	0.923253	0.426581	1.9982
Caudate	ACSS3	Non-GB	Wald ratio	1	0.803461	0.885195	0.338797	2.3128
Caudate	ACSS3	GB	Wald ratio	1	0.898627	1.05979	0.433702	2.58971
Caudate	ACSS3	All	Wald ratio	1	0.980167	0.990796	0.477947	2.05395
Cortex	ACSS3	Non-GB	Wald ratio	1	0.746306	0.854225	0.328855	2.21891
Cortex	ACSS3	GB	Wald ratio	1	0.899362	1.05897	0.435754	2.57351
Cortex	ACSS3	All	Wald ratio	1	0.927637	0.966984	0.468539	1.99569
Hypothalamus	ACSS3	All	Wald ratio	1	0.930281	1.037	0.459498	2.34032
Hypothalamus	ACSS3	Non-GB	Wald ratio	1	0.937557	0.957959	0.327092	2.80559
Hypothalamus	ACSS3	GB	Wald ratio	1	0.996418	0.997705	0.365923	2.72028
Anterior Cingulate Cortex	ACTG1P17	All	Wald ratio	1	0.519801	0.842348	0.49958	1.42029
Anterior Cingulate Cortex	ACTG1P17	Non-GB	Wald ratio	1	0.530003	0.8022	0.403225	1.59594
Anterior Cingulate Cortex	ACTG1P17	GB	Wald ratio	1	0.86835	0.947245	0.499045	1.79798
Caudate	ACTG1P17	All	Wald ratio	1	0.62429	1.17833	0.611042	2.27229
Caudate	ACTG1P17	Non-GB	Wald ratio	1	0.698813	1.18577	0.500207	2.81092
Caudate	ACTG1P17	GB	Wald ratio	1	0.951987	1.02504	0.458207	2.2931
Cortex	ACTG1P17	All	Wald ratio	1	0.681733	1.18793	0.521605	2.70545
Cortex	ACTG1P17	Non-GB	Wald ratio	1	0.741633	1.19987	0.406154	3.54467
Cortex	ACTG1P17	GB	Wald ratio	1	0.937891	1.04095	0.379338	2.85648
Frontal Cortex	ACTG1P17	Non-GB	Wald ratio	1	0.221353	1.85019	0.690161	4.96
Frontal Cortex	ACTG1P17	All	Wald ratio	1	0.261598	1.53534	0.726287	3.24563
Frontal Cortex	ACTG1P17	GB	Wald ratio	1	0.734432	1.17187	0.468724	2.92982
Hypothalamus	ACTG1P17	Non-GB	Wald ratio	1	0.63103	0.825002	0.376278	1.80884
Hypothalamus	ACTG1P17	All	Wald ratio	1	0.641308	0.867861	0.478079	1.57544
Hypothalamus	ACTG1P17	GB	Wald ratio	1	0.96805	0.98517	0.474235	2.04658
Putamen	ACTG1P17	Non-GB	Wald ratio	1	0.63103	0.794094	0.309922	2.03466
Putamen	ACTG1P17	All	Wald ratio	1	0.641308	0.843788	0.412937	1.72418
Putamen	ACTG1P17	GB	Wald ratio	1	0.96805	0.982253	0.40896	2.3592
Spinal Cord	ACTG1P17	All	Wald ratio	1	0.62429	0.906026	0.610415	1.34479
Spinal Cord	ACTG1P17	Non-GB	Wald ratio	1	0.698813	0.902604	0.537112	1.51681
Spinal Cord	ACTG1P17	GB	Wald ratio	1	0.951987	0.985235	0.607077	1.59895
Substantia Nigra	ACTG1P17	All	Wald ratio	1	0.711879	1.09082	0.6877	1.73025
Substantia Nigra	ACTG1P17	GB	Wald ratio	1	0.839574	1.06022	0.601888	1.86757
Substantia Nigra	ACTG1P17	Non-GB	Wald ratio	1	0.874468	1.05015	0.572257	1.92714
Putamen	ACTN1	All	Wald ratio	1	0.570053	1.19878	0.641233	2.24112
Putamen	ACTN1	Non-GB	Wald ratio	1	0.858624	1.07806	0.471456	2.46518
Putamen	ACTN1	GB	Wald ratio	1	0.995929	1.00198	0.468677	2.14212
Frontal Cortex	ACTN2	All	Wald ratio	1	0.0164064	1.77009	1.11031	2.82194
Frontal Cortex	ACTN2	Non-GB	Wald ratio	1	0.120255	1.62148	0.881267	2.98343
Frontal Cortex	ACTN2	GB	Wald ratio	1	0.219766	1.36541	0.830276	2.24544
Nucleus Accumbens	ACTN2	GB	Wald ratio	1	0.356969	1.22403	0.796142	1.8819
Nucleus Accumbens	ACTN2	All	Wald ratio	1	0.735205	1.06295	0.746232	1.51408
Nucleus Accumbens	ACTN2	Non-GB	Wald ratio	1	0.990195	0.997042	0.621602	1.59924
Spinal Cord	ACTN2	GB	Wald ratio	1	0.068737	0.646535	0.404232	1.03408
Spinal Cord	ACTN2	All	Wald ratio	1	0.257629	0.801658	0.546705	1.17551
Spinal Cord	ACTN2	Non-GB	Wald ratio	1	0.843951	0.950039	0.570308	1.58261
Putamen	ACTR10	All	Wald ratio	1	0.611513	1.11068	0.740744	1.66536
Putamen	ACTR10	Non-GB	Wald ratio	1	0.645153	1.13261	0.666667	1.92419
Putamen	ACTR10	GB	Wald ratio	1	0.857148	1.04678	0.636303	1.72205
Cerebellar Hemisphere	ACTR1A	GB	Wald ratio	1	0.326822	0.7721	0.460407	1.2948
Cerebellar Hemisphere	ACTR1A	Non-GB	Wald ratio	1	0.62342	1.14942	0.659269	2.00398
Cerebellar Hemisphere	ACTR1A	All	Wald ratio	1	0.831569	0.955229	0.626316	1.45687
Cerebellum	ACTR1A	GB	Wald ratio	1	0.325456	0.717447	0.370118	1.39072
Cerebellum	ACTR1A	Non-GB	Wald ratio	1	0.626306	1.19321	0.586032	2.42946
Cerebellum	ACTR1A	All	Wald ratio	1	0.866431	0.954685	0.556113	1.63892
Hypothalamus	ACTR1A	GB	Wald ratio	1	0.287953	0.734549	0.415811	1.29761
Hypothalamus	ACTR1A	All	Wald ratio	1	0.741143	0.924854	0.581804	1.47018
Hypothalamus	ACTR1A	Non-GB	Wald ratio	1	0.774892	1.09319	0.593586	2.01331
Nucleus Accumbens	ACTR1B	Non-GB	Wald ratio	1	0.0212128	0.335852	0.132762	0.849611
Nucleus Accumbens	ACTR1B	All	Wald ratio	1	0.28959	0.685153	0.340306	1.37945
Nucleus Accumbens	ACTR1B	GB	Wald ratio	1	0.925403	1.04118	0.447327	2.42342
Anterior Cingulate Cortex	ACYP2	All	Wald ratio	1	0.00218273	0.53761	0.36146	0.799603
Cerebellar Hemisphere	ACYP2	All	Wald ratio	1	0.0297412	1.72347	1.05493	2.8157
Cerebellar Hemisphere	ACYP2	GB	Wald ratio	1	0.040541	1.87139	1.02735	3.40885
Cerebellar Hemisphere	ACYP2	Non-GB	Wald ratio	1	0.04965	1.90922	1.00098	3.64157
Cerebellum	ACYP2	Non-GB	Wald ratio	1	0.00119033	0.295729	0.141558	0.617808
Cerebellum	ACYP2	All	Wald ratio	1	0.00217966	0.416249	0.237633	0.729123
Cerebellum	ACYP2	GB	Wald ratio	1	0.0851738	0.546575	0.274752	1.08733
Hippocampus	ACYP2	Non-GB	Wald ratio	1	0.000530768	0.386891	0.226093	0.662049
Hippocampus	ACYP2	All	Wald ratio	1	0.00167585	0.519318	0.345095	0.781496
Hippocampus	ACYP2	GB	Wald ratio	1	0.0921963	0.649888	0.393543	1.07321
Anterior Cingulate Cortex	ADAD2	Non-GB	Wald ratio	1	0.0717277	1.52235	0.96354	2.40523
Anterior Cingulate Cortex	ADAD2	All	Wald ratio	1	0.45531	1.14186	0.806049	1.61759
Anterior Cingulate Cortex	ADAD2	GB	Wald ratio	1	0.600681	0.892292	0.582339	1.36722
Caudate	ADAL	Non-GB	Wald ratio	1	0.15188	0.55936	0.252682	1.23825
Caudate	ADAL	GB	Wald ratio	1	0.398697	1.37288	0.65765	2.86595
Caudate	ADAL	All	Wald ratio	1	0.738783	0.902606	0.494231	1.64841
Cerebellar Hemisphere	ADAL	Non-GB	Wald ratio	1	0.162836	1.90494	0.770568	4.70924
Cerebellar Hemisphere	ADAL	GB	Wald ratio	1	0.371076	0.681778	0.294517	1.57825
Cerebellar Hemisphere	ADAL	All	Wald ratio	1	0.791009	1.09715	0.552662	2.17806
Cerebellum	ADAL	GB	Wald ratio	1	0.583392	0.771957	0.306108	1.94676
Cerebellum	ADAL	Non-GB	Wald ratio	1	0.618742	1.28633	0.47715	3.46775
Cerebellum	ADAL	All	Wald ratio	1	0.986269	1.00664	0.473646	2.13942
Cortex	ADAL	GB	Wald ratio	1	0.265797	1.47647	0.743298	2.93283
Cortex	ADAL	Non-GB	Wald ratio	1	0.274545	0.662115	0.316028	1.38721
Cortex	ADAL	All	Wald ratio	1	0.994141	0.997903	0.569781	1.74771
Frontal Cortex	ADAL	Non-GB	Wald ratio	1	0.279349	0.738403	0.42625	1.27915
Frontal Cortex	ADAL	GB	Wald ratio	1	0.306445	1.30471	0.78367	2.17218
Frontal Cortex	ADAL	All	Wald ratio	1	0.961125	0.9897	0.652659	1.50079
Hippocampus	ADAL	Non-GB	Wald ratio	1	0.385682	1.51064	0.594782	3.83678
Hippocampus	ADAL	GB	Wald ratio	1	0.616998	0.801383	0.336493	1.90856
Hippocampus	ADAL	All	Wald ratio	1	0.802854	1.09438	0.539098	2.22161
Hypothalamus	ADAL	Non-GB	Wald ratio	1	0.228569	0.668195	0.346636	1.28805
Hypothalamus	ADAL	GB	Wald ratio	1	0.288683	1.3902	0.756437	2.55494
Hypothalamus	ADAL	All	Wald ratio	1	0.921926	0.975442	0.593261	1.60382
Nucleus Accumbens	ADAL	Non-GB	Wald ratio	1	0.239323	0.669916	0.343734	1.30562
Nucleus Accumbens	ADAL	GB	Wald ratio	1	0.262165	1.4253	0.767149	2.64809
Nucleus Accumbens	ADAL	All	Wald ratio	1	0.966577	0.989245	0.596548	1.64045
Putamen	ADAL	Non-GB	Wald ratio	1	0.266777	0.67892	0.342758	1.34477
Putamen	ADAL	GB	Wald ratio	1	0.281633	1.41684	0.751361	2.67174
Putamen	ADAL	All	Wald ratio	1	0.978203	0.992805	0.591414	1.66662
Spinal Cord	ADAL	Non-GB	Wald ratio	1	0.278372	0.762771	0.467461	1.24464
Spinal Cord	ADAL	GB	Wald ratio	1	0.28832	1.27919	0.811978	2.01523
Spinal Cord	ADAL	All	Wald ratio	1	0.987084	0.996939	0.687839	1.44494
Nucleus Accumbens	ADAM10	Non-GB	Wald ratio	1	0.0992035	2.17189	0.863787	5.46095
Nucleus Accumbens	ADAM10	All	Wald ratio	1	0.106989	1.78001	0.882907	3.58864
Nucleus Accumbens	ADAM10	GB	Wald ratio	1	0.36902	1.47178	0.633333	3.4202
Cerebellar Hemisphere	ADAM11	All	Wald ratio	1	0.118042	0.622426	0.343464	1.12796
Cerebellar Hemisphere	ADAM11	GB	Wald ratio	1	0.147786	0.583847	0.281729	1.20995
Cerebellar Hemisphere	ADAM11	Non-GB	Wald ratio	1	0.600404	0.811228	0.370832	1.77463
Cerebellum	ADAM11	All	Wald ratio	1	0.118042	0.592419	0.307266	1.1422
Cerebellum	ADAM11	GB	Wald ratio	1	0.147786	0.552007	0.246887	1.23422
Cerebellum	ADAM11	Non-GB	Wald ratio	1	0.600404	0.793733	0.334412	1.88394
Amygdala	ADAM15	Non-GB	Wald ratio	1	0.10648	0.588229	0.308836	1.12038
Amygdala	ADAM15	All	Wald ratio	1	0.556533	0.862772	0.527491	1.41116
Amygdala	ADAM15	GB	Wald ratio	1	0.754593	1.10158	0.600582	2.02049
Anterior Cingulate Cortex	ADAM15	Non-GB	Wald ratio	1	0.00253365	2.68915	1.4149	5.11097
Anterior Cingulate Cortex	ADAM15	All	Wald ratio	1	0.0169962	1.80638	1.11153	2.9356
Anterior Cingulate Cortex	ADAM15	GB	Wald ratio	1	0.577777	1.18296	0.654683	2.13751
Caudate	ADAM15	Non-GB	Wald ratio	1	0.00253365	2.6516	1.40794	4.9938
Caudate	ADAM15	All	Wald ratio	1	0.0169962	1.79126	1.10986	2.891
Caudate	ADAM15	GB	Wald ratio	1	0.577777	1.18014	0.658638	2.11455
Cerebellar Hemisphere	ADAM15	Non-GB	Wald ratio	1	0.00253365	2.34743	1.34902	4.08476
Cerebellar Hemisphere	ADAM15	All	Wald ratio	1	0.0169962	1.66543	1.0955	2.53187
Cerebellar Hemisphere	ADAM15	GB	Wald ratio	1	0.577777	1.15597	0.693914	1.92568
Cerebellum	ADAM15	Non-GB	Wald ratio	1	0.00253365	2.75819	1.42754	5.32917
Cerebellum	ADAM15	All	Wald ratio	1	0.0169962	1.83396	1.11455	3.01774
Cerebellum	ADAM15	GB	Wald ratio	1	0.577777	1.18806	0.647615	2.17953
Cortex	ADAM15	Non-GB	Wald ratio	1	0.00253365	3.91061	1.61356	9.47776
Cortex	ADAM15	All	Wald ratio	1	0.0169962	2.25956	1.15692	4.41308
Cortex	ADAM15	GB	Wald ratio	1	0.577777	1.26064	0.557687	2.84967
Frontal Cortex	ADAM15	Non-GB	Wald ratio	1	0.10648	2.20829	0.843917	5.77844
Frontal Cortex	ADAM15	All	Wald ratio	1	0.556533	1.24653	0.597984	2.59848
Frontal Cortex	ADAM15	GB	Wald ratio	1	0.754593	0.865513	0.349919	2.14082
Hippocampus	ADAM15	Non-GB	Wald ratio	1	0.10648	1.70472	0.892027	3.25781
Hippocampus	ADAM15	All	Wald ratio	1	0.556533	1.15995	0.707368	1.90208
Hippocampus	ADAM15	GB	Wald ratio	1	0.754593	0.907333	0.493121	1.66947
Hypothalamus	ADAM15	Non-GB	Wald ratio	1	0.00253365	3.0872	1.48511	6.41754
Hypothalamus	ADAM15	All	Wald ratio	1	0.0169962	1.96175	1.12805	3.41161
Hypothalamus	ADAM15	GB	Wald ratio	1	0.577777	1.21102	0.617106	2.37654
Nucleus Accumbens	ADAM15	Non-GB	Wald ratio	1	0.10648	1.95269	0.86645	4.4007
Nucleus Accumbens	ADAM15	All	Wald ratio	1	0.556533	1.2046	0.647685	2.24039
Nucleus Accumbens	ADAM15	GB	Wald ratio	1	0.754593	0.885143	0.411886	1.90217
Putamen	ADAM15	Non-GB	Wald ratio	1	0.00253365	2.58954	1.39629	4.80254
Putamen	ADAM15	All	Wald ratio	1	0.0169962	1.76608	1.10705	2.81742
Putamen	ADAM15	GB	Wald ratio	1	0.577777	1.1754	0.665351	2.07645
Spinal Cord	ADAM15	Non-GB	Wald ratio	1	0.10648	1.43685	0.925297	2.23121
Spinal Cord	ADAM15	All	Wald ratio	1	0.556533	1.10608	0.790372	1.54789
Spinal Cord	ADAM15	GB	Wald ratio	1	0.754593	0.936056	0.618525	1.4166
Substantia Nigra	ADAM15	Non-GB	Wald ratio	1	0.10648	1.46616	0.921302	2.33326
Substantia Nigra	ADAM15	All	Wald ratio	1	0.556533	1.11231	0.780079	1.58604
Substantia Nigra	ADAM15	GB	Wald ratio	1	0.754593	0.932615	0.602187	1.44435
Cerebellar Hemisphere	ADAM17	All	Wald ratio	1	0.134156	1.42871	0.895779	2.27871
Cerebellar Hemisphere	ADAM17	GB	Wald ratio	1	0.328659	1.33028	0.750327	2.35849
Cerebellar Hemisphere	ADAM17	Non-GB	Wald ratio	1	0.346196	1.34367	0.726703	2.48442
Cerebellum	ADAM17	All	Wald ratio	1	0.0206983	1.85642	1.09913	3.13548
Cerebellum	ADAM17	GB	Wald ratio	1	0.0784199	1.78343	0.936347	3.39685
Cerebellum	ADAM17	Non-GB	Wald ratio	1	0.13293	1.69961	0.850923	3.39475
Caudate	ADAM23	Non-GB	Wald ratio	1	0.0203271	0.546548	0.32809	0.910464
Caudate	ADAM23	All	Wald ratio	1	0.113333	0.730566	0.495325	1.07753
Caudate	ADAM23	GB	Wald ratio	1	0.99783	0.999328	0.615855	1.62158
Spinal Cord	ADAM28	GB	Wald ratio	1	0.36637	1.29071	0.741903	2.2455
Spinal Cord	ADAM28	All	Wald ratio	1	0.422065	1.20303	0.766116	1.88912
Spinal Cord	ADAM28	Non-GB	Wald ratio	1	0.776318	1.08967	0.602573	1.97053
Frontal Cortex	ADAMTS10	Non-GB	Wald ratio	1	0.405916	0.627861	0.209489	1.88176
Frontal Cortex	ADAMTS10	All	Wald ratio	1	0.866721	0.931311	0.405659	2.1381
Frontal Cortex	ADAMTS10	GB	Wald ratio	1	0.89333	1.07173	0.389338	2.95015
Cerebellar Hemisphere	ADAMTS13	GB	Wald ratio	1	0.203982	0.690952	0.390592	1.22229
Cerebellar Hemisphere	ADAMTS13	All	Wald ratio	1	0.210308	0.742478	0.465967	1.18307
Cerebellar Hemisphere	ADAMTS13	Non-GB	Wald ratio	1	0.428429	0.781414	0.424375	1.43884
Cerebellum	ADAMTS13	GB	Wald ratio	1	0.203982	0.673906	0.366551	1.23898
Cerebellum	ADAMTS13	All	Wald ratio	1	0.210308	0.727688	0.442533	1.19659
Cerebellum	ADAMTS13	Non-GB	Wald ratio	1	0.428429	0.768498	0.400494	1.47465
Cortex	ADAMTS13	GB	Wald ratio	1	0.203982	0.622203	0.299211	1.29386
Cortex	ADAMTS13	All	Wald ratio	1	0.210308	0.682374	0.375262	1.24082
Cortex	ADAMTS13	Non-GB	Wald ratio	1	0.428429	0.72864	0.332826	1.59518
Frontal Cortex	ADAMTS13	All	Wald ratio	1	0.256501	0.679537	0.34865	1.32445
Frontal Cortex	ADAMTS13	GB	Wald ratio	1	0.396085	0.702837	0.31128	1.58693
Frontal Cortex	ADAMTS13	Non-GB	Wald ratio	1	0.453633	0.716452	0.29952	1.71376
Putamen	ADAMTS13	GB	Wald ratio	1	0.596045	0.784546	0.319872	1.92425
Putamen	ADAMTS13	All	Wald ratio	1	0.758102	0.891154	0.427999	1.85551
Putamen	ADAMTS13	Non-GB	Wald ratio	1	0.963343	0.977722	0.374062	2.55557
Cerebellar Hemisphere	ADAMTS16	All	Wald ratio	1	0.00273332	2.88365	1.44235	5.76521
Cerebellar Hemisphere	ADAMTS16	Non-GB	Wald ratio	1	0.00667531	3.52568	1.41851	8.763
Cerebellar Hemisphere	ADAMTS16	GB	Wald ratio	1	0.103753	2.02768	0.865264	4.7517
Anterior Cingulate Cortex	ADAMTS2	GB	Wald ratio	1	0.523237	1.19138	0.695906	2.03962
Anterior Cingulate Cortex	ADAMTS2	Non-GB	Wald ratio	1	0.614326	0.862245	0.484461	1.53462
Anterior Cingulate Cortex	ADAMTS2	All	Wald ratio	1	0.985526	1.00407	0.647543	1.55689
Cortex	ADAMTS2	GB	Wald ratio	1	0.523237	1.29445	0.586064	2.85907
Cortex	ADAMTS2	Non-GB	Wald ratio	1	0.614326	0.803766	0.343656	1.87991
Cortex	ADAMTS2	All	Wald ratio	1	0.985526	1.006	0.527036	1.92024
Frontal Cortex	ADAMTS2	GB	Wald ratio	1	0.523237	1.23591	0.644998	2.36817
Frontal Cortex	ADAMTS2	Non-GB	Wald ratio	1	0.614326	0.835877	0.416205	1.67871
Frontal Cortex	ADAMTS2	All	Wald ratio	1	0.985526	1.00492	0.591182	1.70822
Hippocampus	ADAMTS2	GB	Wald ratio	1	0.523237	1.20789	0.676357	2.15714
Hippocampus	ADAMTS2	Non-GB	Wald ratio	1	0.614326	0.852259	0.457639	1.58716
Hippocampus	ADAMTS2	All	Wald ratio	1	0.985526	1.00439	0.6258	1.61201
Amygdala	ADAMTS8	All	Wald ratio	1	0.201119	1.47459	0.81295	2.67473
Amygdala	ADAMTS8	Non-GB	Wald ratio	1	0.897221	0.951944	0.45089	2.0098
Cerebellar Hemisphere	ADAT1	All	Wald ratio	1	0.0762907	0.659203	0.415823	1.04503
Cerebellar Hemisphere	ADAT1	GB	Wald ratio	1	0.0989407	0.622216	0.354136	1.09323
Cerebellar Hemisphere	ADAT1	Non-GB	Wald ratio	1	0.526293	0.820498	0.444953	1.51301
Cortex	ADAT1	All	Wald ratio	1	0.0762907	0.460834	0.19567	1.08534
Cortex	ADAT1	GB	Wald ratio	1	0.0989407	0.413926	0.14517	1.18024
Cortex	ADAT1	Non-GB	Wald ratio	1	0.526293	0.692253	0.221918	2.15942
Caudate	ADCK1	GB	Wald ratio	1	0.590884	0.764281	0.286799	2.03671
Caudate	ADCK1	All	Wald ratio	1	0.82051	0.911691	0.410195	2.02631
Caudate	ADCK1	Non-GB	Wald ratio	1	0.913956	0.943913	0.331283	2.68945
Cerebellar Hemisphere	ADCK1	All	Wald ratio	1	0.693999	1.11898	0.63914	1.95907
Cerebellar Hemisphere	ADCK1	Non-GB	Wald ratio	1	0.79512	1.10313	0.525883	2.31398
Cerebellar Hemisphere	ADCK1	GB	Wald ratio	1	0.963088	0.983947	0.49581	1.95267
Cerebellum	ADCK1	All	Wald ratio	1	0.918356	1.03638	0.523328	2.05241
Cerebellum	ADCK1	Non-GB	Wald ratio	1	0.955776	1.02581	0.416783	2.52478
Cerebellum	ADCK1	GB	Wald ratio	1	0.961972	0.979889	0.425077	2.25884
Cortex	ADCK1	All	Wald ratio	1	0.918356	0.964947	0.487747	1.90903
Cortex	ADCK1	Non-GB	Wald ratio	1	0.955776	0.974876	0.396614	2.39624
Cortex	ADCK1	GB	Wald ratio	1	0.961972	1.02049	0.443235	2.34956
Hippocampus	ADCK1	All	Wald ratio	1	0.918356	1.03057	0.579428	1.83298
Hippocampus	ADCK1	Non-GB	Wald ratio	1	0.955776	1.02171	0.478281	2.18258
Hippocampus	ADCK1	GB	Wald ratio	1	0.961972	0.983024	0.486289	1.98717
Nucleus Accumbens	ADCK1	All	Wald ratio	1	0.693999	1.16826	0.538366	2.53512
Nucleus Accumbens	ADCK1	Non-GB	Wald ratio	1	0.79512	1.14542	0.411055	3.19174
Nucleus Accumbens	ADCK1	GB	Wald ratio	1	0.963088	0.977863	0.3789	2.52366
Putamen	ADCK1	All	Wald ratio	1	0.335049	0.694913	0.331545	1.45653
Putamen	ADCK1	Non-GB	Wald ratio	1	0.478227	0.702565	0.264821	1.86389
Putamen	ADCK1	GB	Wald ratio	1	0.486478	0.724704	0.292629	1.79475
Spinal Cord	ADCK1	Non-GB	Wald ratio	1	0.77896	1.08355	0.618719	1.8976
Spinal Cord	ADCK1	All	Wald ratio	1	0.904633	1.02637	0.6705	1.57111
Spinal Cord	ADCK1	GB	Wald ratio	1	0.925852	1.02502	0.609078	1.72502
Substantia Nigra	ADCK1	All	Wald ratio	1	0.918356	1.02115	0.684425	1.52352
Substantia Nigra	ADCK1	Non-GB	Wald ratio	1	0.955776	1.01503	0.599012	1.71999
Substantia Nigra	ADCK1	GB	Wald ratio	1	0.961972	0.988174	0.605963	1.61147
Amygdala	ADCY1	Non-GB	Wald ratio	1	0.0603766	1.74722	0.975939	3.12803
Amygdala	ADCY1	All	Wald ratio	1	0.508083	1.16162	0.745381	1.81029
Amygdala	ADCY1	GB	Wald ratio	1	0.677126	0.891019	0.517604	1.53383
Anterior Cingulate Cortex	ADCY1	Non-GB	Wald ratio	1	0.0603766	1.80967	0.974444	3.36081
Anterior Cingulate Cortex	ADCY1	All	Wald ratio	1	0.508083	1.17262	0.731721	1.87919
Anterior Cingulate Cortex	ADCY1	GB	Wald ratio	1	0.677126	0.884571	0.496589	1.57568
Cerebellar Hemisphere	ADCY1	Non-GB	Wald ratio	1	0.0623843	0.483965	0.225588	1.03827
Cerebellar Hemisphere	ADCY1	All	Wald ratio	1	0.387817	0.773935	0.43262	1.38453
Cerebellar Hemisphere	ADCY1	GB	Wald ratio	1	0.893537	1.04982	0.51511	2.13957
Cortex	ADCY1	Non-GB	Wald ratio	1	0.0721296	1.94641	0.941873	4.0223
Cortex	ADCY1	All	Wald ratio	1	0.498808	1.21017	0.696255	2.10343
Cortex	ADCY1	GB	Wald ratio	1	0.726701	0.886306	0.450449	1.7439
Frontal Cortex	ADCY1	GB	Wald ratio	1	0.721839	0.883039	0.445214	1.75142
Frontal Cortex	ADCY1	Non-GB	Wald ratio	1	0.799879	1.09934	0.528591	2.28635
Frontal Cortex	ADCY1	All	Wald ratio	1	0.921965	0.972469	0.556279	1.70004
Amygdala	ADCY10P1	Non-GB	Wald ratio	1	0.0270464	0.594669	0.375113	0.942733
Amygdala	ADCY10P1	All	Wald ratio	1	0.166833	0.780699	0.549604	1.10896
Amygdala	ADCY10P1	GB	Wald ratio	1	0.513935	0.86646	0.563403	1.33253
Anterior Cingulate Cortex	ADCY10P1	Non-GB	Wald ratio	1	0.0270464	0.570365	0.346715	0.93828
Anterior Cingulate Cortex	ADCY10P1	All	Wald ratio	1	0.166833	0.765334	0.523816	1.11821
Anterior Cingulate Cortex	ADCY10P1	GB	Wald ratio	1	0.513935	0.856545	0.538038	1.3636
Caudate	ADCY10P1	Non-GB	Wald ratio	1	0.587134	1.24997	0.558632	2.79689
Caudate	ADCY10P1	GB	Wald ratio	1	0.796935	0.909804	0.442842	1.86916
Caudate	ADCY10P1	All	Wald ratio	1	0.964291	0.986054	0.533177	1.8236
Cerebellar Hemisphere	ADCY10P1	Non-GB	Wald ratio	1	0.587134	0.843183	0.455541	1.56069
Cerebellar Hemisphere	ADCY10P1	GB	Wald ratio	1	0.796935	1.07494	0.619916	1.86395
Cerebellar Hemisphere	ADCY10P1	All	Wald ratio	1	0.964291	1.01079	0.631722	1.61733
Cerebellum	ADCY10P1	Non-GB	Wald ratio	1	0.587134	1.21498	0.601593	2.45379
Cerebellum	ADCY10P1	GB	Wald ratio	1	0.796935	0.920813	0.491204	1.72616
Cerebellum	ADCY10P1	All	Wald ratio	1	0.964291	0.987818	0.577598	1.68938
Cortex	ADCY10P1	Non-GB	Wald ratio	1	0.0270464	1.97288	1.08015	3.60346
Cortex	ADCY10P1	All	Wald ratio	1	0.166833	1.38217	0.873529	2.18699
Cortex	ADCY10P1	GB	Wald ratio	1	0.513935	1.2061	0.687072	2.11723
Frontal Cortex	ADCY10P1	Non-GB	Wald ratio	1	0.0270464	2.00848	1.08234	3.72709
Frontal Cortex	ADCY10P1	All	Wald ratio	1	0.166833	1.39399	0.870427	2.23249
Frontal Cortex	ADCY10P1	GB	Wald ratio	1	0.513935	1.21207	0.68032	2.15943
Hippocampus	ADCY10P1	Non-GB	Wald ratio	1	0.587134	0.818914	0.398163	1.68428
Hippocampus	ADCY10P1	GB	Wald ratio	1	0.796935	1.08832	0.571184	2.07366
Hippocampus	ADCY10P1	All	Wald ratio	1	0.964291	1.01265	0.583945	1.75611
Hypothalamus	ADCY10P1	Non-GB	Wald ratio	1	0.0270464	1.78069	1.06766	2.96992
Hypothalamus	ADCY10P1	All	Wald ratio	1	0.166833	1.31631	0.891528	1.9435
Hypothalamus	ADCY10P1	GB	Wald ratio	1	0.513935	1.17249	0.727091	1.89073
Nucleus Accumbens	ADCY10P1	Non-GB	Wald ratio	1	0.587134	0.798035	0.353475	1.80171
Nucleus Accumbens	ADCY10P1	GB	Wald ratio	1	0.796935	1.10029	0.531292	2.27868
Nucleus Accumbens	ADCY10P1	All	Wald ratio	1	0.964291	1.0143	0.544715	1.88871
Putamen	ADCY10P1	Non-GB	Wald ratio	1	0.0270464	0.551683	0.325602	0.934742
Putamen	ADCY10P1	All	Wald ratio	1	0.166833	0.75329	0.504107	1.12565
Putamen	ADCY10P1	GB	Wald ratio	1	0.513935	0.848715	0.518617	1.38892
Spinal Cord	ADCY10P1	Non-GB	Wald ratio	1	0.587134	1.15564	0.685583	1.94798
Spinal Cord	ADCY10P1	GB	Wald ratio	1	0.796935	0.940558	0.589739	1.50007
Spinal Cord	ADCY10P1	All	Wald ratio	1	0.964291	0.990936	0.665164	1.47626
Substantia Nigra	ADCY10P1	Non-GB	Wald ratio	1	0.587134	1.15925	0.680015	1.97624
Substantia Nigra	ADCY10P1	GB	Wald ratio	1	0.796935	0.939313	0.58305	1.51327
Substantia Nigra	ADCY10P1	All	Wald ratio	1	0.964291	0.990741	0.659331	1.48873
Caudate	ADCY2	All	Wald ratio	1	0.397451	1.23928	0.753986	2.03692
Caudate	ADCY2	GB	Wald ratio	1	0.490132	1.23845	0.674664	2.27337
Caudate	ADCY2	Non-GB	Wald ratio	1	0.570359	1.20905	0.627644	2.32903
Cerebellar Hemisphere	ADCY2	Non-GB	Wald ratio	1	0.387023	0.777561	0.439702	1.37503
Cerebellar Hemisphere	ADCY2	All	Wald ratio	1	0.601819	0.891885	0.580299	1.37077
Cerebellar Hemisphere	ADCY2	GB	Wald ratio	1	0.914616	1.02944	0.605733	1.74951
Nucleus Accumbens	ADCY2	All	Wald ratio	1	0.397451	1.27981	0.722711	2.26635
Nucleus Accumbens	ADCY2	GB	Wald ratio	1	0.490132	1.27883	0.635984	2.57146
Nucleus Accumbens	ADCY2	Non-GB	Wald ratio	1	0.570359	1.24398	0.585282	2.644
Putamen	ADCY2	All	Wald ratio	1	0.215568	1.38408	0.827461	2.31512
Putamen	ADCY2	GB	Wald ratio	1	0.259534	1.43584	0.765591	2.69288
Putamen	ADCY2	Non-GB	Wald ratio	1	0.449627	1.29852	0.659686	2.55599
Substantia Nigra	ADCY2	All	Wald ratio	1	0.352591	1.24357	0.785339	1.96918
Substantia Nigra	ADCY2	GB	Wald ratio	1	0.433093	1.252	0.71378	2.19607
Substantia Nigra	ADCY2	Non-GB	Wald ratio	1	0.548437	1.20389	0.656726	2.20692
Anterior Cingulate Cortex	ADCY3	All	Wald ratio	1	0.195173	1.61049	0.783118	3.31201
Anterior Cingulate Cortex	ADCY3	GB	Wald ratio	1	0.720723	1.17056	0.493651	2.77566
Cerebellum	ADCY3	All	Wald ratio	1	0.54203	0.780726	0.352323	1.73004
Cerebellum	ADCY3	Non-GB	Wald ratio	1	0.653006	0.786955	0.276912	2.23644
Cerebellum	ADCY3	GB	Wald ratio	1	0.814422	0.889722	0.335365	2.36043
Cerebellum	ADCY4	Non-GB	Wald ratio	1	0.707855	1.24505	0.395671	3.91776
Cerebellum	ADCY4	GB	Wald ratio	1	0.782111	1.16208	0.400795	3.36937
Cerebellum	ADCY4	All	Wald ratio	1	0.893145	1.06137	0.445065	2.53112
Cortex	ADCY4	Non-GB	Wald ratio	1	0.127464	0.514797	0.219188	1.20908
Cortex	ADCY4	All	Wald ratio	1	0.128498	0.605774	0.317407	1.15613
Cortex	ADCY4	GB	Wald ratio	1	0.263658	0.636548	0.288308	1.40542
Substantia Nigra	ADCY5	GB	Wald ratio	1	0.266335	0.889789	0.72421	1.09323
Substantia Nigra	ADCY5	All	Wald ratio	1	0.338078	0.920554	0.77713	1.09045
Substantia Nigra	ADCY5	Non-GB	Wald ratio	1	0.409806	0.909804	0.726654	1.13912
Cerebellar Hemisphere	ADCY8	GB	Wald ratio	1	0.579266	0.777837	0.320024	1.89058
Cerebellar Hemisphere	ADCY8	Non-GB	Wald ratio	1	0.679802	1.22154	0.472285	3.15942
Cerebellar Hemisphere	ADCY8	All	Wald ratio	1	0.892689	0.951414	0.461425	1.96173
Cerebellar Hemisphere	ADD1	GB	Wald ratio	1	0.420018	0.598105	0.171481	2.08612
Cerebellar Hemisphere	ADD1	Non-GB	Wald ratio	1	0.478691	1.66953	0.404322	6.89385
Cerebellar Hemisphere	ADD1	All	Wald ratio	1	0.734421	0.831804	0.287041	2.41044
Cerebellum	ADD1	All	Wald ratio	1	0.440055	0.732179	0.331852	1.61544
Cerebellum	ADD1	GB	Wald ratio	1	0.538727	0.736892	0.278383	1.95059
Cerebellum	ADD1	Non-GB	Wald ratio	1	0.903344	0.937341	0.32986	2.66358
Cerebellum	ADD3	Non-GB	Wald ratio	1	0.0783203	2.85556	0.887903	9.1837
Cerebellum	ADD3	GB	Wald ratio	1	0.291416	0.559264	0.189995	1.64623
Cerebellum	ADD3	All	Wald ratio	1	0.753824	1.15238	0.474925	2.79618
Cortex	ADGRA2	Non-GB	Wald ratio	1	0.712875	0.811783	0.267366	2.46476
Cortex	ADGRA2	All	Wald ratio	1	0.836663	1.09311	0.468892	2.54834
Cortex	ADGRA2	GB	Wald ratio	1	0.85001	1.1055	0.390919	3.12631
Nucleus Accumbens	ADGRA2	Non-GB	Wald ratio	1	0.46674	0.591954	0.144225	2.42959
Nucleus Accumbens	ADGRA2	All	Wald ratio	1	0.931326	0.953422	0.322211	2.82117
Putamen	ADGRB1	All	Wald ratio	1	0.0980611	0.672325	0.42005	1.07611
Putamen	ADGRB1	GB	Wald ratio	1	0.189394	0.675726	0.376303	1.2134
Putamen	ADGRB1	Non-GB	Wald ratio	1	0.377929	0.754903	0.404065	1.41036
Amygdala	ADGRB2	Non-GB	Wald ratio	1	0.0861476	0.642455	0.38759	1.06491
Amygdala	ADGRB2	All	Wald ratio	1	0.285169	0.8108	0.551916	1.19112
Amygdala	ADGRB2	GB	Wald ratio	1	0.630273	0.890663	0.55584	1.42718
Anterior Cingulate Cortex	ADGRB2	GB	Wald ratio	1	0.264192	1.35287	0.795877	2.29966
Anterior Cingulate Cortex	ADGRB2	All	Wald ratio	1	0.400454	1.20388	0.781155	1.85536
Anterior Cingulate Cortex	ADGRB2	Non-GB	Wald ratio	1	0.844755	0.944924	0.535964	1.66594
Caudate	ADGRB2	Non-GB	Wald ratio	1	0.0861476	0.591386	0.324576	1.07752
Caudate	ADGRB2	All	Wald ratio	1	0.285169	0.779583	0.493801	1.23076
Caudate	ADGRB2	GB	Wald ratio	1	0.630273	0.871565	0.497972	1.52544
Cerebellar Hemisphere	ADGRB2	Non-GB	Wald ratio	1	0.0861476	0.577748	0.308753	1.0811
Cerebellar Hemisphere	ADGRB2	All	Wald ratio	1	0.285169	0.771009	0.478565	1.24216
Cerebellar Hemisphere	ADGRB2	GB	Wald ratio	1	0.630273	0.86626	0.482787	1.55432
Cerebellum	ADGRB2	Non-GB	Wald ratio	1	0.0861476	0.575803	0.30653	1.08162
Cerebellum	ADGRB2	All	Wald ratio	1	0.285169	0.769777	0.476402	1.24382
Cerebellum	ADGRB2	GB	Wald ratio	1	0.630273	0.865496	0.480631	1.55854
Cortex	ADGRB2	Non-GB	Wald ratio	1	0.102091	0.634007	0.36713	1.09488
Cortex	ADGRB2	All	Wald ratio	1	0.280423	0.795382	0.524849	1.20536
Cortex	ADGRB2	GB	Wald ratio	1	0.599309	0.872373	0.524193	1.45182
Frontal Cortex	ADGRB2	Non-GB	Wald ratio	1	0.0861476	0.629268	0.370747	1.06805
Frontal Cortex	ADGRB2	All	Wald ratio	1	0.285169	0.802868	0.536752	1.20092
Frontal Cortex	ADGRB2	GB	Wald ratio	1	0.630273	0.885842	0.540748	1.45117
Hippocampus	ADGRB2	Non-GB	Wald ratio	1	0.0861476	0.590705	0.323775	1.0777
Hippocampus	ADGRB2	All	Wald ratio	1	0.285169	0.779157	0.493037	1.23132
Hippocampus	ADGRB2	GB	Wald ratio	1	0.630273	0.871302	0.49721	1.52685
Nucleus Accumbens	ADGRB2	Non-GB	Wald ratio	1	0.0861476	0.596579	0.330712	1.07618
Nucleus Accumbens	ADGRB2	All	Wald ratio	1	0.285169	0.782821	0.499635	1.22651
Nucleus Accumbens	ADGRB2	GB	Wald ratio	1	0.630273	0.873562	0.503784	1.51476
Putamen	ADGRB2	Non-GB	Wald ratio	1	0.0861476	0.620616	0.359914	1.07016
Putamen	ADGRB2	All	Wald ratio	1	0.285169	0.797616	0.526863	1.20751
Putamen	ADGRB2	GB	Wald ratio	1	0.630273	0.882639	0.530902	1.46741
Spinal Cord	ADGRB2	Non-GB	Wald ratio	1	0.102091	0.636847	0.370756	1.09391
Spinal Cord	ADGRB2	All	Wald ratio	1	0.280423	0.79717	0.528178	1.20316
Spinal Cord	ADGRB2	GB	Wald ratio	1	0.599309	0.873542	0.527524	1.44653
Substantia Nigra	ADGRB2	Non-GB	Wald ratio	1	0.0861476	0.662099	0.41342	1.06036
Substantia Nigra	ADGRB2	All	Wald ratio	1	0.285169	0.822458	0.574703	1.17702
Substantia Nigra	ADGRB2	GB	Wald ratio	1	0.630273	0.897711	0.57851	1.39304
Anterior Cingulate Cortex	ADGRB3	GB	Wald ratio	1	0.0434993	2.17569	1.02293	4.62753
Anterior Cingulate Cortex	ADGRB3	All	Wald ratio	1	0.0444975	1.87859	1.01561	3.47486
Anterior Cingulate Cortex	ADGRB3	Non-GB	Wald ratio	1	0.16342	1.77115	0.792715	3.95726
Caudate	ADGRB3	GB	Wald ratio	1	0.0339043	2.4207	1.0695	5.47902
Caudate	ADGRB3	All	Wald ratio	1	0.0393425	2.01326	1.03475	3.91709
Caudate	ADGRB3	Non-GB	Wald ratio	1	0.167375	1.84492	0.773395	4.401
Frontal Cortex	ADGRB3	Non-GB	Wald ratio	1	0.205591	0.537019	0.205065	1.40633
Frontal Cortex	ADGRB3	All	Wald ratio	1	0.303716	0.680678	0.327025	1.41678
Frontal Cortex	ADGRB3	GB	Wald ratio	1	0.510656	0.739197	0.300417	1.81885
Nucleus Accumbens	ADGRB3	GB	Wald ratio	1	0.0481318	2.77355	1.0084	7.62849
Nucleus Accumbens	ADGRB3	All	Wald ratio	1	0.0507164	2.27687	0.997422	5.19756
Nucleus Accumbens	ADGRB3	Non-GB	Wald ratio	1	0.163404	2.15514	0.731988	6.34524
Amygdala	ADGRF5	GB	Wald ratio	1	0.247999	0.702956	0.386563	1.27831
Amygdala	ADGRF5	All	Wald ratio	1	0.318843	0.784817	0.487371	1.2638
Amygdala	ADGRG1	GB	Wald ratio	1	0.170465	0.678533	0.389701	1.18144
Amygdala	ADGRG1	All	Wald ratio	1	0.4636	0.843875	0.53596	1.32869
Amygdala	ADGRG1	Non-GB	Wald ratio	1	0.649716	1.14928	0.63045	2.09507
Anterior Cingulate Cortex	ADGRG1	GB	Wald ratio	1	0.164123	1.56308	0.833139	2.93253
Anterior Cingulate Cortex	ADGRG1	All	Wald ratio	1	0.397675	1.24898	0.746107	2.09077
Anterior Cingulate Cortex	ADGRG1	Non-GB	Wald ratio	1	0.774025	0.904946	0.457619	1.78954
Caudate	ADGRG1	GB	Wald ratio	1	0.164123	1.69703	0.805606	3.57483
Caudate	ADGRG1	All	Wald ratio	1	0.397675	1.30115	0.706945	2.39481
Caudate	ADGRG1	Non-GB	Wald ratio	1	0.774025	0.888459	0.396285	1.9919
Cerebellum	ADGRG1	GB	Wald ratio	1	0.170465	0.505482	0.19056	1.34085
Cerebellum	ADGRG1	All	Wald ratio	1	0.4636	0.741843	0.333811	1.64863
Cerebellum	ADGRG1	Non-GB	Wald ratio	1	0.649716	1.27731	0.444175	3.67315
Cortex	ADGRG1	GB	Wald ratio	1	0.164123	0.589361	0.279843	1.24122
Cortex	ADGRG1	All	Wald ratio	1	0.397675	0.768612	0.417682	1.41439
Cortex	ADGRG1	Non-GB	Wald ratio	1	0.774025	1.1255	0.50214	2.52272
Frontal Cortex	ADGRG1	GB	Wald ratio	1	0.164123	0.624606	0.321865	1.2121
Frontal Cortex	ADGRG1	All	Wald ratio	1	0.397675	0.791157	0.459725	1.36153
Frontal Cortex	ADGRG1	Non-GB	Wald ratio	1	0.774025	1.11098	0.541615	2.27888
Hypothalamus	ADGRG1	GB	Wald ratio	1	0.164123	1.87395	0.773606	4.53938
Hypothalamus	ADGRG1	All	Wald ratio	1	0.397675	1.36699	0.662436	2.8209
Hypothalamus	ADGRG1	Non-GB	Wald ratio	1	0.774025	0.868973	0.333143	2.26664
Nucleus Accumbens	ADGRG1	GB	Wald ratio	1	0.164123	1.62925	0.819138	3.24056
Nucleus Accumbens	ADGRG1	All	Wald ratio	1	0.397675	1.27502	0.726094	2.23894
Nucleus Accumbens	ADGRG1	Non-GB	Wald ratio	1	0.774025	0.896594	0.425585	1.88888
Hippocampus	ADGRL1	All	Wald ratio	1	0.371978	1.12665	0.867144	1.46382
Hippocampus	ADGRL1	GB	Wald ratio	1	0.610717	1.08715	0.788069	1.49973
Hippocampus	ADGRL1	Non-GB	Wald ratio	1	0.787528	1.04917	0.740039	1.48743
Frontal Cortex	ADGRL2	Non-GB	Wald ratio	1	0.0607676	2.15686	0.96583	4.81665
Frontal Cortex	ADGRL2	All	Wald ratio	1	0.315568	1.3665	0.742627	2.51447
Frontal Cortex	ADGRL2	GB	Wald ratio	1	0.679528	0.854276	0.404636	1.80357
Caudate	ADGRV1	All	Wald ratio	1	0.197128	0.736766	0.463146	1.17204
Caudate	ADGRV1	Non-GB	Wald ratio	1	0.206718	0.671267	0.361563	1.24625
Caudate	ADGRV1	GB	Wald ratio	1	0.386757	0.777198	0.439172	1.3754
Nucleus Accumbens	ADGRV1	GB	Wald ratio	1	0.128103	1.88459	0.833125	4.26309
Nucleus Accumbens	ADGRV1	All	Wald ratio	1	0.345865	1.37485	0.709227	2.66517
Nucleus Accumbens	ADGRV1	Non-GB	Wald ratio	1	0.795292	0.891091	0.372908	2.12932
Amygdala	ADH5	All	Wald ratio	1	0.744491	1.0622	0.738937	1.52688
Amygdala	ADH5	Non-GB	Wald ratio	1	0.864544	1.04247	0.646423	1.68117
Amygdala	ADH5	GB	Wald ratio	1	0.98315	1.00483	0.642766	1.57083
Anterior Cingulate Cortex	ADH5	All	Wald ratio	1	0.744491	1.06205	0.739452	1.52539
Anterior Cingulate Cortex	ADH5	Non-GB	Wald ratio	1	0.864544	1.04237	0.647073	1.67916
Anterior Cingulate Cortex	ADH5	GB	Wald ratio	1	0.98315	1.00481	0.643422	1.56919
Caudate	ADH5	All	Wald ratio	1	0.744491	1.08763	0.656283	1.80248
Caudate	ADH5	Non-GB	Wald ratio	1	0.864544	1.05961	0.544784	2.06096
Caudate	ADH5	GB	Wald ratio	1	0.98315	1.00672	0.5405	1.87511
Cerebellar Hemisphere	ADH5	All	Wald ratio	1	0.744491	0.939757	0.646744	1.36552
Cerebellar Hemisphere	ADH5	Non-GB	Wald ratio	1	0.864544	0.958073	0.585709	1.56717
Cerebellar Hemisphere	ADH5	GB	Wald ratio	1	0.98315	0.995055	0.628119	1.57635
Cerebellum	ADH5	All	Wald ratio	1	0.744491	0.891297	0.446131	1.78067
Cerebellum	ADH5	Non-GB	Wald ratio	1	0.864544	0.923738	0.371303	2.2981
Cerebellum	ADH5	GB	Wald ratio	1	0.98315	0.99086	0.422628	2.32309
Cortex	ADH5	All	Wald ratio	1	0.744491	1.08425	0.666591	1.76361
Cortex	ADH5	Non-GB	Wald ratio	1	0.864544	1.05734	0.557167	2.00654
Cortex	ADH5	GB	Wald ratio	1	0.98315	1.00647	0.552946	1.83199
Frontal Cortex	ADH5	All	Wald ratio	1	0.744491	1.06609	0.725517	1.56653
Frontal Cortex	ADH5	Non-GB	Wald ratio	1	0.864544	1.0451	0.629561	1.73492
Frontal Cortex	ADH5	GB	Wald ratio	1	0.98315	1.00512	0.625785	1.61439
Hippocampus	ADH5	All	Wald ratio	1	0.730106	0.915083	0.552716	1.51502
Hippocampus	ADH5	Non-GB	Wald ratio	1	0.798513	0.917035	0.471611	1.78315
Hippocampus	ADH5	GB	Wald ratio	1	0.962679	1.01496	0.544909	1.89049
Hypothalamus	ADH5	All	Wald ratio	1	0.744491	0.933871	0.618865	1.40922
Hypothalamus	ADH5	Non-GB	Wald ratio	1	0.864544	0.953933	0.554872	1.64
Hypothalamus	ADH5	GB	Wald ratio	1	0.98315	0.994556	0.599269	1.65058
Nucleus Accumbens	ADH5	All	Wald ratio	1	0.720749	1.0985	0.65627	1.83874
Nucleus Accumbens	ADH5	Non-GB	Wald ratio	1	0.840934	1.07192	0.54399	2.11221
Nucleus Accumbens	ADH5	GB	Wald ratio	1	0.977912	1.009	0.535009	1.90293
Putamen	ADH5	Non-GB	Wald ratio	1	0.79983	1.09179	0.553791	2.15243
Putamen	ADH5	All	Wald ratio	1	0.893285	0.965622	0.579201	1.60985
Putamen	ADH5	GB	Wald ratio	1	0.96856	0.987518	0.528783	1.84422
Spinal Cord	ADH5	GB	Wald ratio	1	0.543471	1.13711	0.751257	1.72113
Spinal Cord	ADH5	Non-GB	Wald ratio	1	0.679693	1.09754	0.705575	1.70724
Spinal Cord	ADH5	All	Wald ratio	1	0.71945	1.0637	0.759408	1.48992
Substantia Nigra	ADH5	GB	Wald ratio	1	0.546641	1.09399	0.816891	1.46508
Substantia Nigra	ADH5	Non-GB	Wald ratio	1	0.686127	1.06787	0.776603	1.46838
Substantia Nigra	ADH5	All	Wald ratio	1	0.751222	1.03967	0.817418	1.32235
Amygdala	ADHFE1	All	Wald ratio	1	0.0108796	0.538086	0.333961	0.866977
Amygdala	ADHFE1	GB	Wald ratio	1	0.0340869	0.531181	0.295874	0.953627
Amygdala	ADHFE1	Non-GB	Wald ratio	1	0.154342	0.634478	0.339258	1.18659
Anterior Cingulate Cortex	ADHFE1	All	Wald ratio	1	0.0108796	0.523152	0.317734	0.861374
Anterior Cingulate Cortex	ADHFE1	GB	Wald ratio	1	0.0340869	0.516136	0.279953	0.951573
Anterior Cingulate Cortex	ADHFE1	Non-GB	Wald ratio	1	0.154342	0.621502	0.323004	1.19585
Frontal Cortex	ADHFE1	All	Wald ratio	1	0.003833	2.40289	1.32636	4.35317
Frontal Cortex	ADHFE1	GB	Wald ratio	1	0.0224074	2.33653	1.12772	4.8411
Frontal Cortex	ADHFE1	Non-GB	Wald ratio	1	0.128047	1.83364	0.839827	4.00347
Hippocampus	ADHFE1	All	Wald ratio	1	0.003833	0.402566	0.217262	0.745915
Hippocampus	ADHFE1	GB	Wald ratio	1	0.0224074	0.414437	0.194579	0.882718
Hippocampus	ADHFE1	Non-GB	Wald ratio	1	0.128047	0.532975	0.23699	1.19863
Nucleus Accumbens	ADHFE1	All	Wald ratio	1	0.0010514	2.89927	1.5337	5.48071
Nucleus Accumbens	ADHFE1	GB	Wald ratio	1	0.0129191	2.68935	1.23284	5.86665
Nucleus Accumbens	ADHFE1	Non-GB	Wald ratio	1	0.0298096	2.53509	1.0953	5.86747
Spinal Cord	ADHFE1	All	Wald ratio	1	0.00454059	2.02101	1.24317	3.28555
Spinal Cord	ADHFE1	GB	Wald ratio	1	0.0180316	2.05394	1.13117	3.72948
Spinal Cord	ADHFE1	Non-GB	Wald ratio	1	0.155397	1.58815	0.83897	3.00632
Cerebellar Hemisphere	ADI1	Non-GB	Wald ratio	1	0.846698	0.917345	0.382553	2.19975
Cerebellar Hemisphere	ADI1	GB	Wald ratio	1	0.869254	0.933612	0.412034	2.11544
Cerebellar Hemisphere	ADI1	All	Wald ratio	1	0.993743	1.00267	0.515333	1.95086
Caudate	ADRM1	GB	Wald ratio	1	0.569975	0.74973	0.277528	2.02537
Caudate	ADRM1	All	Wald ratio	1	0.604456	0.808307	0.3613	1.80836
Caudate	ADRM1	Non-GB	Wald ratio	1	0.712542	0.820482	0.286382	2.35068
Cerebellar Hemisphere	ADSL	Non-GB	Wald ratio	1	0.71444	0.86565	0.399673	1.8749
Cerebellar Hemisphere	ADSL	GB	Wald ratio	1	0.714615	1.1444	0.555381	2.35812
Cerebellar Hemisphere	ADSL	All	Wald ratio	1	0.734692	1.10722	0.614339	1.99553
Cerebellum	ADSL	Non-GB	Wald ratio	1	0.71444	0.834998	0.317819	2.19377
Cerebellum	ADSL	GB	Wald ratio	1	0.714615	1.18363	0.47948	2.92188
Cerebellum	ADSL	All	Wald ratio	1	0.734692	1.13576	0.543921	2.37157
Hippocampus	ADSS	Non-GB	Wald ratio	1	0.103263	0.483573	0.201773	1.15894
Hippocampus	ADSS	All	Wald ratio	1	0.451959	0.776023	0.400779	1.50261
Hippocampus	ADSS	GB	Wald ratio	1	0.791887	1.11461	0.497829	2.49556
Frontal Cortex	ADTRP	Non-GB	Wald ratio	1	0.0102589	3.49903	1.34468	9.10489
Frontal Cortex	ADTRP	All	Wald ratio	1	0.388875	1.37515	0.666267	2.83825
Frontal Cortex	ADTRP	GB	Wald ratio	1	0.609961	0.793531	0.32634	1.92955
Amygdala	AES	GB	Wald ratio	1	0.225269	1.61299	0.744789	3.49326
Amygdala	AES	All	Wald ratio	1	0.331698	1.36588	0.727766	2.56351
Amygdala	AES	Non-GB	Wald ratio	1	0.446028	1.38074	0.602203	3.1658
Anterior Cingulate Cortex	AES	GB	Wald ratio	1	0.225269	0.590411	0.251923	1.3837
Anterior Cingulate Cortex	AES	All	Wald ratio	1	0.331698	0.709172	0.35432	1.41941
Anterior Cingulate Cortex	AES	Non-GB	Wald ratio	1	0.446028	0.700764	0.280791	1.74888
Caudate	AES	GB	Wald ratio	1	0.225269	1.57041	0.757172	3.25709
Caudate	AES	All	Wald ratio	1	0.331698	1.34226	0.740824	2.43195
Caudate	AES	Non-GB	Wald ratio	1	0.446028	1.35604	0.619539	2.96808
Cerebellar Hemisphere	AES	Non-GB	Wald ratio	1	0.222988	1.83302	0.691664	4.8578
Cerebellar Hemisphere	AES	All	Wald ratio	1	0.579454	1.23342	0.587317	2.59031
Cerebellar Hemisphere	AES	GB	Wald ratio	1	0.898224	0.94217	0.378169	2.34732
Cerebellum	AES	Non-GB	Wald ratio	1	0.222988	0.533302	0.194018	1.4659
Cerebellum	AES	All	Wald ratio	1	0.579454	0.804405	0.372531	1.73695
Cerebellum	AES	GB	Wald ratio	1	0.898224	1.06375	0.412614	2.74243
Cortex	AES	GB	Wald ratio	1	0.225269	0.539692	0.199163	1.46246
Cortex	AES	All	Wald ratio	1	0.331698	0.668823	0.296883	1.50673
Cortex	AES	Non-GB	Wald ratio	1	0.446028	0.65955	0.226128	1.92372
Frontal Cortex	AES	GB	Wald ratio	1	0.225269	1.85981	0.682216	5.0701
Frontal Cortex	AES	All	Wald ratio	1	0.331698	1.4988	0.662049	3.39308
Frontal Cortex	AES	Non-GB	Wald ratio	1	0.446028	1.51999	0.51778	4.46209
Nucleus Accumbens	AES	Non-GB	Wald ratio	1	0.222988	1.86811	0.68373	5.10412
Nucleus Accumbens	AES	All	Wald ratio	1	0.579454	1.24155	0.577617	2.66861
Nucleus Accumbens	AES	GB	Wald ratio	1	0.898224	0.940415	0.366835	2.41084
Putamen	AES	GB	Wald ratio	1	0.225269	1.51146	0.775239	2.94684
Putamen	AES	All	Wald ratio	1	0.331698	1.30918	0.759905	2.25547
Putamen	AES	Non-GB	Wald ratio	1	0.446028	1.32148	0.645201	2.70659
Spinal Cord	AES	GB	Wald ratio	1	0.225269	1.5249	0.771019	3.01591
Spinal Cord	AES	All	Wald ratio	1	0.331698	1.31676	0.755446	2.29514
Spinal Cord	AES	Non-GB	Wald ratio	1	0.446028	1.3294	0.639169	2.76499
Substantia Nigra	AES	Non-GB	Wald ratio	1	0.222988	0.599152	0.262865	1.36566
Substantia Nigra	AES	All	Wald ratio	1	0.579454	0.837492	0.447283	1.56812
Substantia Nigra	AES	GB	Wald ratio	1	0.898224	1.05165	0.486121	2.27507
Cerebellar Hemisphere	AFAP1L2	GB	Wald ratio	1	0.803446	0.906118	0.416884	1.96949
Cerebellar Hemisphere	AFAP1L2	Non-GB	Wald ratio	1	0.831762	1.09455	0.475612	2.51894
Cerebellar Hemisphere	AFAP1L2	All	Wald ratio	1	0.905728	1.03899	0.55169	1.95671
Cerebellum	AFAP1L2	Non-GB	Wald ratio	1	0.748526	1.18124	0.426648	3.27045
Cerebellum	AFAP1L2	GB	Wald ratio	1	0.824954	0.898469	0.347907	2.32029
Cerebellum	AFAP1L2	All	Wald ratio	1	0.877312	1.06276	0.490678	2.30184
Cortex	AFAP1L2	GB	Wald ratio	1	0.81463	0.882317	0.309787	2.51296
Cortex	AFAP1L2	Non-GB	Wald ratio	1	0.901715	1.0734	0.348776	3.30352
Cortex	AFAP1L2	All	Wald ratio	1	0.956377	1.0241	0.436247	2.40411
Cerebellum	AFG3L1P	GB	Wald ratio	1	0.540026	0.743349	0.287869	1.91951
Cerebellum	AFG3L1P	All	Wald ratio	1	0.750245	0.880896	0.403462	1.9233
Cerebellum	AFG3L1P	Non-GB	Wald ratio	1	0.817913	0.886365	0.317415	2.47513
Cerebellar Hemisphere	AFMID	All	Wald ratio	1	0.000502619	4.12257	1.85622	9.15599
Cerebellar Hemisphere	AFMID	Non-GB	Wald ratio	1	0.000909167	6.01937	2.08425	17.3841
Cerebellar Hemisphere	AFMID	GB	Wald ratio	1	0.0429162	2.75298	1.0328	7.3382
Cerebellum	AFMID	All	Wald ratio	1	0.00301617	0.312322	0.144755	0.673862
Cerebellum	AFMID	Non-GB	Wald ratio	1	0.00492773	0.231429	0.0834383	0.641905
Cerebellum	AFMID	GB	Wald ratio	1	0.0720873	0.420395	0.163507	1.08088
Caudate	AGAP1	GB	Wald ratio	1	0.585048	0.776246	0.312711	1.92688
Caudate	AGAP1	All	Wald ratio	1	0.849898	0.931117	0.444619	1.94994
Caudate	AGAP1	Non-GB	Wald ratio	1	0.876871	1.07974	0.409079	2.84992
Putamen	AGAP1	GB	Wald ratio	1	0.567517	1.28913	0.539719	3.07911
Putamen	AGAP1	Non-GB	Wald ratio	1	0.852922	0.915787	0.361307	2.3212
Putamen	AGAP1	All	Wald ratio	1	0.860929	1.06531	0.524904	2.16208
Anterior Cingulate Cortex	AGAP6	All	Wald ratio	1	0.25777	1.40715	0.778795	2.54248
Anterior Cingulate Cortex	AGAP6	GB	Wald ratio	1	0.363198	1.39975	0.678008	2.88977
Anterior Cingulate Cortex	AGAP6	Non-GB	Wald ratio	1	0.562068	1.25725	0.579842	2.72607
Caudate	AGAP6	All	Wald ratio	1	0.151434	1.65538	0.831396	3.29601
Caudate	AGAP6	GB	Wald ratio	1	0.265075	1.616	0.694802	3.75856
Caudate	AGAP6	Non-GB	Wald ratio	1	0.467042	1.39824	0.566571	3.45071
Cerebellar Hemisphere	AGAP6	All	Wald ratio	1	0.188346	1.34772	0.86398	2.10231
Cerebellar Hemisphere	AGAP6	Non-GB	Wald ratio	1	0.303426	1.35843	0.757988	2.4345
Cerebellar Hemisphere	AGAP6	GB	Wald ratio	1	0.502734	1.20483	0.698641	2.07778
Cerebellum	AGAP6	All	Wald ratio	1	0.43007	1.249	0.718964	2.1698
Cerebellum	AGAP6	Non-GB	Wald ratio	1	0.562126	1.23649	0.60323	2.53453
Cerebellum	AGAP6	GB	Wald ratio	1	0.634911	1.17834	0.598517	2.31988
Hypothalamus	AGAP6	All	Wald ratio	1	0.43007	1.27079	0.700745	2.30457
Hypothalamus	AGAP6	Non-GB	Wald ratio	1	0.562126	1.25708	0.579971	2.72469
Hypothalamus	AGAP6	GB	Wald ratio	1	0.634911	1.19348	0.575089	2.47682
Nucleus Accumbens	AGAP6	All	Wald ratio	1	0.188346	0.620578	0.304842	1.26333
Nucleus Accumbens	AGAP6	Non-GB	Wald ratio	1	0.303426	0.612778	0.241107	1.55738
Nucleus Accumbens	AGAP6	GB	Wald ratio	1	0.502734	0.742359	0.310615	1.77421
Putamen	AGAP6	Non-GB	Wald ratio	1	0.585578	1.25644	0.553048	2.85444
Putamen	AGAP6	All	Wald ratio	1	0.808663	1.08045	0.577551	2.02126
Putamen	AGAP6	GB	Wald ratio	1	0.925548	0.964279	0.449644	2.06794
Spinal Cord	AGAP6	All	Wald ratio	1	0.174586	1.76957	0.776281	4.03382
Spinal Cord	AGAP6	Non-GB	Wald ratio	1	0.234062	1.94062	0.651134	5.78376
Spinal Cord	AGAP6	GB	Wald ratio	1	0.282222	1.70029	0.64618	4.47397
Cerebellum	AGL	GB	Wald ratio	1	0.0579576	0.425309	0.175743	1.02927
Cerebellum	AGL	Non-GB	Wald ratio	1	0.206283	1.84816	0.712978	4.79072
Cerebellum	AGL	All	Wald ratio	1	0.701599	0.868383	0.42189	1.78741
Frontal Cortex	AGL	GB	Wald ratio	1	0.0579576	2.05435	0.975998	4.32412
Frontal Cortex	AGL	Non-GB	Wald ratio	1	0.206283	0.596178	0.267316	1.32962
Frontal Cortex	AGL	All	Wald ratio	1	0.701599	1.12619	0.613196	2.06836
Amygdala	AGO1	Non-GB	Wald ratio	1	0.561312	0.792146	0.36088	1.73879
Amygdala	AGO1	GB	Wald ratio	1	0.870919	1.06336	0.506843	2.23092
Amygdala	AGO1	All	Wald ratio	1	0.922379	0.970601	0.532549	1.76898
Anterior Cingulate Cortex	AGRN	GB	Wald ratio	1	0.0189939	2.28569	1.14558	4.56044
Anterior Cingulate Cortex	AGRN	All	Wald ratio	1	0.0325152	1.84927	1.05252	3.24914
Anterior Cingulate Cortex	AGRN	Non-GB	Wald ratio	1	0.27525	1.51314	0.719016	3.18436
Caudate	AGRN	GB	Wald ratio	1	0.326791	1.56283	0.640216	3.81501
Caudate	AGRN	All	Wald ratio	1	0.577582	1.23	0.593598	2.54871
Caudate	AGRN	Non-GB	Wald ratio	1	0.967431	1.02004	0.393518	2.64405
Cortex	AGRN	All	Wald ratio	1	0.0536469	0.527582	0.27556	1.0101
Cortex	AGRN	GB	Wald ratio	1	0.0661507	0.477759	0.217277	1.05052
Cortex	AGRN	Non-GB	Wald ratio	1	0.164647	0.548512	0.235134	1.27954
Frontal Cortex	AGRN	All	Wald ratio	1	0.0536469	0.549854	0.299512	1.00944
Frontal Cortex	AGRN	GB	Wald ratio	1	0.0661507	0.501133	0.23982	1.04718
Frontal Cortex	AGRN	Non-GB	Wald ratio	1	0.164647	0.570231	0.258208	1.25931
Hippocampus	AGRN	All	Wald ratio	1	0.256884	0.682765	0.352999	1.3206
Hippocampus	AGRN	Non-GB	Wald ratio	1	0.307582	0.640253	0.271866	1.50781
Hippocampus	AGRN	GB	Wald ratio	1	0.35077	0.682645	0.306137	1.52221
Spinal Cord	AGRN	GB	Wald ratio	1	0.270468	0.692385	0.360071	1.33139
Spinal Cord	AGRN	All	Wald ratio	1	0.284125	0.747289	0.438517	1.27348
Spinal Cord	AGRN	Non-GB	Wald ratio	1	0.405521	0.742303	0.367814	1.49808
Amygdala	AHCTF1	Non-GB	Wald ratio	1	0.111552	0.692757	0.440778	1.08879
Amygdala	AHCTF1	GB	Wald ratio	1	0.330162	1.23514	0.807446	1.88938
Amygdala	AHCTF1	All	Wald ratio	1	0.682712	0.930393	0.658301	1.31495
Anterior Cingulate Cortex	AHCTF1	Non-GB	Wald ratio	1	0.111552	0.678692	0.421054	1.09397
Anterior Cingulate Cortex	AHCTF1	GB	Wald ratio	1	0.330162	1.2498	0.797854	1.95776
Anterior Cingulate Cortex	AHCTF1	All	Wald ratio	1	0.682712	0.926649	0.643099	1.33522
Caudate	AHCTF1	Non-GB	Wald ratio	1	0.111552	0.649696	0.381961	1.1051
Caudate	AHCTF1	GB	Wald ratio	1	0.330162	1.28159	0.777812	2.11167
Caudate	AHCTF1	All	Wald ratio	1	0.682712	0.918731	0.611899	1.37942
Cerebellar Hemisphere	AHCTF1	Non-GB	Wald ratio	1	0.111552	0.703327	0.455928	1.08497
Cerebellar Hemisphere	AHCTF1	GB	Wald ratio	1	0.330162	1.22443	0.814602	1.84043
Cerebellar Hemisphere	AHCTF1	All	Wald ratio	1	0.682712	0.933166	0.669753	1.30018
Cerebellum	AHCTF1	Non-GB	Wald ratio	1	0.111552	0.685564	0.430629	1.09142
Cerebellum	AHCTF1	GB	Wald ratio	1	0.330162	1.24258	0.802551	1.92387
Cerebellum	AHCTF1	All	Wald ratio	1	0.682712	0.928486	0.650521	1.32522
Cortex	AHCTF1	Non-GB	Wald ratio	1	0.111552	0.644208	0.374799	1.10727
Cortex	AHCTF1	GB	Wald ratio	1	0.330162	1.28786	0.773977	2.14295
Cortex	AHCTF1	All	Wald ratio	1	0.682712	0.917201	0.606016	1.38818
Frontal Cortex	AHCTF1	Non-GB	Wald ratio	1	0.130841	0.667233	0.394737	1.12784
Frontal Cortex	AHCTF1	GB	Wald ratio	1	0.280358	1.31215	0.80125	2.14882
Frontal Cortex	AHCTF1	All	Wald ratio	1	0.75513	0.938098	0.627831	1.40169
Hippocampus	AHCTF1	Non-GB	Wald ratio	1	0.111552	0.663061	0.399719	1.0999
Hippocampus	AHCTF1	GB	Wald ratio	1	0.330162	1.26667	0.787095	2.03845
Hippocampus	AHCTF1	All	Wald ratio	1	0.682712	0.922415	0.626256	1.35863
Hypothalamus	AHCTF1	Non-GB	Wald ratio	1	0.111552	0.658942	0.394199	1.10148
Hypothalamus	AHCTF1	GB	Wald ratio	1	0.330162	1.27122	0.784243	2.06058
Hypothalamus	AHCTF1	All	Wald ratio	1	0.682712	0.921287	0.621828	1.36496
Nucleus Accumbens	AHCTF1	Non-GB	Wald ratio	1	0.111552	0.635486	0.363568	1.11078
Nucleus Accumbens	AHCTF1	GB	Wald ratio	1	0.330162	1.298	0.767854	2.19419
Nucleus Accumbens	AHCTF1	All	Wald ratio	1	0.682712	0.914747	0.596679	1.40236
Putamen	AHCTF1	Non-GB	Wald ratio	1	0.111552	0.654788	0.388674	1.1031
Putamen	AHCTF1	GB	Wald ratio	1	0.330162	1.27585	0.781358	2.08329
Putamen	AHCTF1	All	Wald ratio	1	0.682712	0.920142	0.617364	1.37141
Spinal Cord	AHCTF1	Non-GB	Wald ratio	1	0.111552	0.71946	0.479598	1.07928
Spinal Cord	AHCTF1	GB	Wald ratio	1	0.330162	1.20855	0.825438	1.76949
Spinal Cord	AHCTF1	All	Wald ratio	1	0.682712	0.937335	0.687279	1.27837
Substantia Nigra	AHCTF1	Non-GB	Wald ratio	1	0.111552	0.705795	0.459507	1.08409
Substantia Nigra	AHCTF1	GB	Wald ratio	1	0.330162	1.22196	0.816267	1.82929
Substantia Nigra	AHCTF1	All	Wald ratio	1	0.682712	0.933809	0.672431	1.29679
Amygdala	AHI1	GB	Wald ratio	1	0.188345	1.39777	0.848682	2.30213
Amygdala	AHI1	All	Wald ratio	1	0.307033	1.23492	0.823759	1.85131
Amygdala	AHI1	Non-GB	Wald ratio	1	0.638984	1.13761	0.66383	1.94951
Anterior Cingulate Cortex	AHI1	GB	Wald ratio	1	0.188345	1.37205	0.856441	2.19807
Anterior Cingulate Cortex	AHI1	All	Wald ratio	1	0.307033	1.22055	0.832666	1.78913
Anterior Cingulate Cortex	AHI1	Non-GB	Wald ratio	1	0.638984	1.1295	0.679091	1.87864
Caudate	AHI1	GB	Wald ratio	1	0.188345	1.50364	0.818862	2.76106
Caudate	AHI1	All	Wald ratio	1	0.307033	1.29306	0.789668	2.11735
Caudate	AHI1	Non-GB	Wald ratio	1	0.638984	1.17003	0.607106	2.25492
Cerebellar Hemisphere	AHI1	GB	Wald ratio	1	0.188345	1.36836	0.857571	2.1834
Cerebellar Hemisphere	AHI1	All	Wald ratio	1	0.307033	1.21849	0.833964	1.7803
Cerebellar Hemisphere	AHI1	Non-GB	Wald ratio	1	0.638984	1.12833	0.681329	1.86859
Cerebellum	AHI1	GB	Wald ratio	1	0.188345	1.42885	0.839587	2.4317
Cerebellum	AHI1	All	Wald ratio	1	0.307033	1.25215	0.813338	1.92772
Cerebellum	AHI1	Non-GB	Wald ratio	1	0.638984	1.14728	0.646208	2.03687
Cortex	AHI1	GB	Wald ratio	1	0.188345	1.46991	0.828014	2.60942
Cortex	AHI1	All	Wald ratio	1	0.307033	1.27471	0.800107	2.03082
Cortex	AHI1	Non-GB	Wald ratio	1	0.638984	1.15986	0.624193	2.15522
Frontal Cortex	AHI1	GB	Wald ratio	1	0.188345	1.40401	0.846834	2.32777
Frontal Cortex	AHI1	All	Wald ratio	1	0.307033	1.23839	0.821641	1.86652
Frontal Cortex	AHI1	Non-GB	Wald ratio	1	0.638984	1.13955	0.660227	1.96688
Hippocampus	AHI1	GB	Wald ratio	1	0.188345	1.42283	0.841327	2.40625
Hippocampus	AHI1	All	Wald ratio	1	0.307033	1.24883	0.81533	1.9128
Hippocampus	AHI1	Non-GB	Wald ratio	1	0.638984	1.14541	0.649557	2.01979
Hypothalamus	AHI1	GB	Wald ratio	1	0.188345	1.41763	0.842838	2.38441
Hypothalamus	AHI1	All	Wald ratio	1	0.307033	1.24595	0.817061	1.89996
Hypothalamus	AHI1	Non-GB	Wald ratio	1	0.638984	1.1438	0.652474	2.0051
Nucleus Accumbens	AHI1	GB	Wald ratio	1	0.188345	1.55161	0.806359	2.98563
Nucleus Accumbens	AHI1	All	Wald ratio	1	0.307033	1.3189	0.77544	2.24324
Nucleus Accumbens	AHI1	Non-GB	Wald ratio	1	0.638984	1.18426	0.584221	2.40061
Putamen	AHI1	GB	Wald ratio	1	0.188345	1.53576	0.810426	2.91027
Putamen	AHI1	All	Wald ratio	1	0.307033	1.31039	0.780063	2.20128
Putamen	AHI1	Non-GB	Wald ratio	1	0.638984	1.17959	0.591607	2.35197
Spinal Cord	AHI1	GB	Wald ratio	1	0.188345	1.35658	0.861212	2.13689
Spinal Cord	AHI1	All	Wald ratio	1	0.307033	1.21186	0.83815	1.75221
Spinal Cord	AHI1	Non-GB	Wald ratio	1	0.638984	1.12458	0.688577	1.83665
Substantia Nigra	AHI1	GB	Wald ratio	1	0.188345	1.32446	0.871381	2.01313
Substantia Nigra	AHI1	All	Wald ratio	1	0.307033	1.19371	0.849858	1.67667
Substantia Nigra	AHI1	Non-GB	Wald ratio	1	0.638984	1.11425	0.709062	1.75099
Nucleus Accumbens	AHSA2	Non-GB	Wald ratio	1	0.329465	0.567604	0.181849	1.77166
Nucleus Accumbens	AHSA2	All	Wald ratio	1	0.374392	0.676186	0.28517	1.60335
Nucleus Accumbens	AHSA2	GB	Wald ratio	1	0.379185	0.622262	0.216163	1.79128
Cerebellar Hemisphere	AIFM2	Non-GB	Wald ratio	1	0.149858	0.515049	0.208762	1.27071
Cerebellar Hemisphere	AIFM2	GB	Wald ratio	1	0.542982	1.29501	0.563018	2.9787
Cerebellar Hemisphere	AIFM2	All	Wald ratio	1	0.68564	0.868306	0.438246	1.72039
Cerebellum	AIFM2	Non-GB	Wald ratio	1	0.125244	0.472373	0.181084	1.23222
Cerebellum	AIFM2	GB	Wald ratio	1	0.301734	1.59427	0.65784	3.86369
Cerebellum	AIFM2	All	Wald ratio	1	0.778464	0.901076	0.436094	1.86184
Cortex	AIFM2	Non-GB	Wald ratio	1	0.125244	0.403153	0.126209	1.2878
Cortex	AIFM2	GB	Wald ratio	1	0.301734	1.75937	0.602135	5.14069
Cortex	AIFM2	All	Wald ratio	1	0.778464	0.881462	0.365959	2.12312
Cerebellar Hemisphere	AIFM3	Non-GB	Wald ratio	1	0.298858	0.780041	0.488183	1.24639
Cerebellar Hemisphere	AIFM3	All	Wald ratio	1	0.550969	0.89755	0.629169	1.28041
Cerebellum	AIFM3	Non-GB	Wald ratio	1	0.2201	0.715458	0.418946	1.22183
Cerebellum	AIFM3	All	Wald ratio	1	0.46566	0.859803	0.573005	1.29015
Cerebellum	AIFM3	GB	Wald ratio	1	0.927791	1.02324	0.622581	1.68174
Cortex	AIFM3	Non-GB	Wald ratio	1	0.240232	0.627153	0.287875	1.36629
Cortex	AIFM3	All	Wald ratio	1	0.471464	0.804947	0.445944	1.45296
Cortex	AIFM3	GB	Wald ratio	1	0.946575	1.02504	0.497267	2.11296
Frontal Cortex	AIFM3	Non-GB	Wald ratio	1	0.215374	0.702391	0.401665	1.22827
Frontal Cortex	AIFM3	All	Wald ratio	1	0.500219	0.864457	0.566021	1.32025
Frontal Cortex	AIFM3	GB	Wald ratio	1	0.779245	1.07708	0.64086	1.81022
Putamen	AIFM3	Non-GB	Wald ratio	1	0.240232	0.609762	0.26706	1.39223
Putamen	AIFM3	All	Wald ratio	1	0.471464	0.794488	0.424757	1.48605
Putamen	AIFM3	GB	Wald ratio	1	0.946575	1.02657	0.476762	2.21041
Caudate	AIG1	Non-GB	Wald ratio	1	0.174725	0.517269	0.199651	1.34017
Caudate	AIG1	GB	Wald ratio	1	0.474451	1.38373	0.568237	3.36958
Caudate	AIG1	All	Wald ratio	1	0.652009	0.847163	0.412002	1.74194
Cerebellum	AIG1	Non-GB	Wald ratio	1	0.174725	0.442159	0.13606	1.4369
Cerebellum	AIG1	GB	Wald ratio	1	0.474451	1.49494	0.496713	4.49928
Cerebellum	AIG1	All	Wald ratio	1	0.652009	0.814371	0.333613	1.98794
Cortex	AIG1	Non-GB	Wald ratio	1	0.172848	1.98631	0.740438	5.32849
Cortex	AIG1	All	Wald ratio	1	0.496149	1.29589	0.61429	2.73378
Cortex	AIG1	GB	Wald ratio	1	0.768819	1.1466	0.460493	2.85497
Frontal Cortex	AIG1	Non-GB	Wald ratio	1	0.311313	0.660516	0.29594	1.47422
Frontal Cortex	AIG1	All	Wald ratio	1	0.353119	0.748645	0.406348	1.37929
Frontal Cortex	AIG1	GB	Wald ratio	1	0.908609	0.956915	0.451133	2.02975
Hippocampus	AIG1	All	Wald ratio	1	0.475335	1.26698	0.661588	2.42634
Hippocampus	AIG1	GB	Wald ratio	1	0.563261	1.26488	0.570166	2.80607
Hippocampus	AIG1	Non-GB	Wald ratio	1	0.952888	0.974607	0.415195	2.28774
Nucleus Accumbens	AIG1	GB	Wald ratio	1	0.311782	0.597394	0.220148	1.62109
Nucleus Accumbens	AIG1	Non-GB	Wald ratio	1	0.523916	1.41352	0.487605	4.09764
[truncated: 48,923 more rows]

## Sheet: S3
Protein	Subtype	Method	No. of SNPs	P Value	Odds Ratio	Lower 95% CI	Upper 95% CI
AACS	All	Inverse variance weighted	2	0.304074	1.03921	0.965712	1.11831
AACS	GB	Inverse variance weighted	2	0.156857	1.06709	0.975344	1.16747
AACS	Non-GB	Inverse variance weighted	2	0.995724	1.00026	0.908119	1.10176
AAK1	All	Wald ratio	1	0.311519	1.08238	0.928533	1.26171
AAK1	GB	Wald ratio	1	0.388778	1.08633	0.899859	1.31145
AAK1	Non-GB	Wald ratio	1	0.818164	1.02388	0.837272	1.25208
AAMDC	All	Wald ratio	1	0.137937	0.974448	0.941688	1.00835
AAMDC	GB	Wald ratio	1	0.104983	0.966452	0.927391	1.00716
AAMDC	Non-GB	Wald ratio	1	0.821866	0.994915	0.951722	1.04007
AARS1	All	Wald ratio	1	0.586941	0.963408	0.842173	1.10209
AARS1	GB	Wald ratio	1	0.485487	1.06045	0.89921	1.25061
AARS1	Non-GB	Wald ratio	1	0.053846	0.840253	0.703993	1.00289
AARS2	All	Inverse variance weighted	2	0.469939	0.976796	0.91653	1.04102
AARS2	GB	Inverse variance weighted	2	0.304063	0.959937	0.887929	1.03778
AARS2	Non-GB	Inverse variance weighted	2	0.742992	0.986029	0.906491	1.07254
AATK	All	Wald ratio	1	0.940895	1.00698	0.837865	1.21023
AATK	GB	Wald ratio	1	0.609226	1.0604	0.846862	1.32778
AATK	Non-GB	Wald ratio	1	0.872259	0.980296	0.769136	1.24943
ABAT	All	Wald ratio	1	0.00488698	1.22454	1.06342	1.41007
ABAT	GB	Wald ratio	1	0.0901519	1.16077	0.976922	1.37921
ABAT	Non-GB	Wald ratio	1	0.00412954	1.31039	1.08936	1.57627
ABCA5	All	Wald ratio	1	0.323306	1.02704	0.97408	1.08287
ABCA5	GB	Wald ratio	1	0.306008	1.03447	0.969475	1.10383
ABCA5	Non-GB	Wald ratio	1	0.558487	1.021	0.952344	1.0946
ABCB8	All	Wald ratio	1	0.0218934	0.925842	0.86681	0.988895
ABCB8	GB	Wald ratio	1	0.0245035	0.911424	0.840657	0.988148
ABCB8	Non-GB	Wald ratio	1	0.113274	0.93209	0.854393	1.01685
ABCB9	All	Wald ratio	1	0.438564	1.05773	0.917701	1.21912
ABCB9	GB	Wald ratio	1	0.545234	0.947446	0.795406	1.12855
ABCB9	Non-GB	Wald ratio	1	0.0444855	1.21119	1.00473	1.46007
ABCC1	All	Wald ratio	1	0.698474	1.02485	0.905173	1.16034
ABCC1	GB	Wald ratio	1	0.529023	1.05011	0.901818	1.22279
ABCC1	Non-GB	Wald ratio	1	0.770988	1.02459	0.869983	1.20667
ABCC8	All	Wald ratio	1	0.490088	0.964643	0.870904	1.06847
ABCC8	GB	Wald ratio	1	0.978896	1.00166	0.885809	1.13266
ABCC8	Non-GB	Wald ratio	1	0.357576	0.940422	0.825065	1.07191
ABCD3	All	Wald ratio	1	0.435667	0.914637	0.73083	1.14467
ABCD3	GB	Wald ratio	1	0.867997	0.976844	0.741026	1.28771
ABCD3	Non-GB	Wald ratio	1	0.166462	0.812051	0.604651	1.09059
ABCG2	All	Wald ratio	1	0.0889899	1.05058	0.992506	1.11206
ABCG2	GB	Wald ratio	1	0.571589	1.0202	0.951908	1.09339
ABCG2	Non-GB	Wald ratio	1	0.020994	1.09257	1.01344	1.17788
ABHD10	All	Wald ratio	1	0.875274	0.993371	0.914199	1.0794
ABHD10	GB	Wald ratio	1	0.870467	0.991894	0.89945	1.09384
ABHD11	All	Wald ratio	1	0.99583	0.99988	0.95584	1.04595
ABHD11	GB	Wald ratio	1	0.759141	1.00868	0.954466	1.06597
ABHD11	Non-GB	Wald ratio	1	0.592239	0.98398	0.927512	1.04389
ABHD12	All	Wald ratio	1	0.0289641	0.883122	0.789909	0.987334
ABHD12	GB	Wald ratio	1	0.0542209	0.874315	0.762566	1.00244
ABHD12	Non-GB	Wald ratio	1	0.26513	0.919823	0.79408	1.06548
ABHD16A	All	Wald ratio	1	0.0445216	1.18184	1.0041	1.39106
ABHD16A	GB	Wald ratio	1	0.197939	1.14151	0.933195	1.39633
ABHD16A	Non-GB	Wald ratio	1	0.0145938	1.30529	1.05402	1.61645
ABL1	All	Wald ratio	1	0.36068	1.06512	0.930353	1.21941
ABL1	GB	Wald ratio	1	0.875467	1.01346	0.857362	1.19799
ABL1	Non-GB	Wald ratio	1	0.192114	1.12558	0.94227	1.34455
ABLIM1	All	Wald ratio	1	0.24839	0.884924	0.719034	1.08909
ABLIM1	GB	Wald ratio	1	0.295735	0.872699	0.676109	1.12645
ABLIM1	Non-GB	Wald ratio	1	0.362563	0.88086	0.670362	1.15746
ABRACL	All	Wald ratio	1	0.250805	0.935523	0.834935	1.04823
ABRACL	GB	Wald ratio	1	0.776435	1.02041	0.88759	1.1731
ABRACL	Non-GB	Wald ratio	1	0.01952	0.836052	0.719397	0.971624
ACAA2	All	Wald ratio	1	0.122982	1.11857	0.970116	1.28974
ACAA2	GB	Wald ratio	1	0.268856	1.10359	0.926673	1.31427
ACAA2	Non-GB	Wald ratio	1	0.15642	1.14655	0.94897	1.38527
ACAD9	All	Wald ratio	1	0.793025	0.986066	0.887938	1.09504
ACAD9	GB	Wald ratio	1	0.511255	0.957726	0.841916	1.08947
ACAD9	Non-GB	Wald ratio	1	0.894219	0.990653	0.862594	1.13772
ACADM	All	Wald ratio	1	0.348776	1.02593	0.972441	1.08235
ACADM	GB	Wald ratio	1	0.115841	1.05407	0.987107	1.12557
ACADM	Non-GB	Wald ratio	1	0.995213	1.00022	0.93233	1.07304
ACADS	All	Inverse variance weighted	2	0.534765	0.986337	0.944411	1.03013
ACADS	GB	Inverse variance weighted	2	0.601474	0.988325	0.945715	1.03286
ACADS	Non-GB	Inverse variance weighted	2	0.256275	0.972978	0.928032	1.0201
ACADSB	All	Wald ratio	1	0.937784	1.00353	0.918553	1.09637
ACADSB	GB	Wald ratio	1	0.706714	0.979385	0.878676	1.09164
ACADSB	Non-GB	Wald ratio	1	0.966069	0.997484	0.888181	1.12024
ACADVL	All	Wald ratio	1	0.996991	0.999734	0.870514	1.14814
ACADVL	GB	Wald ratio	1	0.973696	1.00286	0.846294	1.18839
ACADVL	Non-GB	Wald ratio	1	0.771012	1.02734	0.856702	1.23196
ACAN	All	Wald ratio	1	0.0478063	1.16182	1.00145	1.34788
ACAN	GB	Wald ratio	1	0.276145	1.10726	0.921743	1.33012
ACAN	Non-GB	Wald ratio	1	0.0907415	1.1845	0.973481	1.44126
ACAP2	All	Wald ratio	1	0.201081	1.06622	0.966398	1.17635
ACAP2	GB	Wald ratio	1	0.457293	1.04678	0.927891	1.18091
ACAP2	Non-GB	Wald ratio	1	0.434437	1.05295	0.925158	1.1984
ACAT2	All	Wald ratio	1	0.804563	1.01168	0.922797	1.10912
ACAT2	GB	Wald ratio	1	0.768569	0.983185	0.878168	1.10076
ACAT2	Non-GB	Wald ratio	1	0.635955	1.0296	0.912453	1.16179
ACE	All	Wald ratio	1	0.0263546	0.88649	0.797069	0.985944
ACE	GB	Wald ratio	1	0.0468841	0.876219	0.769157	0.998183
ACE	Non-GB	Wald ratio	1	0.29309	0.92774	0.806679	1.06697
ACO1	All	Wald ratio	1	0.436213	0.96765	0.890774	1.05116
ACO1	GB	Wald ratio	1	0.291493	0.946764	0.855257	1.04806
ACO1	Non-GB	Wald ratio	1	0.75419	0.982727	0.881183	1.09597
ACOT1	All	Wald ratio	1	0.747663	1.00706	0.964823	1.05114
ACOT1	GB	Wald ratio	1	0.736637	1.00907	0.957342	1.06359
ACOT1	Non-GB	Wald ratio	1	0.965305	0.998752	0.944094	1.05657
ACOT11	All	Wald ratio	1	0.869164	1.00365	0.961021	1.04818
ACOT11	GB	Wald ratio	1	0.930979	0.997644	0.945788	1.05234
ACOT11	Non-GB	Wald ratio	1	0.89218	1.00396	0.948202	1.063
ACOT13	All	Wald ratio	1	0.619646	0.963457	0.831744	1.11603
ACOT13	GB	Wald ratio	1	0.996233	0.999567	0.83514	1.19637
ACOT13	Non-GB	Wald ratio	1	0.328272	0.907554	0.747154	1.10239
ACOT2	All	Wald ratio	1	0.727935	1.01003	0.954801	1.06845
ACOT2	GB	Wald ratio	1	0.718165	1.0128	0.945207	1.08523
ACOT2	Non-GB	Wald ratio	1	0.977982	0.998961	0.927846	1.07553
ACOT4	All	Wald ratio	1	0.747663	1.00938	0.95358	1.06844
ACOT4	GB	Wald ratio	1	0.736637	1.01206	0.943778	1.08528
ACOT4	Non-GB	Wald ratio	1	0.965305	0.998344	0.926483	1.07578
ACOT7	All	Inverse variance weighted	2	0.101381	0.925631	0.843884	1.0153
ACOT7	GB	Inverse variance weighted	2	0.177871	0.924967	0.825753	1.0361
ACOT7	Non-GB	Inverse variance weighted	2	0.111584	0.905288	0.800856	1.02334
ACOT8	All	Wald ratio	1	0.877547	1.00694	0.922155	1.09952
ACOT8	GB	Wald ratio	1	0.902565	0.993283	0.891689	1.10645
ACOT8	Non-GB	Wald ratio	1	0.723646	1.02118	0.909178	1.14698
ACOX2	All	Wald ratio	1	0.844583	0.989626	0.891642	1.09838
ACOX2	GB	Wald ratio	1	0.834321	1.0138	0.891641	1.15269
ACOX2	Non-GB	Wald ratio	1	0.589774	0.962934	0.839392	1.10466
ACOX3	All	Inverse variance weighted	2	0.680421	1.0121	0.955789	1.07174
ACOX3	GB	Inverse variance weighted	2	0.916776	1.00389	0.933347	1.07977
ACOX3	Non-GB	Inverse variance weighted	2	0.547015	1.02337	0.94925	1.10328
ACP1	All	Wald ratio	1	0.512622	1.01178	0.976919	1.04789
ACP1	GB	Wald ratio	1	0.444633	1.01692	0.974095	1.06163
ACP1	Non-GB	Wald ratio	1	0.919553	0.99763	0.952739	1.04464
ACSF3	All	Wald ratio	1	0.0933046	1.05288	0.991385	1.11819
ACSF3	GB	Wald ratio	1	0.254135	1.04442	0.969242	1.12544
ACSF3	Non-GB	Wald ratio	1	0.0426151	1.08433	1.0027	1.17261
ACSL1	All	Wald ratio	1	0.788952	0.987233	0.898586	1.08463
ACSL1	GB	Wald ratio	1	0.550621	1.03587	0.922671	1.16295
ACSL1	Non-GB	Wald ratio	1	0.227268	0.926563	0.818659	1.04869
ACSL6	All	Wald ratio	1	0.962826	0.997234	0.887565	1.12045
ACSL6	GB	Wald ratio	1	0.707634	1.02774	0.890807	1.18572
ACSL6	Non-GB	Wald ratio	1	0.652806	0.965565	0.828851	1.12483
ACSS1	All	Wald ratio	1	0.138958	0.890742	0.764176	1.03827
ACSS1	GB	Wald ratio	1	0.24358	0.894052	0.740648	1.07923
ACSS1	Non-GB	Wald ratio	1	0.397853	0.916462	0.748662	1.12187
ACSS3	All	Wald ratio	1	0.465832	1.04173	0.93333	1.16272
ACSS3	GB	Wald ratio	1	0.260929	1.07986	0.944477	1.23466
ACSS3	Non-GB	Wald ratio	1	0.720708	0.973833	0.842077	1.1262
ACTN1	All	Wald ratio	1	0.746975	1.03554	0.837574	1.2803
ACTN1	GB	Wald ratio	1	0.989688	0.998285	0.769504	1.29508
ACTN1	Non-GB	Wald ratio	1	0.556842	1.08716	0.822658	1.43671
ACTN2	All	Wald ratio	1	0.0414877	0.783488	0.619657	0.990634
ACTN2	GB	Wald ratio	1	0.365465	0.875099	0.655493	1.16828
ACTN2	Non-GB	Wald ratio	1	0.0137955	0.678465	0.498237	0.923887
ACTR1A	All	Wald ratio	1	0.692401	0.961936	0.793675	1.16587
ACTR1A	GB	Wald ratio	1	0.85998	0.978974	0.773085	1.23969
ACTR1A	Non-GB	Wald ratio	1	0.317832	0.879105	0.68272	1.13198
ACTR1B	All	Wald ratio	1	0.00413298	1.08959	1.02753	1.15539
ACTR1B	GB	Wald ratio	1	0.00101712	1.12827	1.0499	1.2125
ACTR1B	Non-GB	Wald ratio	1	0.345824	1.03738	0.961178	1.11961
ACY3	All	Wald ratio	1	0.0679875	0.945474	0.890224	1.00415
ACY3	GB	Wald ratio	1	0.0754477	0.936451	0.871057	1.00675
ACY3	Non-GB	Wald ratio	1	0.38673	0.966116	0.893571	1.04455
ACYP1	All	Wald ratio	1	0.649717	1.01543	0.9505	1.08479
ACYP1	GB	Wald ratio	1	0.929324	0.996356	0.91913	1.08007
ACYP1	Non-GB	Wald ratio	1	0.962117	0.997896	0.91481	1.08853
ADA	All	Wald ratio	1	0.93743	0.997328	0.932883	1.06623
ADA	GB	Wald ratio	1	0.895524	0.994531	0.916369	1.07936
ADA	Non-GB	Wald ratio	1	0.943582	0.996852	0.913486	1.08783
ADAM10	All	Wald ratio	1	0.0175153	1.23054	1.03697	1.46025
ADAM10	GB	Wald ratio	1	0.0970423	1.19401	0.968385	1.47221
ADAM10	Non-GB	Wald ratio	1	0.0424197	1.26374	1.00803	1.5843
ADAM15	All	Wald ratio	1	0.556533	0.973591	0.890496	1.06444
ADAM15	GB	Wald ratio	1	0.754593	1.0177	0.911697	1.13602
ADAM15	Non-GB	Wald ratio	1	0.10648	0.908268	0.808122	1.02082
ADAM23	All	Wald ratio	1	0.0562035	1.26273	0.993844	1.60436
ADAM23	GB	Wald ratio	1	0.154371	1.23827	0.922758	1.66165
ADAM23	Non-GB	Wald ratio	1	0.0159856	1.47338	1.07494	2.0195
ADAR	All	Wald ratio	1	0.149068	0.858387	0.697582	1.05626
ADAR	GB	Wald ratio	1	0.224403	0.854226	0.662491	1.10145
ADAR	Non-GB	Wald ratio	1	0.10065	0.795811	0.605883	1.04528
ADCK1	All	Inverse variance weighted	2	0.625507	1.01153	0.966022	1.05918
ADCK1	GB	Inverse variance weighted	2	0.258591	1.03302	0.976408	1.09291
ADCK1	Non-GB	Inverse variance weighted	2	0.78427	0.991599	0.933478	1.05334
ADCY1	All	Wald ratio	1	0.962395	0.995421	0.82253	1.20465
ADCY1	GB	Wald ratio	1	0.711287	0.956903	0.7578	1.20832
ADCY1	Non-GB	Wald ratio	1	0.512222	1.08738	0.846402	1.39697
ADCY3	All	Wald ratio	1	0.0785669	1.12581	0.986555	1.28472
ADCY3	GB	Wald ratio	1	0.239166	1.10216	0.937346	1.29597
ADCY3	Non-GB	Wald ratio	1	0.0467467	1.19265	1.00254	1.41883
ADCY9	All	Inverse variance weighted	2	0.205514	0.937783	0.849007	1.03584
ADCY9	GB	Inverse variance weighted	2	0.337043	0.941808	0.833303	1.06444
ADCY9	Non-GB	Inverse variance weighted	2	0.2329	0.923482	0.810263	1.05252
ADD1	All	Wald ratio	1	0.121866	0.964171	0.920615	1.00979
ADD1	GB	Wald ratio	1	0.203637	0.96383	0.910611	1.02016
ADD1	Non-GB	Wald ratio	1	0.3874	0.973392	0.91565	1.03478
ADD2	All	Wald ratio	1	0.170627	0.882317	0.737637	1.05537
ADD2	GB	Wald ratio	1	0.822439	0.974956	0.781229	1.21672
ADD2	Non-GB	Wald ratio	1	0.0488388	0.790179	0.62513	0.998806
ADH5	All	Wald ratio	1	0.680822	0.97073	0.842607	1.11834
ADH5	GB	Wald ratio	1	0.319039	0.915406	0.769321	1.08923
ADH5	Non-GB	Wald ratio	1	0.572372	1.05468	0.876696	1.2688
ADHFE1	All	Wald ratio	1	0.0010514	1.06358	1.02508	1.10354
ADHFE1	GB	Wald ratio	1	0.0129191	1.05897	1.0122	1.1079
ADHFE1	Non-GB	Wald ratio	1	0.0298096	1.05535	1.00529	1.10791
ADI1	All	Wald ratio	1	0.969111	0.997087	0.86023	1.15572
ADI1	GB	Wald ratio	1	0.408493	0.926766	0.773831	1.10993
ADI1	Non-GB	Wald ratio	1	0.634139	1.04833	0.863136	1.27326
ADIRF	All	Wald ratio	1	0.919371	0.992465	0.857268	1.14898
ADIRF	GB	Wald ratio	1	0.411109	0.927581	0.775352	1.1097
ADIRF	Non-GB	Wald ratio	1	0.596086	1.05343	0.868985	1.27703
ADK	All	Wald ratio	1	0.980817	0.998776	0.903877	1.10364
ADK	GB	Wald ratio	1	0.648125	0.971808	0.85949	1.0988
ADK	Non-GB	Wald ratio	1	0.977152	1.00192	0.878623	1.14252
ADO	All	Wald ratio	1	0.765618	1.00751	0.959173	1.05827
ADO	GB	Wald ratio	1	0.277375	1.03395	0.973504	1.09814
ADO	Non-GB	Wald ratio	1	0.556043	0.980721	0.919177	1.04639
ADPGK	All	Wald ratio	1	0.323706	0.942856	0.838866	1.05974
ADPGK	GB	Wald ratio	1	0.388719	0.938564	0.812547	1.08412
ADPGK	Non-GB	Wald ratio	1	0.671862	0.967288	0.829318	1.12821
ADPRHL1	All	Wald ratio	1	0.213817	0.948247	0.872037	1.03112
ADPRHL1	GB	Wald ratio	1	0.284145	0.945475	0.853278	1.04763
ADPRHL1	Non-GB	Wald ratio	1	0.268164	0.939623	0.84155	1.04913
ADRA1A	All	Wald ratio	1	0.0520813	0.899617	0.808538	1.00096
ADRA1A	GB	Wald ratio	1	0.0329399	0.867699	0.761609	0.988567
ADRA1A	Non-GB	Wald ratio	1	0.605763	0.96392	0.838374	1.10827
ADSL	All	Wald ratio	1	0.734692	0.987289	0.916882	1.0631
ADSL	GB	Wald ratio	1	0.714615	0.983202	0.897856	1.07666
ADSL	Non-GB	Wald ratio	1	0.71444	1.01829	0.924091	1.12208
ADSS1	All	Wald ratio	1	0.0374464	0.893066	0.802824	0.993453
ADSS1	GB	Wald ratio	1	0.55161	0.961135	0.843545	1.09512
ADSS1	Non-GB	Wald ratio	1	0.0203721	0.847381	0.73672	0.974664
ADSS2	All	Wald ratio	1	0.184973	0.911478	0.794744	1.04536
ADSS2	GB	Wald ratio	1	0.0300805	0.830988	0.702972	0.982316
ADSS2	Non-GB	Wald ratio	1	0.835533	0.981103	0.819395	1.17472
AFAP1	All	Wald ratio	1	0.651766	1.0333	0.896271	1.19129
AFAP1	GB	Wald ratio	1	0.486118	1.06378	0.893892	1.26597
AFAP1	Non-GB	Wald ratio	1	0.889111	0.986718	0.817639	1.19076
AFAP1L2	All	Wald ratio	1	0.633507	0.96267	0.823296	1.12564
AFAP1L2	GB	Wald ratio	1	0.378558	0.917442	0.757327	1.11141
AFAP1L2	Non-GB	Wald ratio	1	0.873817	0.983493	0.80086	1.20777
AFDN	All	Wald ratio	1	0.526928	1.06182	0.881754	1.27866
AFDN	GB	Wald ratio	1	0.354098	1.1143	0.886311	1.40095
AFDN	Non-GB	Wald ratio	1	0.608593	1.06592	0.834856	1.36093
AGL	All	Wald ratio	1	0.657821	0.991399	0.954216	1.03003
AGL	GB	Wald ratio	1	0.311246	0.97615	0.93159	1.02284
AGL	Non-GB	Wald ratio	1	0.530223	1.01621	0.966434	1.06856
AGMAT	All	Wald ratio	1	0.856837	1.00458	0.955953	1.05567
AGMAT	GB	Wald ratio	1	0.750324	1.00948	0.952481	1.06989
AGMAT	Non-GB	Wald ratio	1	0.889502	0.995392	0.932604	1.06241
AGPAT3	All	Wald ratio	1	0.531415	0.951907	0.815751	1.11079
AGPAT3	GB	Wald ratio	1	0.616922	0.952784	0.788294	1.1516
AGPAT3	Non-GB	Wald ratio	1	0.69967	0.960882	0.784549	1.17685
AGPAT4	All	Wald ratio	1	0.37996	1.09641	0.892766	1.3465
AGPAT4	GB	Wald ratio	1	0.446439	1.10253	0.857558	1.41748
AGPAT4	Non-GB	Wald ratio	1	0.828103	1.03041	0.786301	1.35029
AGRN	All	Wald ratio	1	0.681881	0.962509	0.801773	1.15547
AGRN	GB	Wald ratio	1	0.383807	0.906074	0.725702	1.13128
AGRN	Non-GB	Wald ratio	1	0.663432	1.0541	0.831434	1.33639
AGT	All	Wald ratio	1	0.53548	1.03734	0.923763	1.16489
AGT	GB	Wald ratio	1	0.522571	0.954924	0.82902	1.09995
AGT	Non-GB	Wald ratio	1	0.20192	1.10475	0.94801	1.28741
AHNAK2	All	Wald ratio	1	0.318493	0.911103	0.758797	1.09398
AHNAK2	GB	Wald ratio	1	0.334405	0.894949	0.714372	1.12117
AHNAK2	Non-GB	Wald ratio	1	0.756972	0.962883	0.757767	1.22352
AHSA1	All	Wald ratio	1	0.568611	0.945541	0.779953	1.14628
AHSA1	GB	Wald ratio	1	0.825469	1.0269	0.811095	1.30012
AHSA1	Non-GB	Wald ratio	1	0.497808	0.91609	0.711045	1.18026
AHSG	All	Wald ratio	1	0.490539	1.03583	0.937178	1.14488
AHSG	GB	Wald ratio	1	0.395349	1.05468	0.932832	1.19245
AHSG	Non-GB	Wald ratio	1	0.7998	1.01713	0.891999	1.15982
AIF1L	All	Wald ratio	1	0.203437	0.874692	0.711621	1.07513
AIF1L	GB	Wald ratio	1	0.0620336	0.785862	0.610132	1.01221
AIF1L	Non-GB	Wald ratio	1	0.522755	0.91513	0.697201	1.20118
AIFM3	All	Wald ratio	1	0.396438	1.06385	0.922039	1.22748
AIFM3	GB	Wald ratio	1	0.740896	0.970832	0.814597	1.15703
AIFM3	Non-GB	Wald ratio	1	0.148827	1.14924	0.95147	1.38812
AK3	All	Inverse variance weighted	2	0.270071	0.971418	0.922625	1.02279
AK3	GB	Inverse variance weighted	2	0.844691	0.993747	0.933302	1.05811
AK3	Non-GB	Inverse variance weighted	2	0.144985	0.951231	0.889375	1.01739
AK4	All	Wald ratio	1	0.314152	1.05052	0.954384	1.15635
AK4	GB	Wald ratio	1	0.463139	1.04486	0.929275	1.17483
AK4	Non-GB	Wald ratio	1	0.333837	1.0644	0.937851	1.20802
AK5	All	Inverse variance weighted	2	0.860049	0.992627	0.914236	1.07774
AK5	GB	Inverse variance weighted	2	0.953267	1.00302	0.906671	1.10962
AK5	Non-GB	Inverse variance weighted	2	0.725587	0.980824	0.88031	1.09281
AKAP1	All	Wald ratio	1	0.651508	1.04378	0.866679	1.25707
AKAP1	GB	Wald ratio	1	0.703854	0.956502	0.760498	1.20302
AKAP1	Non-GB	Wald ratio	1	0.378497	1.11619	0.873966	1.42554
AKAP12	All	Inverse variance weighted	2	0.509866	1.07463	0.86755	1.33114
AKAP12	GB	Inverse variance weighted	2	0.435858	1.08891	0.878914	1.34907
AKAP12	Non-GB	Inverse variance weighted	2	0.96112	0.996408	0.862202	1.15151
AKAP5	All	Wald ratio	1	0.739869	0.95669	0.736652	1.24245
AKAP5	GB	Wald ratio	1	0.63638	1.0804	0.784061	1.48874
AKAP5	Non-GB	Wald ratio	1	0.271147	0.824809	0.585286	1.16236
AKAP8	All	Wald ratio	1	0.126113	1.12249	0.968011	1.30162
AKAP8	GB	Wald ratio	1	0.339692	1.09296	0.910663	1.31174
AKAP8	Non-GB	Wald ratio	1	0.249251	1.12137	0.922826	1.36263
AKR1A1	All	Wald ratio	1	0.228194	1.02674	0.983601	1.07178
AKR1A1	GB	Wald ratio	1	0.230206	1.03256	0.979906	1.08804
AKR1A1	Non-GB	Wald ratio	1	0.397832	1.02466	0.968395	1.0842
AKR1C1	All	Wald ratio	1	0.835547	0.991744	0.91708	1.07249
AKR1C1	GB	Wald ratio	1	0.910241	1.00552	0.913688	1.10659
AKR1C1	Non-GB	Wald ratio	1	0.681673	0.978637	0.88269	1.08501
AKR1C3	All	Wald ratio	1	0.0792755	0.898618	0.797488	1.01257
AKR1C3	GB	Wald ratio	1	0.0251502	0.846145	0.731027	0.979392
AKR1C3	Non-GB	Wald ratio	1	0.463941	0.942744	0.805129	1.10388
AKR7A2	All	Wald ratio	1	0.94122	1.00429	0.896162	1.12547
AKR7A2	GB	Wald ratio	1	0.448632	0.947576	0.824365	1.0892
AKR7A2	Non-GB	Wald ratio	1	0.343396	1.07532	0.925333	1.24961
AKR7A3	All	Wald ratio	1	0.856718	1.00731	0.930704	1.09023
AKR7A3	GB	Wald ratio	1	0.87768	0.992428	0.900872	1.09329
AKR7A3	Non-GB	Wald ratio	1	0.603003	1.02807	0.926219	1.14112
AKT3	All	Wald ratio	1	0.00082655	0.72344	0.598396	0.874614
AKT3	GB	Wald ratio	1	0.716279	0.958173	0.760979	1.20647
AKT3	Non-GB	Wald ratio	1	1.95481e-08	0.487307	0.379179	0.62627
ALAD	All	Inverse variance weighted	2	0.733902	1.01338	0.938616	1.0941
ALAD	GB	Inverse variance weighted	2	0.461611	1.04139	0.934808	1.16012
ALAD	Non-GB	Inverse variance weighted	2	0.676083	0.978713	0.884746	1.08266
ALCAM	All	Wald ratio	1	0.442777	0.96153	0.86987	1.06285
ALCAM	GB	Wald ratio	1	0.944138	0.995608	0.880265	1.12606
ALCAM	Non-GB	Wald ratio	1	0.51598	0.957311	0.839233	1.092
ALDH16A1	All	Wald ratio	1	0.525352	1.01564	0.968146	1.06546
ALDH16A1	GB	Wald ratio	1	0.828047	1.00651	0.949282	1.06718
ALDH16A1	Non-GB	Wald ratio	1	0.611321	1.0165	0.954325	1.08272
ALDH18A1	All	Wald ratio	1	0.767686	0.991447	0.936521	1.04959
ALDH18A1	GB	Wald ratio	1	0.47415	0.974762	0.908862	1.04544
ALDH18A1	Non-GB	Wald ratio	1	0.737308	1.01293	0.93966	1.09192
ALDH1A3	All	Wald ratio	1	0.189535	0.949847	0.879568	1.02574
ALDH1A3	GB	Wald ratio	1	0.0606999	0.911907	0.828133	1.00415
ALDH1A3	Non-GB	Wald ratio	1	0.621877	0.975081	0.882039	1.07794
ALDH1B1	All	Inverse variance weighted	2	0.779758	1.00661	0.961196	1.05417
ALDH1B1	GB	Inverse variance weighted	2	0.874107	0.995476	0.941171	1.05291
ALDH1B1	Non-GB	Inverse variance weighted	2	0.846702	1.00936	0.918405	1.10932
ALDH1L1	All	Wald ratio	1	0.948694	1.00522	0.857874	1.17787
ALDH1L1	GB	Wald ratio	1	0.733064	1.0345	0.851272	1.25717
ALDH1L1	Non-GB	Wald ratio	1	0.976725	1.0031	0.814929	1.23471
ALDH2	All	Wald ratio	1	0.925934	0.99684	0.932481	1.06564
ALDH2	GB	Wald ratio	1	0.652152	1.01899	0.938969	1.10582
ALDH2	Non-GB	Wald ratio	1	0.178972	0.941809	0.862958	1.02786
ALDH3A2	All	Wald ratio	1	0.580222	1.04792	0.887751	1.23698
ALDH3A2	GB	Wald ratio	1	0.761131	1.03205	0.842082	1.26489
ALDH3A2	Non-GB	Wald ratio	1	0.267649	1.13152	0.909452	1.4078
ALDH5A1	All	Wald ratio	1	0.700279	0.988524	0.932106	1.04836
ALDH5A1	GB	Wald ratio	1	0.376971	0.967993	0.900595	1.04043
ALDH5A1	Non-GB	Wald ratio	1	0.580054	1.02211	0.945917	1.10444
ALDH6A1	All	Wald ratio	1	0.244971	0.930625	0.824396	1.05054
ALDH6A1	GB	Wald ratio	1	0.765929	0.977669	0.842594	1.1344
ALDH6A1	Non-GB	Wald ratio	1	0.0451789	0.849146	0.723584	0.996497
ALDH7A1	All	Inverse variance weighted	2	0.967928	0.998517	0.928806	1.07346
ALDH7A1	GB	Inverse variance weighted	2	0.627728	0.978258	0.895093	1.06915
ALDH7A1	Non-GB	Inverse variance weighted	2	0.751537	1.01549	0.923308	1.11688
ALDH9A1	All	Wald ratio	1	0.821057	1.0074	0.945065	1.07384
ALDH9A1	GB	Wald ratio	1	0.722058	1.01433	0.937837	1.09707
ALDH9A1	Non-GB	Wald ratio	1	0.943511	0.996971	0.916734	1.08423
ALG1	All	Wald ratio	1	0.0836097	0.925042	0.846889	1.01041
ALG1	GB	Wald ratio	1	0.229269	0.93587	0.840019	1.04266
ALG1	Non-GB	Wald ratio	1	0.115299	0.910764	0.810742	1.02313
ALG11	All	Wald ratio	1	0.432478	0.971329	0.903277	1.04451
ALG11	GB	Wald ratio	1	0.583603	0.975399	0.89228	1.06626
ALG11	Non-GB	Wald ratio	1	0.60041	0.974744	0.885769	1.07266
ALG5	All	Wald ratio	1	0.744253	0.981502	0.877347	1.09802
ALG5	GB	Wald ratio	1	0.518114	1.04653	0.911687	1.20132
ALG5	Non-GB	Wald ratio	1	0.391657	0.93756	0.808969	1.08659
ALKBH4	All	Wald ratio	1	0.686683	0.987214	0.927374	1.05092
ALKBH4	GB	Wald ratio	1	0.841657	0.992213	0.918959	1.07131
ALKBH4	Non-GB	Wald ratio	1	0.701616	0.984147	0.906894	1.06798
ALKBH7	All	Wald ratio	1	0.0802287	1.06741	0.992176	1.14836
ALKBH7	GB	Wald ratio	1	0.0187982	1.11475	1.01817	1.22049
ALKBH7	Non-GB	Wald ratio	1	0.838537	1.00997	0.918028	1.11113
ALPL	All	Wald ratio	1	0.0241257	1.13997	1.01729	1.27744
ALPL	GB	Wald ratio	1	0.0505113	1.14893	0.999688	1.32044
ALPL	Non-GB	Wald ratio	1	0.149888	1.11591	0.961162	1.29558
AMACR	All	Wald ratio	1	0.0840994	0.963361	0.923411	1.00504
AMACR	GB	Wald ratio	1	0.142348	0.961837	0.913114	1.01316
AMACR	Non-GB	Wald ratio	1	0.151549	0.96006	0.908041	1.01506
AMDHD2	All	Wald ratio	1	0.693333	1.04014	0.855349	1.26485
AMDHD2	GB	Wald ratio	1	0.696314	1.04887	0.825388	1.33287
AMDHD2	Non-GB	Wald ratio	1	0.811572	1.03171	0.798141	1.33364
AMPD2	All	Wald ratio	1	0.908894	1.01159	0.830371	1.23236
AMPD2	GB	Wald ratio	1	0.269036	0.872413	0.684866	1.11132
AMPD2	Non-GB	Wald ratio	1	0.246981	1.16551	0.899301	1.51052
AMPD3	All	Wald ratio	1	0.992681	1.00034	0.930761	1.07512
AMPD3	GB	Wald ratio	1	0.941265	1.00327	0.919892	1.0942
AMPD3	Non-GB	Wald ratio	1	0.821454	0.989316	0.901197	1.08605
AMPH	All	Inverse variance weighted	2	0.39252	1.04573	0.94385	1.15862
AMPH	GB	Inverse variance weighted	2	0.183719	1.08885	0.960427	1.23444
AMPH	Non-GB	Inverse variance weighted	2	0.829762	0.985358	0.861385	1.12717
AMZ2	All	Wald ratio	1	0.104283	0.969651	0.934255	1.00639
AMZ2	GB	Wald ratio	1	0.124736	0.964807	0.921669	1.00996
AMZ2	Non-GB	Wald ratio	1	0.384438	0.978508	0.931752	1.02761
ANGEL1	All	Wald ratio	1	0.299328	0.946564	0.853315	1.05
ANGEL1	GB	Wald ratio	1	0.0766743	0.891752	0.785519	1.01235
ANGEL1	Non-GB	Wald ratio	1	0.690193	1.02819	0.896824	1.17879
ANKMY2	All	Wald ratio	1	0.447371	0.970807	0.899376	1.04791
ANKMY2	GB	Wald ratio	1	0.546128	0.971789	0.885551	1.06642
ANKMY2	Non-GB	Wald ratio	1	0.245055	0.942203	0.852215	1.04169
ANKRD29	All	Wald ratio	1	0.928232	0.992857	0.849451	1.16047
ANKRD29	GB	Wald ratio	1	0.858661	1.0176	0.839845	1.23297
ANKRD29	Non-GB	Wald ratio	1	0.751037	0.967438	0.788511	1.18697
ANO5	All	Wald ratio	1	0.911504	0.996832	0.942587	1.0542
ANO5	GB	Wald ratio	1	0.734556	0.988394	0.923896	1.05739
ANO5	Non-GB	Wald ratio	1	0.984452	0.999281	0.929564	1.07423
ANO6	All	Wald ratio	1	0.496356	0.954112	0.833331	1.0924
ANO6	GB	Wald ratio	1	0.168353	0.890543	0.75513	1.05024
ANO6	Non-GB	Wald ratio	1	0.937101	1.00725	0.84189	1.20508
ANXA11	All	Wald ratio	1	0.649512	0.985641	0.926038	1.04908
ANXA11	GB	Wald ratio	1	0.486738	0.97308	0.901053	1.05086
ANXA11	Non-GB	Wald ratio	1	0.716491	0.984886	0.90717	1.06926
ANXA2	All	Inverse variance weighted	2	0.0091874	0.853013	0.756844	0.961401
ANXA2	GB	Inverse variance weighted	2	0.00344052	0.803475	0.69391	0.930338
ANXA2	Non-GB	Inverse variance weighted	2	0.495635	0.946636	0.808488	1.10839
ANXA3	All	Wald ratio	1	0.839883	0.989348	0.891724	1.09766
ANXA3	GB	Wald ratio	1	0.85915	1.01158	0.890823	1.1487
ANXA3	Non-GB	Wald ratio	1	0.621332	0.966159	0.842795	1.10758
ANXA4	All	Wald ratio	1	0.745203	1.02706	0.8743	1.20651
ANXA4	GB	Wald ratio	1	0.735581	1.03456	0.849404	1.26008
ANXA4	Non-GB	Wald ratio	1	0.939987	1.00816	0.815924	1.24569
ANXA5	All	Wald ratio	1	0.31556	0.977056	0.933754	1.02237
ANXA5	GB	Wald ratio	1	0.315144	0.971859	0.919208	1.02753
ANXA5	Non-GB	Wald ratio	1	0.621233	0.985051	0.927919	1.0457
ANXA6	All	Wald ratio	1	0.747862	0.983348	0.887654	1.08936
ANXA6	GB	Wald ratio	1	0.818793	1.01477	0.895115	1.15043
ANXA6	Non-GB	Wald ratio	1	0.735585	0.977038	0.853807	1.11806
AP3D1	All	Wald ratio	1	0.0892911	0.857394	0.717965	1.0239
AP3D1	GB	Wald ratio	1	0.0952497	0.831229	0.668969	1.03284
AP3D1	Non-GB	Wald ratio	1	0.470207	0.917276	0.725637	1.15953
AP5M1	All	Wald ratio	1	0.257129	0.937542	0.838583	1.04818
AP5M1	GB	Wald ratio	1	0.868891	1.01168	0.881408	1.1612
AP5M1	Non-GB	Wald ratio	1	0.0960777	0.883631	0.76382	1.02224
APBA1	All	Wald ratio	1	0.320875	1.09689	0.913818	1.31665
APBA1	GB	Wald ratio	1	0.841148	1.02323	0.817436	1.28083
APBA1	Non-GB	Wald ratio	1	0.0691168	1.24922	0.982725	1.58798
APIP	All	Wald ratio	1	0.159956	0.974675	0.940419	1.01018
APIP	GB	Wald ratio	1	0.3631	0.980287	0.939115	1.02326
APIP	Non-GB	Wald ratio	1	0.0954246	0.961639	0.918425	1.00689
APMAP	All	Wald ratio	1	0.501139	1.03538	0.93563	1.14577
APMAP	GB	Wald ratio	1	0.329464	1.06367	0.939572	1.20415
APMAP	Non-GB	Wald ratio	1	0.939536	1.00514	0.880329	1.14766
APOL2	All	Wald ratio	1	0.983383	0.999313	0.936763	1.06604
APOL2	GB	Wald ratio	1	0.356555	1.03795	0.958933	1.12347
APOL2	Non-GB	Wald ratio	1	0.210872	0.947349	0.870387	1.03112
APPL1	All	Wald ratio	1	0.451585	1.07097	0.895876	1.28028
APPL1	GB	Wald ratio	1	0.882466	1.0167	0.816234	1.26641
APPL1	Non-GB	Wald ratio	1	0.207464	1.16271	0.919755	1.46985
APPL2	All	Wald ratio	1	0.958076	1.004	0.865194	1.16507
APPL2	GB	Wald ratio	1	0.796211	0.976201	0.81311	1.172
APPL2	Non-GB	Wald ratio	1	0.475532	1.07413	0.882564	1.30727
APRT	All	Wald ratio	1	0.588048	1.01652	0.958015	1.07859
APRT	GB	Wald ratio	1	0.324157	1.03748	0.964304	1.11621
APRT	Non-GB	Wald ratio	1	0.847342	1.00759	0.932952	1.08819
ARB2A	All	Wald ratio	1	0.63593	1.02907	0.913934	1.15872
ARB2A	GB	Wald ratio	1	0.944142	1.00521	0.86917	1.16255
ARB2A	Non-GB	Wald ratio	1	0.694328	1.03173	0.882883	1.20568
ARF4	All	Wald ratio	1	0.56352	1.04394	0.902195	1.20797
ARF4	GB	Wald ratio	1	0.381765	1.08332	0.90546	1.29612
ARF4	Non-GB	Wald ratio	1	0.787845	0.974048	0.804282	1.17965
ARHGAP1	All	Wald ratio	1	0.466607	1.06805	0.894576	1.27516
ARHGAP1	GB	Wald ratio	1	0.884847	0.984447	0.796272	1.21709
ARHGAP1	Non-GB	Wald ratio	1	0.2203	1.1537	0.917916	1.45005
ARHGAP21	All	Wald ratio	1	0.928916	0.993542	0.861725	1.14552
ARHGAP21	GB	Wald ratio	1	0.954796	0.994963	0.83556	1.18478
ARHGAP21	Non-GB	Wald ratio	1	0.557731	0.945642	0.784459	1.13994
ARHGAP25	All	Wald ratio	1	0.936948	0.998092	0.951953	1.04647
ARHGAP25	GB	Wald ratio	1	0.586262	0.983922	0.928135	1.04306
ARHGAP25	Non-GB	Wald ratio	1	0.854476	0.994211	0.934401	1.05785
ARHGAP39	All	Wald ratio	1	0.174189	0.869463	0.710605	1.06383
ARHGAP39	GB	Wald ratio	1	0.138871	0.829952	0.648416	1.06231
ARHGAP39	Non-GB	Wald ratio	1	0.880925	0.979945	0.751763	1.27739
ARHGAP44	All	Wald ratio	1	0.975015	1.00287	0.838455	1.19951
ARHGAP44	GB	Wald ratio	1	0.812682	0.973773	0.781613	1.21318
ARHGAP44	Non-GB	Wald ratio	1	0.49824	1.08462	0.857397	1.37207
ARHGDIB	All	Wald ratio	1	0.583723	0.948098	0.783536	1.14722
ARHGDIB	GB	Wald ratio	1	0.234001	0.867397	0.686228	1.09639
ARHGDIB	Non-GB	Wald ratio	1	0.958658	1.00665	0.783466	1.29342
ARHGEF10	All	Inverse variance weighted	2	0.218425	1.05562	0.968435	1.15065
ARHGEF10	GB	Inverse variance weighted	2	0.526676	1.0347	0.931004	1.14994
ARHGEF10	Non-GB	Inverse variance weighted	2	0.117116	1.0947	0.977563	1.22587
ARHGEF37	All	Wald ratio	1	0.472841	0.966674	0.88123	1.0604
ARHGEF37	GB	Wald ratio	1	0.161103	0.921998	0.823002	1.0329
ARHGEF37	Non-GB	Wald ratio	1	0.846621	0.988085	0.875078	1.11569
ARL3	All	Wald ratio	1	0.0569262	1.07834	0.997779	1.16539
ARL3	GB	Wald ratio	1	0.114424	1.07946	0.981696	1.18697
ARL3	Non-GB	Wald ratio	1	0.305279	1.05451	0.952753	1.16714
ARL6	All	Wald ratio	1	0.473607	1.06375	0.898315	1.25966
ARL6	GB	Wald ratio	1	0.880453	0.984227	0.800043	1.21081
ARL6	Non-GB	Wald ratio	1	0.147864	1.179	0.94331	1.47357
ARMC10	All	Wald ratio	1	0.0681396	0.94334	0.88603	1.00436
ARMC10	GB	Wald ratio	1	0.804194	1.00978	0.935014	1.09052
ARMC10	Non-GB	Wald ratio	1	0.000678454	0.8665	0.797765	0.941159
ARNT2	All	Wald ratio	1	0.54712	0.968213	0.871568	1.07557
ARNT2	GB	Wald ratio	1	0.981491	0.998475	0.877695	1.13588
ARNT2	Non-GB	Wald ratio	1	0.239111	0.920345	0.80155	1.05675
ARPIN	All	Wald ratio	1	0.220628	1.09777	0.945551	1.2745
ARPIN	GB	Wald ratio	1	0.548152	1.05753	0.881071	1.26932
ARPIN	Non-GB	Wald ratio	1	0.294024	1.1109	0.912766	1.35205
ARRB2	All	Wald ratio	1	0.971902	1.00273	0.861397	1.16726
ARRB2	GB	Wald ratio	1	0.288789	1.10599	0.918148	1.33226
ARRB2	Non-GB	Wald ratio	1	0.526608	0.937418	0.767458	1.14502
ARSA	All	Wald ratio	1	0.438302	1.02187	0.967461	1.07935
ARSA	GB	Wald ratio	1	0.198255	1.04529	0.977079	1.11827
ARSA	Non-GB	Wald ratio	1	0.872751	0.994176	0.92559	1.06784
ARSB	All	Wald ratio	1	0.103668	1.09896	0.980894	1.23123
ARSB	GB	Wald ratio	1	0.0400599	1.15731	1.00665	1.33052
ARSB	Non-GB	Wald ratio	1	0.225948	1.0959	0.944918	1.27101
ART3	All	Wald ratio	1	0.394337	0.96577	0.89139	1.04636
ART3	GB	Wald ratio	1	0.980341	0.998765	0.905227	1.10197
ART3	Non-GB	Wald ratio	1	0.11144	0.917802	0.82581	1.02004
ARVCF	All	Wald ratio	1	0.843348	0.982175	0.821707	1.17398
ARVCF	GB	Wald ratio	1	0.980303	0.997258	0.801914	1.24019
ARVCF	Non-GB	Wald ratio	1	0.57325	0.934458	0.738103	1.18305
AS3MT	All	Wald ratio	1	0.15306	1.06367	0.977314	1.15765
AS3MT	GB	Wald ratio	1	0.0192449	1.13257	1.02046	1.25699
AS3MT	Non-GB	Wald ratio	1	0.773407	1.01643	0.909681	1.13571
ASAH1	All	Wald ratio	1	0.410987	1.02999	0.959934	1.10515
ASAH1	GB	Wald ratio	1	0.414164	1.03646	0.95109	1.1295
ASAH1	Non-GB	Wald ratio	1	0.562496	1.0277	0.936931	1.12726
ASAP2	All	Wald ratio	1	0.917783	0.991494	0.843043	1.16609
ASAP2	GB	Wald ratio	1	0.447416	0.925882	0.759057	1.12937
ASAP2	Non-GB	Wald ratio	1	0.685462	1.04505	0.844374	1.29341
ASL	All	Wald ratio	1	0.817981	1.00561	0.958853	1.05464
ASL	GB	Wald ratio	1	0.667726	1.01286	0.955457	1.07371
ASL	Non-GB	Wald ratio	1	0.908044	0.99632	0.935898	1.06064
ASNS	All	Wald ratio	1	0.584224	0.95962	0.827911	1.11228
ASNS	GB	Wald ratio	1	0.549273	0.94637	0.790151	1.13347
ASNS	Non-GB	Wald ratio	1	0.223067	0.886678	0.7307	1.07595
ASPA	All	Wald ratio	1	0.0534243	1.1445	0.998009	1.31249
ASPA	GB	Wald ratio	1	0.180012	1.12203	0.948208	1.32771
ASPA	Non-GB	Wald ratio	1	0.0522266	1.19478	0.998284	1.42996
ASPH	All	Wald ratio	1	0.252635	0.914232	0.784032	1.06605
ASPH	GB	Wald ratio	1	0.0384794	0.819467	0.678651	0.989502
ASPH	Non-GB	Wald ratio	1	0.876994	1.016	0.830959	1.24226
ASPHD1	All	Wald ratio	1	0.713497	1.0093	0.960631	1.06044
ASPHD1	GB	Wald ratio	1	0.970371	0.998851	0.94006	1.06132
ASPHD1	Non-GB	Wald ratio	1	0.481789	1.02357	0.959245	1.0922
ASRGL1	All	Wald ratio	1	0.4268	1.02309	0.967077	1.08235
ASRGL1	GB	Wald ratio	1	0.862577	0.994037	0.928946	1.06369
ASRGL1	Non-GB	Wald ratio	1	0.0435908	1.07754	1.00215	1.15861
ASS1	All	Wald ratio	1	0.47428	1.02898	0.951535	1.11272
ASS1	GB	Wald ratio	1	0.423586	1.04001	0.944727	1.1449
ASS1	Non-GB	Wald ratio	1	0.881746	0.992232	0.895346	1.0996
ATE1	All	Inverse variance weighted	2	0.231555	1.03377	0.979025	1.09157
ATE1	GB	Inverse variance weighted	2	0.550592	1.02281	0.94979	1.10145
ATE1	Non-GB	Inverse variance weighted	2	0.208608	1.0468	0.974767	1.12415
ATG3	All	Wald ratio	1	0.642094	1.0321	0.903355	1.17919
ATG3	GB	Wald ratio	1	0.178977	1.11828	0.950042	1.31631
ATG3	Non-GB	Wald ratio	1	0.639548	0.959012	0.804926	1.14259
ATG4B	All	Wald ratio	1	0.119323	1.08617	0.978873	1.20523
ATG4B	GB	Wald ratio	1	0.0382017	1.14537	1.00741	1.30223
ATG4B	Non-GB	Wald ratio	1	0.362966	1.0652	0.929672	1.22049
ATG7	All	Wald ratio	1	0.0834182	0.941575	0.879538	1.00799
ATG7	GB	Wald ratio	1	0.0970496	0.931705	0.857018	1.0129
ATG7	Non-GB	Wald ratio	1	0.138432	0.934481	0.854358	1.02212
ATIC	All	Wald ratio	1	0.627415	0.985866	0.930792	1.0442
ATIC	GB	Wald ratio	1	0.475545	0.974678	0.908368	1.04583
ATIC	Non-GB	Wald ratio	1	0.932949	1.00325	0.930306	1.0819
ATL3	All	Wald ratio	1	0.923914	1.00451	0.915963	1.10161
ATL3	GB	Wald ratio	1	0.422603	1.04671	0.936195	1.17027
ATL3	Non-GB	Wald ratio	1	0.685439	0.975777	0.866601	1.09871
ATOX1	All	Wald ratio	1	0.938896	0.994512	0.863985	1.14476
ATOX1	GB	Wald ratio	1	0.506944	0.943254	0.793765	1.12089
ATOX1	Non-GB	Wald ratio	1	0.489503	1.06726	0.887343	1.28367
ATP13A1	All	Wald ratio	1	0.501685	1.02723	0.9498	1.11096
ATP13A1	GB	Wald ratio	1	0.0893314	1.08648	0.987336	1.19557
ATP13A1	Non-GB	Wald ratio	1	0.542323	0.968227	0.872709	1.0742
ATP13A2	All	Wald ratio	1	0.780864	1.01411	0.918797	1.1193
ATP13A2	GB	Wald ratio	1	0.0927234	1.10972	0.982884	1.25292
ATP13A2	Non-GB	Wald ratio	1	0.143797	0.907975	0.797735	1.03345
ATP1B3	All	Wald ratio	1	0.899781	1.00318	0.954774	1.05405
ATP1B3	GB	Wald ratio	1	0.522663	1.02003	0.959852	1.08398
ATP1B3	Non-GB	Wald ratio	1	0.504544	0.978083	0.916453	1.04386
ATP23	All	Wald ratio	1	0.180893	1.0545	0.975633	1.13975
ATP23	GB	Wald ratio	1	0.237124	1.059	0.962989	1.16458
ATP23	Non-GB	Wald ratio	1	0.206817	1.06816	0.964216	1.18331
ATP2B4	All	Wald ratio	1	0.406142	1.06591	0.916882	1.23917
ATP2B4	GB	Wald ratio	1	0.22502	1.12079	0.932222	1.34751
ATP2B4	Non-GB	Wald ratio	1	0.931539	0.991438	0.814834	1.20632
ATP5PO	All	Wald ratio	1	0.866935	0.994385	0.930993	1.06209
ATP5PO	GB	Wald ratio	1	0.770542	0.98813	0.911938	1.07069
ATP5PO	Non-GB	Wald ratio	1	0.863288	1.00767	0.923742	1.09922
ATP8A1	All	Wald ratio	1	0.771956	1.03375	0.825897	1.29391
ATP8A1	GB	Wald ratio	1	0.711771	1.05309	0.800386	1.38557
ATP8A1	Non-GB	Wald ratio	1	0.834747	1.03206	0.76727	1.38823
ATPAF2	All	Wald ratio	1	0.727194	0.973938	0.839649	1.1297
ATPAF2	GB	Wald ratio	1	0.88613	0.986719	0.821718	1.18485
ATPAF2	Non-GB	Wald ratio	1	0.864934	0.983221	0.809042	1.1949
ATXN3	All	Wald ratio	1	0.951809	1.0034	0.898932	1.12
ATXN3	GB	Wald ratio	1	0.489948	1.04876	0.91618	1.20052
ATXN3	Non-GB	Wald ratio	1	0.487285	0.949933	0.82177	1.09808
AUH	All	Wald ratio	1	0.817411	1.01004	0.927923	1.09942
AUH	GB	Wald ratio	1	0.52896	0.967007	0.871103	1.07347
AUH	Non-GB	Wald ratio	1	0.656485	1.02563	0.917396	1.14663
AVEN	All	Wald ratio	1	0.257798	1.07085	0.951125	1.20564
AVEN	GB	Wald ratio	1	0.40535	1.06368	0.91972	1.23018
AVEN	Non-GB	Wald ratio	1	0.72265	1.02866	0.880023	1.20241
AVL9	All	Wald ratio	1	0.168173	0.897618	0.769796	1.04666
AVL9	GB	Wald ratio	1	0.19418	0.883061	0.731906	1.06543
AVL9	Non-GB	Wald ratio	1	0.244898	0.88681	0.724263	1.08584
B3GAT3	All	Wald ratio	1	0.343242	1.04517	0.953917	1.14514
B3GAT3	GB	Wald ratio	1	0.0237615	1.13507	1.01701	1.26684
B3GAT3	Non-GB	Wald ratio	1	0.85722	1.01082	0.898998	1.13655
B3GLCT	All	Wald ratio	1	0.065366	1.04315	0.997315	1.0911
B3GLCT	GB	Wald ratio	1	0.0225568	1.06614	1.00905	1.12646
B3GLCT	Non-GB	Wald ratio	1	0.337327	1.02949	0.970142	1.09248
BAIAP2	All	Wald ratio	1	0.651932	1.05877	0.826098	1.35698
BAIAP2	GB	Wald ratio	1	0.478865	1.11595	0.823701	1.51189
BAIAP2	Non-GB	Wald ratio	1	0.886788	0.976598	0.704906	1.35301
BAIAP3	All	Wald ratio	1	0.450476	1.02666	0.958847	1.09926
BAIAP3	GB	Wald ratio	1	0.128891	1.06708	0.981299	1.16036
BAIAP3	Non-GB	Wald ratio	1	0.840554	0.990816	0.905636	1.08401
BBOX1	All	Wald ratio	1	0.0970122	0.940935	0.875653	1.01108
BBOX1	GB	Wald ratio	1	0.260466	0.951644	0.872935	1.03745
BBOX1	Non-GB	Wald ratio	1	0.113929	0.928406	0.846712	1.01798
BCAN	All	Wald ratio	1	0.587108	1.01941	0.951064	1.09268
BCAN	GB	Wald ratio	1	0.375314	1.03932	0.954377	1.13182
BCAN	Non-GB	Wald ratio	1	0.777226	1.01329	0.924708	1.11037
BCAT1	All	Wald ratio	1	0.793428	1.0115	0.928529	1.10189
BCAT1	GB	Wald ratio	1	0.707109	0.980114	0.88262	1.08838
BCAT1	Non-GB	Wald ratio	1	0.330023	1.05766	0.944842	1.18394
BCKDHA	All	Wald ratio	1	0.634182	0.979356	0.89872	1.06723
BCKDHA	GB	Wald ratio	1	0.171389	0.929097	0.836166	1.03236
BCKDHA	Non-GB	Wald ratio	1	0.903126	1.00703	0.899649	1.12722
BCL2L13	All	Inverse variance weighted	2	0.765802	1.01695	0.910478	1.13587
BCL2L13	GB	Inverse variance weighted	2	0.855578	0.993655	0.927823	1.06416
BCL2L13	Non-GB	Inverse variance weighted	2	0.567808	1.05357	0.880865	1.26013
BDH1	All	Wald ratio	1	0.251322	1.04419	0.969824	1.12426
BDH1	GB	Wald ratio	1	0.084995	1.08291	0.989073	1.18565
BDH1	Non-GB	Wald ratio	1	0.918066	1.00509	0.912457	1.10712
BDH2	All	Wald ratio	1	0.057906	1.08126	0.997384	1.17219
BDH2	GB	Wald ratio	1	0.48384	1.03612	0.938152	1.14431
BDH2	Non-GB	Wald ratio	1	0.076218	1.10104	0.989904	1.22464
BEGAIN	All	Wald ratio	1	0.359648	0.917698	0.763644	1.10283
BEGAIN	GB	Wald ratio	1	0.097143	0.826516	0.659904	1.03519
BEGAIN	Non-GB	Wald ratio	1	0.519929	1.08283	0.849737	1.37987
BHMT	All	Wald ratio	1	0.43959	0.983018	0.941234	1.02666
BHMT	GB	Wald ratio	1	0.320722	0.973396	0.922941	1.02661
BHMT	Non-GB	Wald ratio	1	0.632219	0.986128	0.931296	1.04419
BICD2	All	Wald ratio	1	0.640189	1.03555	0.89445	1.19891
BICD2	GB	Wald ratio	1	0.388902	1.08232	0.904075	1.2957
BICD2	Non-GB	Wald ratio	1	0.945403	1.00677	0.829893	1.22135
BID	All	Wald ratio	1	0.614321	0.970104	0.862082	1.09166
BID	GB	Wald ratio	1	0.76715	0.97837	0.846525	1.13075
BID	Non-GB	Wald ratio	1	0.405118	0.93601	0.80106	1.09369
BIN1	All	Wald ratio	1	0.0110726	1.27841	1.05772	1.54515
BIN1	GB	Wald ratio	1	0.0137176	1.33953	1.06167	1.6901
BIN1	Non-GB	Wald ratio	1	0.0600631	1.26798	0.989991	1.62403
BLOC1S2	All	Wald ratio	1	0.263359	1.05488	0.960597	1.15843
BLOC1S2	GB	Wald ratio	1	0.909355	1.0067	0.897401	1.12931
BLOC1S2	Non-GB	Wald ratio	1	0.10584	1.10738	0.97861	1.2531
BLVRA	All	Wald ratio	1	0.835266	1.00952	0.92326	1.10384
BLVRA	GB	Wald ratio	1	0.812826	1.01333	0.908097	1.13077
BLVRA	Non-GB	Wald ratio	1	0.818436	0.98635	0.877139	1.10916
BLVRB	All	Wald ratio	1	0.673668	1.03148	0.892905	1.19157
BLVRB	GB	Wald ratio	1	0.319755	1.09397	0.916576	1.30569
BLVRB	Non-GB	Wald ratio	1	0.731217	0.96724	0.799825	1.1697
BMERB1	All	Wald ratio	1	0.473592	0.928785	0.758866	1.13675
BMERB1	GB	Wald ratio	1	0.567129	0.930073	0.725592	1.19218
BMERB1	Non-GB	Wald ratio	1	0.463125	0.905447	0.694432	1.18058
BNIP1	All	Wald ratio	1	0.14171	0.953377	0.894555	1.01607
BNIP1	GB	Wald ratio	1	0.129346	0.944278	0.876843	1.0169
BNIP1	Non-GB	Wald ratio	1	0.221475	0.948829	0.872202	1.03219
BNIP3	All	Wald ratio	1	0.252125	1.07642	0.948956	1.221
BNIP3	GB	Wald ratio	1	0.780024	1.02223	0.876087	1.19274
BNIP3	Non-GB	Wald ratio	1	0.112904	1.14357	0.968786	1.3499
BOLA1	All	Wald ratio	1	0.87684	1.0035	0.960133	1.04882
BOLA1	GB	Wald ratio	1	0.765954	1.00828	0.95499	1.06455
BOLA1	Non-GB	Wald ratio	1	0.938116	1.00231	0.945607	1.06241
BORCS5	All	Wald ratio	1	0.457854	1.03902	0.939154	1.1495
BORCS5	GB	Wald ratio	1	0.26633	1.07288	0.94772	1.21457
BORCS5	Non-GB	Wald ratio	1	0.673336	0.97185	0.85103	1.10982
BORCS7	All	Wald ratio	1	0.15306	1.07222	0.974409	1.17985
BORCS7	GB	Wald ratio	1	0.0192449	1.15101	1.02314	1.29486
BORCS7	Non-GB	Wald ratio	1	0.773407	1.01859	0.898575	1.15462
BPHL	All	Wald ratio	1	0.0595405	0.953813	0.908029	1.0019
BPHL	GB	Wald ratio	1	0.209148	0.961956	0.905455	1.02198
BPHL	Non-GB	Wald ratio	1	0.0660323	0.941083	0.882081	1.00403
BPNT1	All	Wald ratio	1	0.0544461	1.1207	0.997826	1.25869
BPNT1	GB	Wald ratio	1	0.0712166	1.13938	0.988787	1.31291
BPNT1	Non-GB	Wald ratio	1	0.248388	1.09437	0.938994	1.27545
BTD	All	Wald ratio	1	0.739744	1.01926	0.91077	1.14067
BTD	GB	Wald ratio	1	0.643669	1.03314	0.899847	1.18617
BTD	Non-GB	Wald ratio	1	0.915811	1.00801	0.869397	1.16872
BTN3A3	All	Wald ratio	1	0.000691107	0.885474	0.825396	0.949925
BTN3A3	GB	Wald ratio	1	0.0953706	0.929673	0.853316	1.01286
BTN3A3	Non-GB	Wald ratio	1	0.000412801	0.84753	0.773185	0.929023
C11orf54	All	Wald ratio	1	0.153031	0.97542	0.942684	1.00929
C11orf54	GB	Wald ratio	1	0.373999	0.981581	0.942162	1.02265
C11orf54	Non-GB	Wald ratio	1	0.210155	0.972299	0.930503	1.01597
C11orf96	All	Wald ratio	1	0.197957	0.928131	0.828507	1.03973
C11orf96	GB	Wald ratio	1	0.135866	0.901618	0.786885	1.03308
C11orf96	Non-GB	Wald ratio	1	0.471345	0.947858	0.819329	1.09655
C15orf40	All	Wald ratio	1	0.588869	0.986785	0.940311	1.03556
C15orf40	GB	Wald ratio	1	0.204314	0.9623	0.90686	1.02113
C15orf40	Non-GB	Wald ratio	1	0.575582	1.01827	0.95573	1.0849
C17orf100	All	Wald ratio	1	0.652496	1.02785	0.912021	1.15839
C17orf100	GB	Wald ratio	1	0.801082	1.01892	0.880696	1.17883
C17orf100	Non-GB	Wald ratio	1	0.667027	1.0352	0.884256	1.21191
C19orf12	All	Wald ratio	1	0.952713	1.00385	0.884023	1.13993
C19orf12	GB	Wald ratio	1	0.690836	1.03219	0.882995	1.20658
C19orf12	Non-GB	Wald ratio	1	0.459261	0.938727	0.793983	1.10986
C19orf53	All	Wald ratio	1	0.589856	1.03116	0.92231	1.15285
C19orf53	GB	Wald ratio	1	0.639484	0.967913	0.844445	1.10943
C19orf53	Non-GB	Wald ratio	1	0.109006	1.12788	0.973527	1.30669
C1QBP	All	Wald ratio	1	0.0443015	1.17001	1.00401	1.36346
C1QBP	GB	Wald ratio	1	0.0878759	1.1774	0.976055	1.42028
C1QBP	Non-GB	Wald ratio	1	0.27381	1.11794	0.915587	1.36501
C2CD2	All	Wald ratio	1	0.829297	1.01251	0.904289	1.13369
C2CD2	GB	Wald ratio	1	0.855889	0.987244	0.859511	1.13396
C2CD2	Non-GB	Wald ratio	1	0.688417	1.03089	0.888465	1.19614
C2CD2L	All	Wald ratio	1	0.449552	1.03896	0.940967	1.14716
C2CD2L	GB	Wald ratio	1	0.426811	1.05012	0.930796	1.18474
C2CD2L	Non-GB	Wald ratio	1	0.642951	0.970408	0.854669	1.10182
C2orf69	All	Wald ratio	1	0.630938	1.01237	0.962835	1.06446
C2orf69	GB	Wald ratio	1	0.446829	1.02406	0.963206	1.08877
C2orf69	Non-GB	Wald ratio	1	0.845606	1.00653	0.942707	1.07467
C2orf72	All	Wald ratio	1	0.568772	0.963917	0.849463	1.09379
C2orf72	GB	Wald ratio	1	0.856536	0.985842	0.844637	1.15065
C2orf72	Non-GB	Wald ratio	1	0.412291	0.932778	0.789824	1.10161
C2orf88	All	Wald ratio	1	0.871932	1.01184	0.87688	1.16758
C2orf88	GB	Wald ratio	1	0.340651	1.08949	0.913392	1.29955
C2orf88	Non-GB	Wald ratio	1	0.424396	0.9261	0.767095	1.11806
C3orf18	All	Wald ratio	1	0.145928	1.04777	0.983894	1.11579
C3orf18	GB	Wald ratio	1	0.140152	1.05936	0.981229	1.14371
C3orf18	Non-GB	Wald ratio	1	0.480701	1.03047	0.947984	1.12014
C3orf33	All	Wald ratio	1	0.847144	0.996525	0.961872	1.03243
C3orf33	GB	Wald ratio	1	0.961324	1.00108	0.958454	1.0456
C3orf33	Non-GB	Wald ratio	1	0.707678	0.991145	0.946123	1.03831
CA2	All	Wald ratio	1	0.138223	1.12768	0.962029	1.32187
CA2	GB	Wald ratio	1	0.433715	1.08076	0.889785	1.31271
CA2	Non-GB	Wald ratio	1	0.152912	1.16446	0.945036	1.43484
CA4	All	Wald ratio	1	0.285983	1.04381	0.964748	1.12935
CA4	GB	Wald ratio	1	0.553502	1.02941	0.935299	1.13298
CA4	Non-GB	Wald ratio	1	0.232718	1.06567	0.959964	1.18302
CA8	All	Wald ratio	1	0.500894	0.968254	0.881437	1.06362
CA8	GB	Wald ratio	1	0.547687	0.965351	0.860518	1.08296
CA8	Non-GB	Wald ratio	1	0.415003	0.949849	0.839312	1.07494
CAB39L	All	Wald ratio	1	0.528859	0.985349	0.94111	1.03167
CAB39L	GB	Wald ratio	1	0.906926	0.996641	0.941985	1.05447
CAB39L	Non-GB	Wald ratio	1	0.606047	0.984176	0.926288	1.04568
CACNA2D1	All	Wald ratio	1	0.86934	0.990542	0.884503	1.10929
CACNA2D1	GB	Wald ratio	1	0.791797	0.981463	0.854158	1.12774
CACNA2D1	Non-GB	Wald ratio	1	0.91349	0.991799	0.854868	1.15066
CACNA2D2	All	Wald ratio	1	0.821843	1.01411	0.897673	1.14565
CACNA2D2	GB	Wald ratio	1	0.960589	0.996257	0.858569	1.15603
CACNA2D2	Non-GB	Wald ratio	1	0.38255	1.07441	0.914545	1.26222
CACNA2D3	All	Wald ratio	1	0.247267	1.07407	0.951619	1.21227
CACNA2D3	GB	Wald ratio	1	0.713287	1.02832	0.885992	1.19352
CACNA2D3	Non-GB	Wald ratio	1	0.082616	1.15137	0.981951	1.35001
CACNB3	All	Wald ratio	1	0.193172	0.931433	0.836924	1.03661
CACNB3	GB	Wald ratio	1	0.374469	0.942265	0.826373	1.07441
CACNB3	Non-GB	Wald ratio	1	0.239656	0.918899	0.798067	1.05803
CADM1	All	Wald ratio	1	0.812888	1.02118	0.858453	1.21476
CADM1	GB	Wald ratio	1	0.957275	1.00572	0.816232	1.2392
CADM1	Non-GB	Wald ratio	1	0.555694	0.93535	0.748904	1.16821
CADPS	All	Wald ratio	1	0.647659	0.947446	0.751628	1.19428
CADPS	GB	Wald ratio	1	0.773681	1.04251	0.784973	1.38453
CADPS	Non-GB	Wald ratio	1	0.924847	0.985433	0.726452	1.33674
CADPS2	All	Wald ratio	1	0.279524	1.06845	0.947631	1.20466
CADPS2	GB	Wald ratio	1	0.509777	1.05048	0.907394	1.21612
CADPS2	Non-GB	Wald ratio	1	0.373632	1.07394	0.917763	1.25669
CALCOCO1	All	Wald ratio	1	0.962125	0.997797	0.910988	1.09288
CALCOCO1	GB	Wald ratio	1	0.900155	0.992875	0.887941	1.11021
CALCOCO1	Non-GB	Wald ratio	1	0.871789	1.00989	0.896153	1.13805
CALU	All	Wald ratio	1	0.172104	1.05354	0.977547	1.13544
CALU	GB	Wald ratio	1	0.00504988	1.14	1.04022	1.24935
CALU	Non-GB	Wald ratio	1	0.263297	0.945255	0.856462	1.04325
CAMK1G	All	Wald ratio	1	0.2441	1.07303	0.953021	1.20814
CAMK1G	GB	Wald ratio	1	0.239266	1.0914	0.943458	1.26253
CAMK1G	Non-GB	Wald ratio	1	0.50997	1.05384	0.901623	1.23176
CAMK2D	All	Wald ratio	1	0.250904	1.1334	0.915261	1.40354
CAMK2D	GB	Wald ratio	1	0.139033	1.21998	0.93745	1.58765
CAMK2D	Non-GB	Wald ratio	1	0.548184	1.08988	0.822958	1.44336
CAMK4	All	Wald ratio	1	0.411936	1.08042	0.898143	1.29969
CAMK4	GB	Wald ratio	1	0.249148	1.14268	0.91077	1.43364
CAMK4	Non-GB	Wald ratio	1	0.697328	1.04944	0.822876	1.3384
CAMKK1	All	Wald ratio	1	0.721141	0.981686	0.886934	1.08656
CAMKK1	GB	Wald ratio	1	0.607404	1.03304	0.912562	1.16942
CAMKK1	Non-GB	Wald ratio	1	0.387144	0.942989	0.825521	1.07717
CAMKK2	All	Wald ratio	1	0.359344	0.957983	0.873969	1.05007
CAMKK2	GB	Wald ratio	1	0.315704	0.943908	0.843247	1.05659
CAMKK2	Non-GB	Wald ratio	1	0.358666	0.94511	0.837781	1.06619
CAMLG	All	Wald ratio	1	0.0452569	0.944606	0.893354	0.998798
CAMLG	GB	Wald ratio	1	0.20984	0.956992	0.893445	1.02506
CAMLG	Non-GB	Wald ratio	1	0.149436	0.947395	0.88028	1.01963
CAND1	All	Wald ratio	1	0.546918	1.08006	0.840658	1.38763
CAND1	GB	Wald ratio	1	0.757247	0.95438	0.709797	1.28324
CAND1	Non-GB	Wald ratio	1	0.24043	1.21873	0.875939	1.69566
CAND2	All	Wald ratio	1	0.696565	1.00757	0.970084	1.04651
CAND2	GB	Wald ratio	1	0.945726	1.00161	0.956185	1.0492
CAND2	Non-GB	Wald ratio	1	0.61082	1.01306	0.963674	1.06498
CANX	All	Wald ratio	1	0.262151	1.08483	0.940915	1.25077
CANX	GB	Wald ratio	1	0.079751	1.16898	0.981647	1.39207
CANX	Non-GB	Wald ratio	1	0.868662	1.01586	0.84305	1.22408
CAP2	All	Wald ratio	1	0.238005	0.910978	0.780278	1.06357
CAP2	GB	Wald ratio	1	0.379886	0.918474	0.759677	1.11046
CAP2	Non-GB	Wald ratio	1	0.947831	0.993207	0.809788	1.21817
CAPG	All	Wald ratio	1	0.234892	0.959205	0.895497	1.02744
CAPG	GB	Wald ratio	1	0.139317	0.938476	0.862704	1.0209
CAPG	Non-GB	Wald ratio	1	0.822853	0.989724	0.904153	1.08339
CAPN2	All	Wald ratio	1	0.571042	0.968407	0.866608	1.08217
CAPN2	GB	Wald ratio	1	0.46421	0.950451	0.829525	1.08901
CAPN2	Non-GB	Wald ratio	1	0.624456	0.964192	0.833219	1.11575
CAPN5	All	Wald ratio	1	0.274397	1.06294	0.952734	1.1859
CAPN5	GB	Wald ratio	1	0.889143	1.0094	0.884952	1.15135
CAPN5	Non-GB	Wald ratio	1	0.286875	1.07922	0.93794	1.24178
CAPN7	All	Wald ratio	1	0.0269772	1.11812	1.01279	1.2344
CAPN7	GB	Wald ratio	1	0.0341843	1.14085	1.00987	1.28881
CAPN7	Non-GB	Wald ratio	1	0.214694	1.08522	0.953697	1.23489
CARHSP1	All	Inverse variance weighted	2	0.27656	0.956781	0.883586	1.03604
CARHSP1	GB	Inverse variance weighted	2	0.668966	0.978931	0.88789	1.07931
CARHSP1	Non-GB	Inverse variance weighted	2	0.368381	0.95257	0.85687	1.05896
CARM1	All	Wald ratio	1	0.356143	0.951626	0.856499	1.05732
CARM1	GB	Wald ratio	1	0.864702	0.988865	0.869359	1.1248
CARM1	Non-GB	Wald ratio	1	0.128121	0.897677	0.781145	1.03159
CARMIL1	All	Wald ratio	1	0.0507683	0.897507	0.805226	1.00036
CARMIL1	GB	Wald ratio	1	0.120074	0.899854	0.787749	1.02791
CARMIL1	Non-GB	Wald ratio	1	0.16043	0.902372	0.781784	1.04156
CARS1	All	Wald ratio	1	0.271093	1.08509	0.938215	1.25497
CARS1	GB	Wald ratio	1	0.125873	1.14644	0.962384	1.3657
CARS1	Non-GB	Wald ratio	1	0.724584	1.03427	0.857478	1.24752
CARS2	All	Wald ratio	1	0.632081	0.990214	0.951144	1.03089
CARS2	GB	Wald ratio	1	0.577606	1.01426	0.964954	1.06608
CARS2	Non-GB	Wald ratio	1	0.208291	0.966685	0.916988	1.01908
CASP9	All	Wald ratio	1	0.217592	1.03724	0.978673	1.0993
CASP9	GB	Wald ratio	1	0.0311598	1.0814	1.00711	1.16116
CASP9	Non-GB	Wald ratio	1	0.888449	0.994548	0.921401	1.0735
CAST	All	Inverse variance weighted	2	0.110029	1.0494	0.989138	1.11334
CAST	GB	Inverse variance weighted	2	0.266593	1.05089	0.962776	1.14706
CAST	Non-GB	Inverse variance weighted	2	0.23801	1.0482	0.969358	1.13346
CAT	All	Wald ratio	1	0.520711	0.971551	0.889639	1.06101
CAT	GB	Wald ratio	1	0.853612	0.990071	0.890491	1.10079
CAT	Non-GB	Wald ratio	1	0.723666	0.979775	0.874854	1.09728
CBR3	All	Wald ratio	1	0.209966	1.02067	0.988539	1.05384
CBR3	GB	Wald ratio	1	0.0305366	1.04431	1.00408	1.08615
CBR3	Non-GB	Wald ratio	1	0.926086	1.00199	0.960813	1.04493
CCDC124	All	Wald ratio	1	0.0900954	1.18614	0.973653	1.445
CCDC124	GB	Wald ratio	1	0.819322	1.02853	0.807962	1.30931
CCDC124	Non-GB	Wald ratio	1	0.00216503	1.50266	1.1583	1.94939
CCDC127	All	Wald ratio	1	0.0582368	0.943182	0.887778	1.00204
CCDC127	GB	Wald ratio	1	0.0531638	0.929189	0.862527	1.001
CCDC127	Non-GB	Wald ratio	1	0.194866	0.948688	0.876062	1.02734
CCDC32	All	Wald ratio	1	0.499294	0.969294	0.885444	1.06108
CCDC32	GB	Wald ratio	1	0.320732	0.945336	0.846049	1.05627
CCDC32	Non-GB	Wald ratio	1	0.836845	1.01261	0.898743	1.14091
CCDC50	All	Wald ratio	1	0.489547	1.06121	0.896637	1.256
CCDC50	GB	Wald ratio	1	0.731429	1.03696	0.842861	1.27575
CCDC50	Non-GB	Wald ratio	1	0.477416	1.08376	0.868077	1.35304
CCDC85A	All	Wald ratio	1	0.0326073	1.16952	1.01305	1.35016
CCDC85A	GB	Wald ratio	1	0.0761044	1.17265	0.983415	1.3983
CCDC85A	Non-GB	Wald ratio	1	0.0572364	1.20163	0.994365	1.45209
CCDC88A	All	Wald ratio	1	0.441634	0.946212	0.821909	1.08931
CCDC88A	GB	Wald ratio	1	0.263938	0.905902	0.761695	1.07741
CCDC88A	Non-GB	Wald ratio	1	0.799719	0.976339	0.811452	1.17473
CCDC9	All	Wald ratio	1	0.504654	0.944894	0.799956	1.11609
CCDC9	GB	Wald ratio	1	0.322942	0.901809	0.734699	1.10693
CCDC9	Non-GB	Wald ratio	1	0.901767	0.986321	0.792564	1.22745
CCDC90B	All	Wald ratio	1	0.443518	0.962353	0.872381	1.0616
CCDC90B	GB	Wald ratio	1	0.720955	0.978722	0.869771	1.10132
CCDC90B	Non-GB	Wald ratio	1	0.394368	0.946671	0.834502	1.07392
CCDC91	All	Wald ratio	1	0.146012	1.05838	0.980435	1.14252
CCDC91	GB	Wald ratio	1	0.211497	1.06176	0.966496	1.16641
CCDC91	Non-GB	Wald ratio	1	0.319899	1.05229	0.951739	1.16346
CCDC92	All	Wald ratio	1	0.310674	0.972209	0.920652	1.02665
CCDC92	GB	Wald ratio	1	0.895902	0.995545	0.931137	1.06441
CCDC92	Non-GB	Wald ratio	1	0.102069	0.941856	0.876588	1.01198
CCDC93	All	Wald ratio	1	0.349064	0.946323	0.843117	1.06216
CCDC93	GB	Wald ratio	1	0.63421	0.966362	0.839318	1.11264
CCDC93	Non-GB	Wald ratio	1	0.386646	0.934599	0.8019	1.08926
CCS	All	Wald ratio	1	0.915646	0.994259	0.893778	1.10604
CCS	GB	Wald ratio	1	0.869055	0.989283	0.870335	1.12449
CCS	Non-GB	Wald ratio	1	0.707193	1.02675	0.894637	1.17837
CCZ1B	All	Wald ratio	1	0.486079	0.967289	0.880873	1.06218
CCZ1B	GB	Wald ratio	1	0.166684	0.922723	0.823319	1.03413
CCZ1B	Non-GB	Wald ratio	1	0.585297	1.03514	0.914376	1.17185
CD109	All	Wald ratio	1	0.677109	0.966667	0.824095	1.1339
CD109	GB	Wald ratio	1	0.355255	0.913952	0.755221	1.10605
CD109	Non-GB	Wald ratio	1	0.737429	1.0368	0.839353	1.28069
CD14	All	Wald ratio	1	0.00114871	0.737704	0.614098	0.886191
CD14	GB	Wald ratio	1	0.00257653	0.708913	0.566814	0.886636
CD14	Non-GB	Wald ratio	1	0.0483175	0.784774	0.616972	0.998214
CD151	All	Wald ratio	1	0.692166	1.03105	0.886228	1.19953
CD151	GB	Wald ratio	1	0.712657	1.0348	0.862551	1.24146
CD151	Non-GB	Wald ratio	1	0.323105	1.10269	0.908328	1.33864
CD200	All	Wald ratio	1	0.538709	1.01238	0.973439	1.05287
CD200	GB	Wald ratio	1	0.841536	1.00491	0.957779	1.05436
CD200	Non-GB	Wald ratio	1	0.964846	1.00116	0.95079	1.0542
CD274	All	Wald ratio	1	0.22682	1.03452	0.979119	1.09306
CD274	GB	Wald ratio	1	0.0759983	1.06295	0.993635	1.13709
CD274	Non-GB	Wald ratio	1	0.821012	1.00841	0.937843	1.08428
CD2AP	All	Wald ratio	1	0.112347	0.907402	0.804832	1.02304
CD2AP	GB	Wald ratio	1	0.184164	0.904667	0.78032	1.04883
CD2AP	Non-GB	Wald ratio	1	0.176063	0.897179	0.766685	1.04988
CD38	All	Wald ratio	1	0.0618498	0.942293	0.885302	1.00295
CD38	GB	Wald ratio	1	0.07603	0.933257	0.864691	1.00726
CD38	Non-GB	Wald ratio	1	0.127853	0.938115	0.864057	1.01852
CD46	All	Wald ratio	1	0.594408	1.04098	0.89791	1.20685
CD46	GB	Wald ratio	1	0.9535	0.994588	0.828759	1.1936
CD46	Non-GB	Wald ratio	1	0.238635	1.12458	0.925079	1.36711
CD55	All	Wald ratio	1	0.916926	1.00628	0.894677	1.13179
CD55	GB	Wald ratio	1	0.245495	1.08845	0.943383	1.25582
CD55	Non-GB	Wald ratio	1	0.196286	0.90165	0.77062	1.05496
CD82	All	Wald ratio	1	0.0377927	1.06921	1.00378	1.1389
CD82	GB	Wald ratio	1	0.00224222	1.12535	1.04327	1.2139
CD82	Non-GB	Wald ratio	1	0.175587	1.05823	0.975015	1.14854
CDA	All	Wald ratio	1	0.409781	1.03265	0.956697	1.11464
CDA	GB	Wald ratio	1	0.151883	1.07107	0.97506	1.17654
CDA	Non-GB	Wald ratio	1	0.830027	1.01103	0.914656	1.11756
CDC16	All	Wald ratio	1	0.759727	0.980278	0.862799	1.11375
CDC16	GB	Wald ratio	1	0.912539	1.00882	0.862519	1.17993
CDC16	Non-GB	Wald ratio	1	0.364368	0.925311	0.782424	1.09429
CDC37L1	All	Wald ratio	1	0.299245	1.05841	0.950831	1.17816
CDC37L1	GB	Wald ratio	1	0.29608	1.07273	0.940367	1.22371
CDC37L1	Non-GB	Wald ratio	1	0.743722	1.02364	0.889855	1.17753
CDC42BPB	All	Wald ratio	1	0.925645	1.00619	0.88389	1.14541
CDC42BPB	GB	Wald ratio	1	0.83515	1.017	0.867689	1.19201
CDC42BPB	Non-GB	Wald ratio	1	0.506308	1.05952	0.893432	1.25647
CDH13	All	Wald ratio	1	0.801008	0.989202	0.909116	1.07634
CDH13	GB	Wald ratio	1	0.834178	1.01109	0.911885	1.12109
CDH13	Non-GB	Wald ratio	1	0.571296	0.968392	0.866484	1.08229
CDH6	All	Wald ratio	1	0.494953	1.03492	0.937769	1.14213
CDH6	GB	Wald ratio	1	0.960385	1.00306	0.889	1.13176
CDH6	Non-GB	Wald ratio	1	0.326633	1.06698	0.937339	1.21455
CDK18	All	Wald ratio	1	0.142789	1.08509	0.972821	1.21031
CDK18	GB	Wald ratio	1	0.420869	1.05629	0.924421	1.20697
CDK18	Non-GB	Wald ratio	1	0.0345171	1.1679	1.01137	1.34866
CDS2	All	Wald ratio	1	0.203186	1.10237	0.948707	1.28093
CDS2	GB	Wald ratio	1	0.694688	1.03753	0.86316	1.24714
CDS2	Non-GB	Wald ratio	1	0.252794	1.12313	0.920442	1.37046
CENPV	All	Wald ratio	1	0.42743	1.05272	0.927272	1.19513
CENPV	GB	Wald ratio	1	0.500867	1.0549	0.902862	1.23255
CENPV	Non-GB	Wald ratio	1	0.998722	0.999863	0.845548	1.18234
CEP170B	All	Wald ratio	1	0.0544519	1.32517	0.994631	1.76556
CEP170B	GB	Wald ratio	1	0.0691871	1.38539	0.974708	1.96912
CEP170B	Non-GB	Wald ratio	1	0.399617	1.17649	0.805997	1.71729
CEP41	All	Wald ratio	1	0.0364537	0.924907	0.859671	0.995092
CEP41	GB	Wald ratio	1	0.0153695	0.895245	0.818608	0.979057
CEP41	Non-GB	Wald ratio	1	0.395613	0.959212	0.871339	1.05595
CERS1	All	Wald ratio	1	0.711185	0.980651	0.884292	1.08751
CERS1	GB	Wald ratio	1	0.108008	0.901462	0.794338	1.02303
CERS1	Non-GB	Wald ratio	1	0.297725	1.07513	0.938088	1.2322
CERS4	All	Inverse variance weighted	2	0.170936	1.05488	0.977209	1.13873
CERS4	GB	Inverse variance weighted	2	0.0456017	1.10058	1.00187	1.20901
CERS4	Non-GB	Inverse variance weighted	2	0.953255	1.00303	0.906611	1.1097
CFAP410	All	Inverse variance weighted	2	0.393633	1.03972	0.950709	1.13707
CFAP410	GB	Inverse variance weighted	2	0.766796	1.01674	0.911087	1.13464
CFAP410	Non-GB	Inverse variance weighted	2	0.514068	1.04003	0.924374	1.17015
CFDP1	All	Wald ratio	1	0.310393	0.924119	0.793429	1.07634
CFDP1	GB	Wald ratio	1	0.774529	0.972956	0.806535	1.17372
CFDP1	Non-GB	Wald ratio	1	0.199825	0.877067	0.717697	1.07183
CFHR1	All	Wald ratio	1	0.317038	1.02966	0.972362	1.09033
CFHR1	GB	Wald ratio	1	0.375218	1.03235	0.962202	1.10761
CFHR1	Non-GB	Wald ratio	1	0.467608	1.02815	0.953946	1.10813
CFL1	All	Wald ratio	1	0.335633	1.07144	0.93103	1.23302
CFL1	GB	Wald ratio	1	0.599754	1.04629	0.883597	1.23893
CFL1	Non-GB	Wald ratio	1	0.302432	1.09955	0.918079	1.31689
CFL2	All	Wald ratio	1	0.0509943	0.827175	0.683655	1.00082
CFL2	GB	Wald ratio	1	0.0522856	0.793312	0.627902	1.0023
CFL2	Non-GB	Wald ratio	1	0.186719	0.845043	0.658162	1.08499
CHCHD2	All	Wald ratio	1	0.926921	1.00686	0.870006	1.16524
CHCHD2	GB	Wald ratio	1	0.955943	0.994972	0.832038	1.18981
CHCHD2	Non-GB	Wald ratio	1	0.618739	1.04981	0.8669	1.2713
CHCHD6	All	Wald ratio	1	0.990305	0.999512	0.923852	1.08137
CHCHD6	GB	Wald ratio	1	0.470339	1.03628	0.940709	1.14157
CHCHD6	Non-GB	Wald ratio	1	0.352121	0.951952	0.858161	1.05599
CHGB	All	Wald ratio	1	0.294091	0.926986	0.804568	1.06803
CHGB	GB	Wald ratio	1	0.0765804	0.855013	0.718921	1.01687
CHGB	Non-GB	Wald ratio	1	0.990332	1.00115	0.83094	1.20623
CHID1	All	Wald ratio	1	0.601088	1.04629	0.883052	1.23969
CHID1	GB	Wald ratio	1	0.772712	1.03046	0.840632	1.26315
CHID1	Non-GB	Wald ratio	1	0.188851	1.15821	0.930335	1.4419
CHKB	All	Wald ratio	1	0.932467	1.00491	0.897306	1.12541
CHKB	GB	Wald ratio	1	0.28453	0.926974	0.806779	1.06508
CHKB	Non-GB	Wald ratio	1	0.0986469	1.13381	0.97681	1.31604
CHL1	All	Wald ratio	1	0.0386675	1.09456	1.00472	1.19244
CHL1	GB	Wald ratio	1	0.0552468	1.10855	0.997687	1.23174
CHL1	Non-GB	Wald ratio	1	0.690165	1.02321	0.914055	1.1454
CHMP1A	All	Wald ratio	1	0.0746622	1.11098	0.989577	1.24728
CHMP1A	GB	Wald ratio	1	0.192077	1.09922	0.953572	1.26711
CHMP1A	Non-GB	Wald ratio	1	0.138099	1.12216	0.963597	1.30682
CHMP3	All	Wald ratio	1	0.648091	0.966108	0.833145	1.12029
CHMP3	GB	Wald ratio	1	0.436356	0.930333	0.77565	1.11586
CHMP3	Non-GB	Wald ratio	1	0.768173	1.02959	0.848117	1.24989
CHMP4A	All	Wald ratio	1	0.831937	1.01404	0.891549	1.15335
CHMP4A	GB	Wald ratio	1	0.851071	1.0151	0.868064	1.18705
CHMP4A	Non-GB	Wald ratio	1	0.85647	1.01582	0.856963	1.20412
CHMP7	All	Wald ratio	1	0.110894	1.17041	0.964538	1.42021
CHMP7	GB	Wald ratio	1	0.125208	1.19399	0.951853	1.49773
CHMP7	Non-GB	Wald ratio	1	0.191618	1.18505	0.918459	1.52901
CHN2	All	Inverse variance weighted	2	0.684613	0.97857	0.881441	1.0864
CHN2	GB	Inverse variance weighted	2	0.412742	0.947906	0.834	1.07737
CHN2	Non-GB	Inverse variance weighted	2	0.940026	0.994713	0.866406	1.14202
CHORDC1	All	Wald ratio	1	0.0259123	1.21508	1.02367	1.44227
CHORDC1	GB	Wald ratio	1	0.0415265	1.23853	1.00824	1.52142
CHORDC1	Non-GB	Wald ratio	1	0.0837112	1.21493	0.974393	1.51485
CIAPIN1	All	Wald ratio	1	0.25255	0.896742	0.744023	1.08081
CIAPIN1	GB	Wald ratio	1	0.348869	0.896769	0.713964	1.12638
CIAPIN1	Non-GB	Wald ratio	1	0.425602	0.905228	0.708569	1.15647
CISD1	All	Wald ratio	1	0.553759	1.03502	0.923562	1.15993
CISD1	GB	Wald ratio	1	0.487984	1.05057	0.913854	1.20773
CISD1	Non-GB	Wald ratio	1	0.615726	1.03906	0.894663	1.20676
CISD2	All	Wald ratio	1	0.504948	0.97454	0.903388	1.0513
CISD2	GB	Wald ratio	1	0.351059	0.956895	0.872257	1.04974
CISD2	Non-GB	Wald ratio	1	0.685507	1.02085	0.923829	1.12805
CKAP5	All	Wald ratio	1	0.330801	1.10128	0.90668	1.33766
CKAP5	GB	Wald ratio	1	0.923514	0.988651	0.783159	1.24806
CKAP5	Non-GB	Wald ratio	1	0.135006	1.21084	0.942175	1.55611
CKB	All	Wald ratio	1	0.0447139	0.841237	0.710571	0.995931
CKB	GB	Wald ratio	1	0.371629	0.909668	0.739062	1.11966
CKB	Non-GB	Wald ratio	1	0.0125324	0.754199	0.604382	0.941154
CLASP1	All	Wald ratio	1	0.0120247	0.778807	0.640763	0.94659
CLASP1	GB	Wald ratio	1	0.139896	0.835503	0.658135	1.06067
CLASP1	Non-GB	Wald ratio	1	0.0129782	0.722789	0.559475	0.933775
CLCC1	All	Wald ratio	1	0.93008	1.00535	0.892298	1.13274
CLCC1	GB	Wald ratio	1	0.797434	1.01939	0.880325	1.18043
CLCC1	Non-GB	Wald ratio	1	0.832995	0.983265	0.840505	1.15027
CLGN	All	Wald ratio	1	0.39047	0.971662	0.909955	1.03755
CLGN	GB	Wald ratio	1	0.800868	0.989663	0.912889	1.07289
CLGN	Non-GB	Wald ratio	1	0.637355	0.979345	0.897939	1.06813
CLIC1	All	Wald ratio	1	0.0447731	1.24758	1.00517	1.54845
CLIC1	GB	Wald ratio	1	0.332968	1.13975	0.874581	1.48532
CLIC1	Non-GB	Wald ratio	1	0.0185819	1.40706	1.0588	1.86986
CLYBL	All	Inverse variance weighted	2	0.406115	1.01527	0.979612	1.05223
CLYBL	GB	Inverse variance weighted	2	0.229849	1.02738	0.983063	1.0737
CLYBL	Non-GB	Inverse variance weighted	2	0.709937	1.00905	0.962283	1.05808
CMBL	All	Wald ratio	1	0.195771	0.912806	0.794969	1.04811
CMBL	GB	Wald ratio	1	0.0447319	0.840956	0.710092	0.995938
CMBL	Non-GB	Wald ratio	1	0.422772	0.928222	0.773676	1.11364
CMC2	All	Wald ratio	1	0.658982	1.01163	0.961006	1.06491
CMC2	GB	Wald ratio	1	0.0836053	1.05702	0.99266	1.12555
CMC2	Non-GB	Wald ratio	1	0.550992	0.979668	0.915705	1.0481
CMPK1	All	Inverse variance weighted	2	0.837797	0.991278	0.911524	1.07801
CMPK1	GB	Inverse variance weighted	2	0.802481	0.986886	0.88991	1.09443
CMPK1	Non-GB	Inverse variance weighted	2	0.919676	0.994345	0.890559	1.11022
CNDP1	All	Wald ratio	1	0.751487	1.02535	0.878159	1.19722
CNDP1	GB	Wald ratio	1	0.73694	1.03316	0.85409	1.24977
CNDP1	Non-GB	Wald ratio	1	0.841384	1.02093	0.833435	1.25062
CNDP2	All	Wald ratio	1	0.0866182	1.08714	0.988054	1.19615
CNDP2	GB	Wald ratio	1	0.109407	1.10052	0.978742	1.23744
CNDP2	Non-GB	Wald ratio	1	0.433947	1.05137	0.927385	1.19193
CNN2	All	Wald ratio	1	0.920554	1.00633	0.889016	1.13912
CNN2	GB	Wald ratio	1	0.730581	1.027	0.882506	1.19515
CNN2	Non-GB	Wald ratio	1	0.681557	0.966412	0.820896	1.13772
CNN3	All	Wald ratio	1	0.424437	0.918158	0.7446	1.13217
CNN3	GB	Wald ratio	1	0.273336	0.866085	0.669635	1.12017
CNN3	Non-GB	Wald ratio	1	0.91786	0.985594	0.748043	1.29858
CNNM1	All	Wald ratio	1	0.419172	1.05312	0.928845	1.19402
CNNM1	GB	Wald ratio	1	0.462694	1.06015	0.907127	1.23898
CNNM1	Non-GB	Wald ratio	1	0.708225	1.03222	0.874281	1.21868
CNNM2	All	Wald ratio	1	0.0221197	0.912762	0.844117	0.986989
CNNM2	GB	Wald ratio	1	0.138522	0.930372	0.845639	1.0236
CNNM2	Non-GB	Wald ratio	1	0.238835	0.940295	0.848744	1.04172
CNPY2	All	Wald ratio	1	0.853479	1.00799	0.926384	1.09678
CNPY2	GB	Wald ratio	1	0.520477	1.03422	0.933343	1.146
CNPY2	Non-GB	Wald ratio	1	0.649132	0.974199	0.870444	1.09032
CNPY4	All	Wald ratio	1	0.106472	0.923339	0.838115	1.01723
CNPY4	GB	Wald ratio	1	0.147132	0.915694	0.812902	1.03148
CNPY4	Non-GB	Wald ratio	1	0.506181	0.95772	0.843187	1.08781
CNRIP1	All	Wald ratio	1	0.539527	1.06211	0.876131	1.28756
CNRIP1	GB	Wald ratio	1	0.489811	1.08705	0.857768	1.37762
CNRIP1	Non-GB	Wald ratio	1	0.892982	0.982827	0.763615	1.26497
CNTN2	All	Wald ratio	1	0.00914492	0.869124	0.782123	0.965803
CNTN2	GB	Wald ratio	1	0.00954413	0.84312	0.741049	0.959249
CNTN2	Non-GB	Wald ratio	1	0.163488	0.905806	0.788135	1.04104
CNTN3	All	Wald ratio	1	0.0456045	0.831207	0.693404	0.996396
CNTN3	GB	Wald ratio	1	0.0123898	0.753015	0.602907	0.940496
CNTN3	Non-GB	Wald ratio	1	0.333133	0.888834	0.700123	1.12841
CNTN5	All	Wald ratio	1	0.565091	1.03625	0.917865	1.1699
CNTN5	GB	Wald ratio	1	0.667099	1.03252	0.892418	1.19462
CNTN5	Non-GB	Wald ratio	1	0.598466	1.04282	0.892143	1.21895
CNTNAP2	All	Wald ratio	1	0.0592161	1.23181	0.99192	1.52972
CNTNAP2	GB	Wald ratio	1	0.0496704	1.30432	1.00038	1.70061
CNTNAP2	Non-GB	Wald ratio	1	0.188785	1.21017	0.910517	1.60843
CNTNAP4	All	Wald ratio	1	0.251044	1.09819	0.935872	1.28867
CNTNAP4	GB	Wald ratio	1	0.644818	1.04722	0.860669	1.27421
CNTNAP4	Non-GB	Wald ratio	1	0.161756	1.16249	0.941437	1.43545
COA1	All	Wald ratio	1	0.199507	1.14065	0.932909	1.39466
COA1	Non-GB	Wald ratio	1	0.877552	1.02106	0.783288	1.331
COA4	All	Wald ratio	1	0.0701343	0.892037	0.788287	1.00944
COA4	GB	Wald ratio	1	0.120617	0.888795	0.765864	1.03146
COA4	Non-GB	Wald ratio	1	0.14594	0.888163	0.75694	1.04213
COA7	All	Wald ratio	1	0.203606	1.03148	0.983353	1.08195
COA7	GB	Wald ratio	1	0.681011	1.01234	0.954843	1.0733
COA7	Non-GB	Wald ratio	1	0.0720637	1.05921	0.994856	1.12772
COG7	All	Wald ratio	1	0.116255	0.916094	0.821196	1.02196
COG7	GB	Wald ratio	1	0.217096	0.919166	0.804016	1.05081
COG7	Non-GB	Wald ratio	1	0.240742	0.917649	0.794911	1.05934
COL18A1	All	Wald ratio	1	0.826541	1.01646	0.878333	1.17632
COL18A1	GB	Wald ratio	1	0.976592	0.997319	0.833569	1.19324
COL18A1	Non-GB	Wald ratio	1	0.759942	1.03032	0.850683	1.24788
COLGALT2	All	Wald ratio	1	0.320767	0.951514	0.862593	1.0496
COLGALT2	GB	Wald ratio	1	0.179141	0.92059	0.815905	1.03871
COLGALT2	Non-GB	Wald ratio	1	0.876745	0.98982	0.869759	1.12645
COMT	All	Wald ratio	1	0.940922	0.998601	0.962306	1.03627
COMT	GB	Wald ratio	1	0.994761	1.00015	0.955586	1.0468
COMT	Non-GB	Wald ratio	1	0.908924	0.997166	0.949843	1.04685
COMTD1	All	Inverse variance weighted	2	0.865497	1.00714	0.927568	1.09353
COMTD1	GB	Inverse variance weighted	2	0.431917	1.04141	0.94119	1.15229
COMTD1	Non-GB	Inverse variance weighted	2	0.312111	0.945688	0.848637	1.05384
COPS7B	All	Wald ratio	1	0.044965	0.823294	0.680777	0.995647
COPS7B	GB	Wald ratio	1	0.116022	0.828987	0.656102	1.04743
COPS7B	Non-GB	Wald ratio	1	0.0404407	0.769176	0.59843	0.988639
COQ10A	All	Wald ratio	1	0.896608	1.00951	0.875179	1.16446
COQ10A	GB	Wald ratio	1	0.695645	1.03527	0.870218	1.23163
COQ10A	Non-GB	Wald ratio	1	0.762345	0.971107	0.803046	1.17434
COQ3	All	Wald ratio	1	0.802338	0.992328	0.934254	1.05401
COQ3	GB	Wald ratio	1	0.127003	0.944182	0.877036	1.01647
COQ3	Non-GB	Wald ratio	1	0.21422	1.05156	0.971356	1.13839
COQ6	All	Wald ratio	1	0.35115	1.03348	0.964351	1.10757
COQ6	GB	Wald ratio	1	0.0660354	1.08301	0.994729	1.17912
COQ6	Non-GB	Wald ratio	1	0.802871	0.988441	0.902205	1.08292
COQ7	All	Wald ratio	1	0.498936	0.983655	0.937769	1.03179
COQ7	GB	Wald ratio	1	0.813152	0.992958	0.936441	1.05289
COQ7	Non-GB	Wald ratio	1	0.618012	0.984098	0.924008	1.0481
COQ9	All	Wald ratio	1	0.25255	0.956837	0.887182	1.03196
COQ9	GB	Wald ratio	1	0.348869	0.956849	0.872494	1.04936
COQ9	Non-GB	Wald ratio	1	0.425602	0.960492	0.869818	1.06062
CORO1C	All	Wald ratio	1	0.753023	1.01192	0.939904	1.08946
CORO1C	GB	Wald ratio	1	0.186716	1.06275	0.970948	1.16323
CORO1C	Non-GB	Wald ratio	1	0.145006	0.930404	0.844383	1.02519
CORO2A	All	Wald ratio	1	0.714793	0.981467	0.887769	1.08505
CORO2A	GB	Wald ratio	1	0.551481	0.963326	0.851863	1.08937
CORO2A	Non-GB	Wald ratio	1	0.795948	0.982757	0.861378	1.12124
CORO7	All	Wald ratio	1	0.15158	0.931343	0.845059	1.02644
CORO7	GB	Wald ratio	1	0.608951	1.0317	0.915422	1.16276
CORO7	Non-GB	Wald ratio	1	0.00562301	0.834983	0.734917	0.948675
COX11	All	Wald ratio	1	0.229658	0.953729	0.882783	1.03038
COX11	GB	Wald ratio	1	0.576434	0.973283	0.885062	1.0703
COX11	Non-GB	Wald ratio	1	0.0691064	0.910386	0.822735	1.00738
COX15	All	Wald ratio	1	0.572649	1.03475	0.918958	1.16513
COX15	GB	Wald ratio	1	0.290691	1.0815	0.935204	1.25069
COX15	Non-GB	Wald ratio	1	0.945456	1.00546	0.860125	1.17536
COX20	All	Wald ratio	1	0.858945	1.00942	0.910256	1.11939
COX20	GB	Wald ratio	1	0.299667	1.06934	0.942093	1.21377
COX20	Non-GB	Wald ratio	1	0.804305	0.982948	0.857915	1.1262
COX7A1	All	Wald ratio	1	0.589202	0.962084	0.836145	1.10699
COX7A1	GB	Wald ratio	1	0.911305	1.00987	0.849659	1.20028
COX7A1	Non-GB	Wald ratio	1	0.481981	0.936178	0.778964	1.12512
COX7A2L	All	Wald ratio	1	0.22412	0.897571	0.754052	1.06841
COX7A2L	GB	Wald ratio	1	0.424205	0.91654	0.740156	1.13496
COX7A2L	Non-GB	Wald ratio	1	0.1751	0.853514	0.67886	1.0731
CPE	All	Wald ratio	1	0.242495	0.890175	0.732398	1.08194
CPE	GB	Wald ratio	1	0.707393	0.955141	0.7516	1.2138
CPE	Non-GB	Wald ratio	1	0.19757	0.844649	0.653341	1.09197
CPM	All	Wald ratio	1	0.021909	1.10647	1.01476	1.20647
CPM	GB	Wald ratio	1	0.0364144	1.11947	1.00716	1.24429
CPM	Non-GB	Wald ratio	1	0.124848	1.09303	0.975654	1.22452
CPNE1	All	Wald ratio	1	0.84189	1.00347	0.969928	1.03816
CPNE1	GB	Wald ratio	1	0.128385	1.03313	0.990623	1.07746
CPNE1	Non-GB	Wald ratio	1	0.368352	0.979916	0.937543	1.0242
CPNE2	All	Wald ratio	1	0.55386	1.0369	0.919672	1.16907
CPNE2	GB	Wald ratio	1	0.566364	0.957975	0.827218	1.1094
CPNE2	Non-GB	Wald ratio	1	0.0961724	1.14425	0.976287	1.34112
CPNE3	All	Inverse variance weighted	2	0.180553	0.950599	0.882657	1.02377
CPNE3	GB	Inverse variance weighted	2	0.718171	0.983363	0.897726	1.07717
CPNE3	Non-GB	Inverse variance weighted	2	0.0580885	0.909788	0.825036	1.00325
CPNE4	All	Wald ratio	1	0.133896	0.915716	0.816129	1.02746
CPNE4	GB	Wald ratio	1	0.0325707	0.857642	0.744982	0.987339
CPNE4	Non-GB	Wald ratio	1	0.805169	1.0193	0.875633	1.18655
CPNE7	All	Inverse variance weighted	2	0.417317	1.036	0.951132	1.12845
CPNE7	GB	Inverse variance weighted	2	0.721963	1.01922	0.917763	1.13189
CPNE7	Non-GB	Inverse variance weighted	2	0.188129	1.07833	0.96378	1.20649
CPNE8	All	Wald ratio	1	0.935677	0.9951	0.883189	1.12119
CPNE8	GB	Wald ratio	1	0.14472	0.89705	0.775188	1.03807
CPNE8	Non-GB	Wald ratio	1	0.0596248	1.16261	0.993904	1.35996
CPOX	All	Wald ratio	1	0.131427	0.968526	0.929107	1.00962
CPOX	GB	Wald ratio	1	0.605543	0.986584	0.937283	1.03848
CPOX	Non-GB	Wald ratio	1	0.0173091	0.935844	0.886114	0.988365
CPS1	All	Wald ratio	1	0.432175	1.04379	0.937919	1.16162
CPS1	GB	Wald ratio	1	0.558571	1.03992	0.91209	1.18567
CPS1	Non-GB	Wald ratio	1	0.637427	1.03431	0.89893	1.19007
CPT1A	All	Wald ratio	1	0.806884	0.985489	0.876502	1.10803
CPT1A	GB	Wald ratio	1	0.913895	0.992269	0.862044	1.14217
CPT1A	Non-GB	Wald ratio	1	0.979945	0.998071	0.858553	1.16026
CPT1C	All	Wald ratio	1	0.119752	1.06626	0.983472	1.15601
CPT1C	GB	Wald ratio	1	0.141221	1.07708	0.975636	1.18907
CPT1C	Non-GB	Wald ratio	1	0.366277	1.04997	0.944573	1.16713
CPT2	All	Wald ratio	1	0.494465	1.01315	0.975879	1.05185
CPT2	GB	Wald ratio	1	0.707217	1.00882	0.963642	1.05611
CPT2	Non-GB	Wald ratio	1	0.56022	1.01475	0.965972	1.06599
CPVL	All	Inverse variance weighted	2	0.924182	1.00269	0.948674	1.05979
CPVL	GB	Inverse variance weighted	2	0.302055	1.03638	0.968378	1.10916
CPVL	Non-GB	Inverse variance weighted	2	0.252395	0.958266	0.890804	1.03084
CRABP1	All	Wald ratio	1	0.214515	0.927808	0.824276	1.04434
CRABP1	GB	Wald ratio	1	0.0541825	0.867018	0.749794	1.00257
CRABP1	Non-GB	Wald ratio	1	0.989781	0.998985	0.855246	1.16688
CRACDL	All	Wald ratio	1	0.438023	0.907211	0.709293	1.16036
CRACDL	GB	Wald ratio	1	0.740492	0.950187	0.702244	1.28567
CRACDL	Non-GB	Wald ratio	1	0.376115	0.864034	0.625141	1.19422
CRAT	All	Wald ratio	1	0.557894	1.04342	0.905148	1.20281
CRAT	GB	Wald ratio	1	0.954795	1.00504	0.844624	1.19593
CRAT	Non-GB	Wald ratio	1	0.173009	1.13918	0.944472	1.37402
CRELD2	All	Wald ratio	1	0.249386	1.06712	0.955441	1.19186
CRELD2	GB	Wald ratio	1	0.0601234	1.13903	0.994468	1.3046
CRELD2	Non-GB	Wald ratio	1	0.797697	0.981301	0.849412	1.13367
CRIP1	All	Wald ratio	1	0.819021	1.01578	0.888273	1.16159
CRIP1	GB	Wald ratio	1	0.863008	0.985571	0.835578	1.16249
CRIP1	Non-GB	Wald ratio	1	0.960422	0.995524	0.833862	1.18853
CRMP1	All	Wald ratio	1	0.312139	1.14166	0.883003	1.47609
CRMP1	GB	Wald ratio	1	0.34443	1.16422	0.849447	1.59565
CRMP1	Non-GB	Wald ratio	1	0.567873	1.10338	0.787264	1.54641
CRPPA	All	Wald ratio	1	0.123822	1.10307	0.973516	1.24986
CRPPA	GB	Wald ratio	1	0.124907	1.12205	0.968572	1.29985
CRPPA	Non-GB	Wald ratio	1	0.406678	1.07217	0.909449	1.264
CRTAC1	All	Wald ratio	1	0.199022	1.04685	0.976201	1.12261
CRTAC1	GB	Wald ratio	1	0.324017	1.04404	0.958337	1.13741
CRTAC1	Non-GB	Wald ratio	1	0.596868	1.02503	0.935292	1.12338
CRYAB	All	Wald ratio	1	0.131458	1.14763	0.95961	1.37249
CRYAB	GB	Wald ratio	1	0.0187824	1.29423	1.04371	1.60486
CRYAB	Non-GB	Wald ratio	1	0.696443	1.04693	0.831469	1.31823
CRYL1	All	Wald ratio	1	0.880749	1.00837	0.9043	1.12442
CRYL1	GB	Wald ratio	1	0.854574	0.987567	0.863897	1.12894
CRYL1	Non-GB	Wald ratio	1	0.487437	1.05219	0.911447	1.21466
CRYM	All	Wald ratio	1	0.957685	0.996536	0.876638	1.13283
CRYM	GB	Wald ratio	1	0.935575	1.00627	0.864725	1.17099
CRYM	Non-GB	Wald ratio	1	0.990746	0.998998	0.843253	1.18351
CRYZ	All	Inverse variance weighted	2	0.934394	1.00215	0.95229	1.05461
CRYZ	GB	Inverse variance weighted	2	0.958413	1.00163	0.942188	1.06482
CRYZ	Non-GB	Inverse variance weighted	2	0.630885	0.983713	0.919978	1.05186
CRYZL1	All	Wald ratio	1	0.469119	1.06811	0.893595	1.2767
CRYZL1	GB	Wald ratio	1	0.907321	1.013	0.814987	1.25913
CRYZL1	Non-GB	Wald ratio	1	0.334153	1.12217	0.888108	1.41793
CSDC2	All	Wald ratio	1	0.479018	1.018	0.968943	1.06953
CSDC2	GB	Wald ratio	1	0.979845	0.999217	0.940273	1.06186
CSDC2	Non-GB	Wald ratio	1	0.362727	1.03053	0.965908	1.09947
CSE1L	All	Wald ratio	1	0.955261	1.00225	0.926644	1.08402
CSE1L	GB	Wald ratio	1	0.677166	0.97979	0.889997	1.07864
CSE1L	Non-GB	Wald ratio	1	0.280436	1.0588	0.95445	1.17456
CSPG4	All	Wald ratio	1	0.248974	1.0981	0.936581	1.28747
CSPG4	GB	Wald ratio	1	0.0468906	1.21884	1.00272	1.48153
CSPG4	Non-GB	Wald ratio	1	0.9471	1.00708	0.817675	1.24035
CSTB	All	Wald ratio	1	0.163301	0.890672	0.756871	1.04813
CSTB	GB	Wald ratio	1	0.267752	0.893305	0.731712	1.09058
CSTB	Non-GB	Wald ratio	1	0.173965	0.861506	0.694903	1.06805
CTBS	All	Wald ratio	1	0.896005	1.00789	0.895811	1.134
CTBS	GB	Wald ratio	1	0.750673	1.02361	0.886388	1.18207
CTBS	Non-GB	Wald ratio	1	0.891927	1.01083	0.865392	1.1807
CTNNAL1	All	Wald ratio	1	0.466751	0.973283	0.904827	1.04692
CTNNAL1	GB	Wald ratio	1	0.531926	0.971869	0.888689	1.06283
CTNNAL1	Non-GB	Wald ratio	1	0.386294	0.958344	0.870394	1.05518
CTNND1	All	Wald ratio	1	0.860518	1.01008	0.903185	1.12962
CTNND1	GB	Wald ratio	1	0.86728	1.01155	0.884084	1.15739
CTNND1	Non-GB	Wald ratio	1	0.568779	0.959161	0.83101	1.10707
CTNND2	All	Wald ratio	1	0.876571	1.01946	0.799365	1.30016
CTNND2	GB	Wald ratio	1	0.740696	1.0516	0.780615	1.41666
CTNND2	Non-GB	Wald ratio	1	0.762236	0.951901	0.691673	1.31003
CTPS1	All	Wald ratio	1	0.893608	0.994107	0.911626	1.08405
CTPS1	GB	Wald ratio	1	0.98926	1.00074	0.899157	1.11379
CTPS1	Non-GB	Wald ratio	1	0.784956	0.984247	0.878157	1.10315
CTSB	All	Wald ratio	1	0.859516	1.00671	0.934874	1.08406
CTSB	GB	Wald ratio	1	0.968678	1.00182	0.9148	1.09712
CTSB	Non-GB	Wald ratio	1	0.686715	1.02033	0.925247	1.12519
CTSZ	All	Wald ratio	1	0.909466	1.0059	0.908914	1.11323
CTSZ	GB	Wald ratio	1	0.442183	0.952439	0.84113	1.07848
CTSZ	Non-GB	Wald ratio	1	0.660658	1.03029	0.901768	1.17714
CTTNBP2NL	All	Wald ratio	1	0.823738	0.984261	0.856021	1.13171
CTTNBP2NL	GB	Wald ratio	1	0.705684	0.967458	0.814827	1.14868
CTTNBP2NL	Non-GB	Wald ratio	1	0.857805	0.983368	0.818534	1.1814
CUL9	All	Wald ratio	1	0.582426	0.965791	0.853095	1.09337
CUL9	GB	Wald ratio	1	0.431864	0.94059	0.807368	1.0958
CUL9	Non-GB	Wald ratio	1	0.676757	0.965764	0.819864	1.13763
CUTA	All	Wald ratio	1	0.987115	0.998911	0.875147	1.14018
CUTA	GB	Wald ratio	1	0.863163	0.985806	0.837892	1.15983
CUTA	Non-GB	Wald ratio	1	0.8067	0.978526	0.822349	1.16436
CWC27	All	Wald ratio	1	0.936994	1.00357	0.918746	1.09622
CWC27	GB	Wald ratio	1	0.636607	1.02635	0.921381	1.14327
CWC27	Non-GB	Wald ratio	1	0.833187	1.01259	0.901265	1.13768
CWF19L1	All	Wald ratio	1	0.936704	1.00309	0.929593	1.08239
CWF19L1	GB	Wald ratio	1	0.559488	0.972511	0.885603	1.06795
CWF19L1	Non-GB	Wald ratio	1	0.498673	1.03513	0.936606	1.14401
CYB561	All	Wald ratio	1	0.170011	0.956009	0.896507	1.01946
CYB561	GB	Wald ratio	1	0.332637	0.961789	0.888891	1.04066
CYB561	Non-GB	Wald ratio	1	0.0757406	0.926396	0.851437	1.00795
CYB5A	All	Wald ratio	1	0.196367	0.900388	0.767885	1.05575
CYB5A	GB	Wald ratio	1	0.335243	0.908639	0.747753	1.10414
CYB5A	Non-GB	Wald ratio	1	0.146261	0.856054	0.694131	1.05575
CYB5R1	All	Wald ratio	1	0.124946	0.925709	0.838779	1.02165
CYB5R1	GB	Wald ratio	1	0.296108	0.937361	0.830245	1.0583
CYB5R1	Non-GB	Wald ratio	1	0.136195	0.906664	0.797028	1.03138
CYB5R3	All	Wald ratio	1	0.0975044	0.943238	0.880245	1.01074
CYB5R3	GB	Wald ratio	1	0.544376	0.974079	0.89478	1.0604
CYB5R3	Non-GB	Wald ratio	1	0.0612553	0.916897	0.837265	1.0041
CYBC1	All	Wald ratio	1	0.972282	1.00188	0.901126	1.1139
CYBC1	GB	Wald ratio	1	0.947207	0.995619	0.874276	1.1338
CYBC1	Non-GB	Wald ratio	1	0.970111	1.00267	0.872164	1.1527
CYBRD1	All	Wald ratio	1	0.809219	0.995213	0.957191	1.03475
CYBRD1	GB	Wald ratio	1	0.850031	0.995402	0.948968	1.04411
CYBRD1	Non-GB	Wald ratio	1	0.82825	0.99434	0.944638	1.04666
CYGB	All	Wald ratio	1	0.185386	1.12406	0.945414	1.33647
CYGB	GB	Wald ratio	1	0.0288065	1.26713	1.02479	1.56677
CYGB	Non-GB	Wald ratio	1	0.77316	0.967428	0.772374	1.21174
CYP46A1	All	Wald ratio	1	0.180938	0.889192	0.74864	1.05613
CYP46A1	GB	Wald ratio	1	0.137833	0.852523	0.690526	1.05252
CYP46A1	Non-GB	Wald ratio	1	0.553715	0.933873	0.744646	1.17119
CYP4F11	All	Wald ratio	1	0.669208	0.984088	0.914276	1.05923
CYP4F11	GB	Wald ratio	1	0.501503	0.969513	0.885812	1.06112
CYP4F11	Non-GB	Wald ratio	1	0.883381	1.00725	0.914549	1.10935
CYP4X1	All	Wald ratio	1	0.536328	0.954944	0.825116	1.1052
CYP4X1	GB	Wald ratio	1	0.587325	0.951609	0.795542	1.13829
CYP4X1	Non-GB	Wald ratio	1	0.275327	0.898386	0.741053	1.08912
CYP7B1	All	Wald ratio	1	0.757436	0.977812	0.848036	1.12745
CYP7B1	GB	Wald ratio	1	0.936675	1.0071	0.845749	1.19924
CYP7B1	Non-GB	Wald ratio	1	0.84547	0.981555	0.813963	1.18365
CZIB	All	Wald ratio	1	0.413222	0.966652	0.891222	1.04847
CZIB	GB	Wald ratio	1	0.9687	0.997999	0.902979	1.10302
CZIB	Non-GB	Wald ratio	1	0.34674	0.949737	0.853003	1.05744
D2HGDH	All	Wald ratio	1	5.93649e-06	0.855652	0.799825	0.915375
D2HGDH	GB	Wald ratio	1	0.00598842	0.888918	0.817322	0.966786
D2HGDH	Non-GB	Wald ratio	1	3.65803e-05	0.830704	0.760675	0.907179
DAAM1	All	Wald ratio	1	0.409231	1.04876	0.936636	1.1743
DAAM1	GB	Wald ratio	1	0.97975	0.998206	0.86899	1.14664
DAAM1	Non-GB	Wald ratio	1	0.267713	1.0883	0.937048	1.26397
DAGLB	All	Wald ratio	1	0.638805	1.01855	0.94331	1.09978
DAGLB	GB	Wald ratio	1	0.477826	1.03473	0.941633	1.13704
DAGLB	Non-GB	Wald ratio	1	0.90682	1.00604	0.909606	1.11269
DARS2	All	Wald ratio	1	0.839679	1.00452	0.961585	1.04937
DARS2	GB	Wald ratio	1	0.981021	0.99935	0.94726	1.05431
DARS2	Non-GB	Wald ratio	1	0.545714	1.0179	0.960974	1.07819
DBNL	All	Wald ratio	1	0.00516224	1.09956	1.0288	1.17519
DBNL	GB	Wald ratio	1	0.0802874	1.07596	0.991208	1.16795
DBNL	Non-GB	Wald ratio	1	0.00673343	1.12768	1.03381	1.23007
DBR1	All	Wald ratio	1	0.958861	1.00244	0.913733	1.09976
DBR1	GB	Wald ratio	1	0.838736	1.01184	0.903396	1.1333
DBR1	Non-GB	Wald ratio	1	0.696432	1.02449	0.907224	1.15692
DCAF6	All	Wald ratio	1	0.814425	1.00977	0.930997	1.09522
DCAF6	GB	Wald ratio	1	0.731662	1.01758	0.921099	1.12417
DCAF6	Non-GB	Wald ratio	1	0.711158	0.980031	0.880788	1.09046
DCAKD	All	Wald ratio	1	0.728161	0.981611	0.884069	1.08992
DCAKD	GB	Wald ratio	1	0.233114	1.0813	0.950925	1.22955
DCAKD	Non-GB	Wald ratio	1	0.251401	0.922731	0.804254	1.05866
DCC	All	Wald ratio	1	0.676845	0.981797	0.900538	1.07039
DCC	GB	Wald ratio	1	0.331901	0.948976	0.85371	1.05487
DCC	Non-GB	Wald ratio	1	0.988228	1.00085	0.893465	1.12115
DCPS	All	Wald ratio	1	0.236383	1.0775	0.952262	1.21921
DCPS	GB	Wald ratio	1	0.219561	1.09946	0.94501	1.27916
DCPS	Non-GB	Wald ratio	1	0.394644	1.07192	0.913511	1.25779
DCUN1D1	All	Wald ratio	1	0.6736	1.04095	0.863635	1.25466
DCUN1D1	GB	Wald ratio	1	0.710817	1.04412	0.831036	1.31185
DCUN1D1	Non-GB	Wald ratio	1	0.577002	1.07264	0.838376	1.37236
DCUN1D2	All	Wald ratio	1	0.33463	0.938512	0.824997	1.06765
DCUN1D2	GB	Wald ratio	1	0.324283	0.923656	0.788733	1.08166
DCUN1D2	Non-GB	Wald ratio	1	0.579282	0.953156	0.804462	1.12933
DCXR	All	Wald ratio	1	0.936341	0.993202	0.840113	1.17419
DCXR	GB	Wald ratio	1	0.44166	0.922247	0.750407	1.13344
DCXR	Non-GB	Wald ratio	1	0.953949	1.00648	0.808267	1.25331
DDAH1	All	Wald ratio	1	0.686586	1.02459	0.910542	1.15293
DDAH1	GB	Wald ratio	1	0.763651	1.02246	0.884662	1.18171
DDAH1	Non-GB	Wald ratio	1	0.965762	0.996597	0.852947	1.16444
DDAH2	All	Wald ratio	1	0.0450466	1.0554	1.00119	1.11254
DDAH2	GB	Wald ratio	1	0.349175	1.03135	0.966803	1.10021
DDAH2	Non-GB	Wald ratio	1	0.0166825	1.08846	1.01547	1.16669
DDHD1	All	Wald ratio	1	0.489676	1.04398	0.923977	1.17956
DDHD1	GB	Wald ratio	1	0.86742	1.0128	0.872321	1.1759
DDHD1	Non-GB	Wald ratio	1	0.340366	1.08079	0.921253	1.26796
DDHD2	All	Wald ratio	1	0.22503	0.909062	0.779295	1.06044
DDHD2	GB	Wald ratio	1	0.579314	0.947919	0.7846	1.14524
DDHD2	Non-GB	Wald ratio	1	0.275145	0.893326	0.729494	1.09395
DDT	All	Wald ratio	1	0.223729	0.97399	0.933505	1.01623
DDT	GB	Wald ratio	1	0.960338	1.00133	0.950366	1.05502
DDT	Non-GB	Wald ratio	1	0.0843347	0.952149	0.900582	1.00667
DDX18	All	Wald ratio	1	0.735134	0.985128	0.903215	1.07447
DDX18	GB	Wald ratio	1	0.82062	0.987758	0.887996	1.09873
DDX18	Non-GB	Wald ratio	1	0.569349	0.967369	0.862906	1.08448
DDX42	All	Wald ratio	1	0.414986	0.914206	0.736845	1.13426
DDX42	GB	Wald ratio	1	0.738034	0.955879	0.73377	1.24522
DDX42	Non-GB	Wald ratio	1	0.441213	0.894558	0.67368	1.18785
DDX5	All	Wald ratio	1	0.736937	0.952674	0.717938	1.26416
DDX5	GB	Wald ratio	1	0.858081	0.968755	0.684076	1.3719
DDX5	Non-GB	Wald ratio	1	0.64304	0.914907	0.62811	1.33266
DECR1	All	Wald ratio	1	0.325011	1.04887	0.953795	1.15343
DECR1	GB	Wald ratio	1	0.681815	1.02454	0.91242	1.15044
DECR1	Non-GB	Wald ratio	1	0.326099	1.06493	0.939274	1.20739
DECR2	All	Wald ratio	1	0.475979	1.02767	0.953358	1.10778
DECR2	GB	Wald ratio	1	0.156241	1.06892	0.974836	1.17208
DECR2	Non-GB	Wald ratio	1	0.776841	1.01436	0.9191	1.1195
DENND1A	All	Wald ratio	1	0.556002	1.05573	0.88135	1.26461
DENND1A	GB	Wald ratio	1	0.156266	1.17353	0.940633	1.46408
DENND1A	Non-GB	Wald ratio	1	0.781646	0.966955	0.762448	1.22632
DENND4C	All	Wald ratio	1	0.877916	1.00881	0.902002	1.12826
DENND4C	GB	Wald ratio	1	0.971578	1.0025	0.873979	1.14991
DENND4C	Non-GB	Wald ratio	1	0.739637	0.975312	0.841621	1.13024
DENND5B	All	Wald ratio	1	0.995271	1.00044	0.864991	1.1571
DENND5B	GB	Wald ratio	1	0.248309	0.900109	0.752835	1.07619
DENND5B	Non-GB	Wald ratio	1	0.344306	1.09665	0.905784	1.32773
DEPDC5	All	Wald ratio	1	0.593904	0.962351	0.835734	1.10815
DEPDC5	GB	Wald ratio	1	0.37899	0.925644	0.779264	1.09952
DEPDC5	Non-GB	Wald ratio	1	0.733451	1.03279	0.857765	1.24352
DEPTOR	All	Wald ratio	1	0.589047	1.0202	0.94879	1.09699
DEPTOR	GB	Wald ratio	1	0.785332	1.01246	0.926168	1.10678
DEPTOR	Non-GB	Wald ratio	1	0.850078	0.990803	0.900287	1.09042
DGKA	All	Wald ratio	1	0.893029	1.00964	0.877859	1.16121
DGKA	GB	Wald ratio	1	0.895399	0.988534	0.832398	1.17396
DGKA	Non-GB	Wald ratio	1	0.690215	1.03796	0.864188	1.24668
DGKB	All	Wald ratio	1	0.0594768	0.850786	0.719176	1.00648
DGKB	GB	Wald ratio	1	0.213164	0.877169	0.71363	1.07819
DGKB	Non-GB	Wald ratio	1	0.0769593	0.819576	0.657397	1.02177
DGKQ	All	Wald ratio	1	0.41245	1.03233	0.956693	1.11395
DGKQ	GB	Wald ratio	1	0.333573	1.04696	0.953967	1.14901
DGKQ	Non-GB	Wald ratio	1	0.491058	1.03609	0.936638	1.1461
DGLUCY	All	Wald ratio	1	0.314617	0.983742	0.952808	1.01568
DGLUCY	GB	Wald ratio	1	0.553011	0.988245	0.950381	1.02762
DGLUCY	Non-GB	Wald ratio	1	0.45509	0.984025	0.94331	1.0265
DHODH	All	Wald ratio	1	0.917033	1.00448	0.923527	1.09252
DHODH	GB	Wald ratio	1	0.957243	1.00285	0.903782	1.11278
DHODH	Non-GB	Wald ratio	1	0.973881	0.99815	0.893419	1.11516
DHRS1	All	Wald ratio	1	0.929288	1.00235	0.951748	1.05564
DHRS1	GB	Wald ratio	1	0.899122	1.00414	0.942017	1.07036
DHRS1	Non-GB	Wald ratio	1	0.689179	0.986122	0.92085	1.05602
DHRS4	All	Wald ratio	1	0.554741	1.01446	0.967259	1.06397
DHRS4	GB	Wald ratio	1	0.764303	1.00903	0.951453	1.07009
DHRS4	Non-GB	Wald ratio	1	0.556218	1.01904	0.957001	1.08509
DHRS7	All	Wald ratio	1	0.414756	1.0268	0.963568	1.09418
DHRS7	GB	Wald ratio	1	0.900085	1.00499	0.929893	1.08615
DHRS7	Non-GB	Wald ratio	1	0.231676	1.05203	0.96812	1.14322
DHRS7B	All	Wald ratio	1	0.675516	1.02472	0.913999	1.14886
DHRS7B	GB	Wald ratio	1	0.990404	0.999141	0.868506	1.14942
DHRS7B	Non-GB	Wald ratio	1	0.428249	1.06269	0.91427	1.2352
DHTKD1	All	Wald ratio	1	0.0603291	1.03432	0.998535	1.07139
DHTKD1	GB	Wald ratio	1	0.144918	1.03261	0.989005	1.07813
DHTKD1	Non-GB	Wald ratio	1	0.0542357	1.04663	0.999171	1.09634
DHX36	All	Wald ratio	1	0.122666	1.10861	0.972576	1.26367
DHX36	GB	Wald ratio	1	0.0429342	1.17997	1.00527	1.38503
DHX36	Non-GB	Wald ratio	1	0.842479	1.01764	0.856464	1.20914
DIAPH1	All	Wald ratio	1	0.916568	1.00689	0.885521	1.14489
DIAPH1	GB	Wald ratio	1	0.48105	0.944815	0.806807	1.10643
DIAPH1	Non-GB	Wald ratio	1	0.334916	1.08629	0.918078	1.28533
DIP2A	All	Wald ratio	1	0.456035	1.03308	0.948346	1.12539
DIP2A	GB	Wald ratio	1	0.485335	1.038	0.934757	1.15264
DIP2A	Non-GB	Wald ratio	1	0.426205	1.04653	0.93562	1.17058
DIS3L2	All	Wald ratio	1	0.185014	1.08739	0.960685	1.23081
DIS3L2	GB	Wald ratio	1	0.298205	1.08392	0.931236	1.26164
DIS3L2	Non-GB	Wald ratio	1	0.95316	1.00493	0.85291	1.18404
DISP2	All	Wald ratio	1	0.311636	1.04938	0.955838	1.15207
DISP2	GB	Wald ratio	1	0.49146	1.04107	0.928294	1.16754
DISP2	Non-GB	Wald ratio	1	0.188015	1.08609	0.960437	1.22817
DKK3	All	Wald ratio	1	0.437297	0.921674	0.750232	1.13229
DKK3	GB	Wald ratio	1	0.214021	0.854933	0.667675	1.09471
DKK3	Non-GB	Wald ratio	1	0.583976	1.07681	0.826241	1.40336
DLD	All	Wald ratio	1	0.195154	0.931031	0.835619	1.03734
DLD	GB	Wald ratio	1	0.193868	0.915952	0.802333	1.04566
DLD	Non-GB	Wald ratio	1	0.575922	0.960157	0.832661	1.10717
DLG1	All	Wald ratio	1	0.723453	1.01735	0.924907	1.11902
DLG1	GB	Wald ratio	1	0.586152	1.0331	0.918812	1.1616
DLG1	Non-GB	Wald ratio	1	0.911655	0.992941	0.876137	1.12532
DLGAP2	All	Wald ratio	1	0.533116	0.974556	0.898684	1.05683
DLGAP2	GB	Wald ratio	1	0.375922	0.956103	0.865664	1.05599
DLGAP2	Non-GB	Wald ratio	1	0.724596	1.01931	0.91643	1.13374
DLST	All	Wald ratio	1	0.115245	1.19232	0.957919	1.48408
DLST	GB	Wald ratio	1	0.424537	1.11553	0.85299	1.45888
DLST	Non-GB	Wald ratio	1	0.0580514	1.32014	0.990565	1.75936
DMXL1	All	Wald ratio	1	0.327287	1.08772	0.919289	1.28701
DMXL1	GB	Wald ratio	1	0.414769	1.09019	0.885871	1.34164
DMXL1	Non-GB	Wald ratio	1	0.626481	1.05655	0.846605	1.31855
DNAAF10	All	Wald ratio	1	0.319855	0.911367	0.759058	1.09424
DNAAF10	GB	Wald ratio	1	0.125956	0.846187	0.683223	1.04802
DNAAF10	Non-GB	Wald ratio	1	0.975307	0.99618	0.781768	1.2694
DNAAF9	All	Wald ratio	1	0.257178	0.932099	0.825349	1.05266
DNAAF9	GB	Wald ratio	1	0.156148	0.897836	0.773592	1.04204
DNAAF9	Non-GB	Wald ratio	1	0.590587	0.956961	0.815245	1.12331
DNAJB1	All	Wald ratio	1	0.477211	1.03343	0.943849	1.13151
DNAJB1	GB	Wald ratio	1	0.343969	1.0549	0.94436	1.17838
DNAJB1	Non-GB	Wald ratio	1	0.447143	1.04763	0.929191	1.18117
DNAJB4	All	Wald ratio	1	0.609483	0.964964	0.841551	1.10648
DNAJB4	GB	Wald ratio	1	0.665804	0.963678	0.814735	1.13985
DNAJB4	Non-GB	Wald ratio	1	0.542881	0.945619	0.789756	1.13224
DNAJC11	All	Wald ratio	1	0.319352	0.957213	0.878269	1.04325
DNAJC11	GB	Wald ratio	1	0.888215	1.00758	0.906832	1.11953
DNAJC11	Non-GB	Wald ratio	1	0.33613	0.945779	0.844219	1.05956
DNAJC13	All	Wald ratio	1	0.934093	0.993278	0.84654	1.16545
DNAJC13	GB	Wald ratio	1	0.387862	0.916962	0.753174	1.11637
DNAJC13	Non-GB	Wald ratio	1	0.370769	1.10011	0.89268	1.35575
DNAJC30	All	Wald ratio	1	0.114058	0.910965	0.811466	1.02266
DNAJC30	GB	Wald ratio	1	0.406477	0.941719	0.817234	1.08517
DNAJC30	Non-GB	Wald ratio	1	0.125369	0.888085	0.763019	1.03365
DNAJC8	All	Wald ratio	1	0.634942	1.04978	0.85901	1.28292
DNAJC8	GB	Wald ratio	1	0.794084	1.03319	0.808547	1.32024
DNAJC8	Non-GB	Wald ratio	1	0.624872	1.068	0.820439	1.39025
DNAL1	All	Wald ratio	1	0.65656	1.02913	0.906792	1.16797
DNAL1	GB	Wald ratio	1	0.475149	1.05827	0.905924	1.23623
DNAL1	Non-GB	Wald ratio	1	0.891598	1.01164	0.856499	1.19489
DNM1	All	Wald ratio	1	0.297965	0.946001	0.852101	1.05025
DNM1	GB	Wald ratio	1	0.781878	0.982077	0.864059	1.11621
DNM1	Non-GB	Wald ratio	1	0.21639	0.916466	0.798088	1.0524
DNM3	All	Inverse variance weighted	2	0.236904	0.94012	0.848681	1.04141
DNM3	GB	Inverse variance weighted	2	0.108277	0.902284	0.79587	1.02293
DNM3	Non-GB	Inverse variance weighted	2	0.773512	0.980422	0.856903	1.12175
DNPH1	All	Wald ratio	1	0.978686	0.998048	0.86474	1.15191
DNPH1	GB	Wald ratio	1	0.829368	1.01965	0.854236	1.2171
DNPH1	Non-GB	Wald ratio	1	0.623089	0.953841	0.789999	1.15166
DOC2A	All	Wald ratio	1	0.993309	1.00039	0.913564	1.09546
DOC2A	GB	Wald ratio	1	0.161727	1.08263	0.968687	1.20997
DOC2A	Non-GB	Wald ratio	1	0.281183	0.936248	0.830536	1.05542
DOCK5	All	Wald ratio	1	0.479716	0.929182	0.757945	1.13911
DOCK5	GB	Wald ratio	1	0.83685	1.0266	0.799588	1.31808
DOCK5	Non-GB	Wald ratio	1	0.0970486	0.797199	0.609955	1.04192
DOCK7	All	Wald ratio	1	0.00309166	1.30431	1.09381	1.55532
DOCK7	GB	Wald ratio	1	0.195424	1.15237	0.929715	1.42835
DOCK7	Non-GB	Wald ratio	1	0.000275708	1.53816	1.21963	1.93988
DOCK9	All	Wald ratio	1	0.700888	0.973846	0.850671	1.11486
DOCK9	GB	Wald ratio	1	0.97975	0.997846	0.844788	1.17863
DOCK9	Non-GB	Wald ratio	1	0.435231	0.931782	0.780251	1.11274
DPAGT1	All	Wald ratio	1	0.822682	0.989283	0.900311	1.08705
DPAGT1	GB	Wald ratio	1	0.964802	0.997451	0.890539	1.1172
DPAGT1	Non-GB	Wald ratio	1	0.646888	0.972012	0.860843	1.09754
DPCD	All	Wald ratio	1	0.50752	1.02331	0.955895	1.09548
DPCD	GB	Wald ratio	1	0.420301	1.03483	0.952151	1.12469
DPCD	Non-GB	Wald ratio	1	0.753921	1.01445	0.927431	1.10963
DPH1	All	Wald ratio	1	0.380559	0.957854	0.869961	1.05463
DPH1	GB	Wald ratio	1	0.715209	0.978237	0.869181	1.10097
DPH1	Non-GB	Wald ratio	1	0.514796	0.958808	0.844816	1.08818
DPP10	All	Wald ratio	1	0.776128	0.989403	0.919354	1.06479
DPP10	GB	Wald ratio	1	0.519771	0.970873	0.887304	1.06231
DPP10	Non-GB	Wald ratio	1	0.700704	1.01911	0.925337	1.12239
DPP3	All	Wald ratio	1	0.909794	0.988909	0.815391	1.19935
DPP3	GB	Wald ratio	1	0.871791	1.01937	0.80751	1.28681
DPP3	Non-GB	Wald ratio	1	0.968457	1.00498	0.785486	1.28582
DPP7	All	Wald ratio	1	0.8967	1.00288	0.960314	1.04733
DPP7	GB	Wald ratio	1	0.458557	0.980146	0.929525	1.03352
DPP7	Non-GB	Wald ratio	1	0.398595	1.02503	0.967853	1.08558
DPYSL3	All	Wald ratio	1	0.372614	0.910717	0.741474	1.11859
DPYSL3	GB	Wald ratio	1	0.154732	0.832506	0.646743	1.07162
DPYSL3	Non-GB	Wald ratio	1	0.982743	0.997019	0.76073	1.3067
DPYSL4	All	Wald ratio	1	0.9397	1.00263	0.936741	1.07315
DPYSL4	GB	Wald ratio	1	0.896023	0.994469	0.915093	1.08073
DPYSL4	Non-GB	Wald ratio	1	0.376448	1.04129	0.951991	1.13896
DPYSL5	All	Wald ratio	1	0.167105	1.04811	0.98052	1.12036
DPYSL5	GB	Wald ratio	1	0.230212	1.05119	0.968862	1.14052
DPYSL5	Non-GB	Wald ratio	1	0.455263	1.03395	0.94719	1.12866
DTNA	All	Wald ratio	1	0.956111	1.00908	0.731372	1.39223
DTNA	GB	Wald ratio	1	0.298534	1.23331	0.830554	1.83136
DTNA	Non-GB	Wald ratio	1	0.302551	0.800315	0.524022	1.22228
DTNB	All	Wald ratio	1	0.739738	0.977574	0.855131	1.11755
DTNB	GB	Wald ratio	1	0.434763	0.937032	0.795932	1.10315
DTNB	Non-GB	Wald ratio	1	0.918399	0.990824	0.830625	1.18192
DUS2	All	Wald ratio	1	0.383676	1.05223	0.938342	1.17995
DUS2	GB	Wald ratio	1	0.705928	0.973381	0.846095	1.11982
DUS2	Non-GB	Wald ratio	1	0.0788386	1.14447	0.984569	1.33035
DUSP19	All	Wald ratio	1	0.51714	1.03177	0.9386	1.1342
DUSP19	GB	Wald ratio	1	0.286104	1.06533	0.948383	1.1967
DUSP19	Non-GB	Wald ratio	1	0.531186	0.961063	0.84872	1.08828
DUSP23	All	Wald ratio	1	0.633696	0.990527	0.952501	1.03007
DUSP23	GB	Wald ratio	1	0.407572	0.979994	0.934227	1.028
DUSP23	Non-GB	Wald ratio	1	0.794862	0.993156	0.943049	1.04593
DUSP3	All	Wald ratio	1	0.405384	0.944665	0.826117	1.08023
DUSP3	GB	Wald ratio	1	0.430867	0.935948	0.793817	1.10353
DUSP3	Non-GB	Wald ratio	1	0.869638	0.98532	0.825802	1.17565
DUT	All	Wald ratio	1	0.456424	0.944913	0.814007	1.09687
DUT	GB	Wald ratio	1	0.165314	0.878465	0.731517	1.05493
DUT	Non-GB	Wald ratio	1	0.987203	1.00161	0.822755	1.21935
DYNC1LI1	All	Wald ratio	1	0.481575	0.944416	0.805365	1.10747
DYNC1LI1	GB	Wald ratio	1	0.58591	0.947071	0.778771	1.15174
DYNC1LI1	Non-GB	Wald ratio	1	0.928745	1.00962	0.818486	1.24539
EARS2	All	Wald ratio	1	0.0733362	1.03618	0.996646	1.07727
EARS2	GB	Wald ratio	1	0.306016	1.02523	0.977465	1.07533
EARS2	Non-GB	Wald ratio	1	0.0507258	1.05204	0.999839	1.10697
ECH1	All	Wald ratio	1	0.610661	0.985311	0.930748	1.04307
ECH1	GB	Wald ratio	1	0.78516	1.00982	0.941298	1.08333
ECH1	Non-GB	Wald ratio	1	0.382163	0.967353	0.897958	1.04211
ECHDC1	All	Wald ratio	1	0.527894	0.960988	0.849289	1.08738
ECHDC1	GB	Wald ratio	1	0.505563	0.95	0.81685	1.10485
ECHDC1	Non-GB	Wald ratio	1	0.713348	0.969944	0.824204	1.14145
ECHS1	All	Wald ratio	1	0.446945	1.02587	0.960521	1.09566
ECHS1	GB	Wald ratio	1	0.340838	1.03998	0.959383	1.12735
ECHS1	Non-GB	Wald ratio	1	0.823825	1.01	0.925288	1.10247
ECI2	All	Wald ratio	1	0.0213477	1.05832	1.00845	1.11066
ECI2	GB	Wald ratio	1	0.0293425	1.06807	1.00664	1.13325
ECI2	Non-GB	Wald ratio	1	0.0828335	1.05745	0.992764	1.12634
EEF1AKMT1	All	Wald ratio	1	0.670275	1.01326	0.953631	1.07662
EEF1AKMT1	GB	Wald ratio	1	0.571754	1.02183	0.948129	1.10127
EEF1AKMT1	Non-GB	Wald ratio	1	0.998622	1.00007	0.923017	1.08356
EEFSEC	All	Wald ratio	1	0.860608	1.00576	0.94334	1.0723
EEFSEC	GB	Wald ratio	1	0.698765	0.984626	0.910313	1.065
EEFSEC	Non-GB	Wald ratio	1	0.34188	1.04186	0.957376	1.13381
EFEMP1	All	Inverse variance weighted	2	0.907574	1.00441	0.932457	1.08192
EFEMP1	GB	Inverse variance weighted	2	0.86798	1.00778	0.919726	1.10427
EFEMP1	Non-GB	Inverse variance weighted	2	0.771965	0.985683	0.894088	1.08666
EFHD1	All	Inverse variance weighted	2	0.84625	1.01323	0.887147	1.15724
EFHD1	GB	Inverse variance weighted	2	0.905478	0.988275	0.813445	1.20068
EFHD1	Non-GB	Inverse variance weighted	2	0.300492	1.09733	0.920405	1.30826
EFHD2	All	Wald ratio	1	0.778666	1.01891	0.894142	1.16108
EFHD2	GB	Wald ratio	1	0.682984	0.967219	0.824239	1.135
EFHD2	Non-GB	Wald ratio	1	0.347674	1.08582	0.914383	1.2894
EFL1	All	Wald ratio	1	0.251508	0.956596	0.886724	1.03197
EFL1	GB	Wald ratio	1	0.541724	0.971608	0.885751	1.06579
EFL1	Non-GB	Wald ratio	1	0.234401	0.941387	0.852178	1.03994
EFNA3	All	Wald ratio	1	0.971617	1.00253	0.872349	1.15213
EFNA3	GB	Wald ratio	1	0.878098	0.98675	0.832106	1.17013
EFNA3	Non-GB	Wald ratio	1	0.644915	1.0439	0.869565	1.25318
EFNB3	All	Wald ratio	1	0.000134194	1.33322	1.15025	1.54528
EFNB3	GB	Wald ratio	1	1.14467e-05	1.49762	1.25041	1.7937
EFNB3	Non-GB	Wald ratio	1	0.0666848	1.19843	0.98762	1.45423
EFR3A	All	Wald ratio	1	0.645252	0.978992	0.894378	1.07161
EFR3A	GB	Wald ratio	1	0.375059	1.05165	0.940905	1.17542
EFR3A	Non-GB	Wald ratio	1	0.0497622	0.887952	0.788555	0.999879
EGFR	All	Wald ratio	1	3.52363e-24	0.732057	0.689244	0.77753
EGFR	GB	Wald ratio	1	2.19208e-29	0.653663	0.607014	0.703898
EGFR	Non-GB	Wald ratio	1	3.82302e-07	0.809816	0.746488	0.878517
EHD1	All	Wald ratio	1	0.671489	1.03294	0.889253	1.19985
EHD1	GB	Wald ratio	1	0.963589	1.0042	0.838811	1.2022
EHD1	Non-GB	Wald ratio	1	0.36643	1.09299	0.901183	1.32563
EHD4	All	Wald ratio	1	0.0327028	0.888129	0.79651	0.990287
EHD4	GB	Wald ratio	1	0.146179	0.905665	0.792366	1.03516
EHD4	Non-GB	Wald ratio	1	0.0621857	0.872449	0.755894	1.00698
EI24	All	Wald ratio	1	0.163101	1.09222	0.964879	1.23637
EI24	GB	Wald ratio	1	0.443559	1.06024	0.912892	1.23137
EI24	Non-GB	Wald ratio	1	0.0224647	1.20361	1.02653	1.41125
EIF2AK4	All	Wald ratio	1	0.981011	0.999085	0.926527	1.07733
EIF2AK4	GB	Wald ratio	1	0.57633	1.02674	0.935962	1.12633
EIF2AK4	Non-GB	Wald ratio	1	0.54768	0.970168	0.878961	1.07084
EIF2B5	All	Wald ratio	1	0.173588	1.07952	0.966867	1.2053
EIF2B5	GB	Wald ratio	1	0.0268639	1.16497	1.01764	1.33364
EIF2B5	Non-GB	Wald ratio	1	0.938041	1.00577	0.870021	1.16269
ELAPOR1	All	Wald ratio	1	0.58325	0.971353	0.875553	1.07764
ELAPOR1	GB	Wald ratio	1	0.275478	0.931503	0.819973	1.0582
ELAPOR1	Non-GB	Wald ratio	1	0.844198	1.01376	0.884582	1.16181
ELMOD1	All	Wald ratio	1	0.572681	1.04302	0.90102	1.2074
ELMOD1	GB	Wald ratio	1	0.511626	0.942658	0.790251	1.12446
ELMOD1	Non-GB	Wald ratio	1	0.107455	1.16658	0.96703	1.40732
ELP1	All	Wald ratio	1	0.0214898	0.891855	0.808953	0.983254
ELP1	GB	Wald ratio	1	0.139693	0.913796	0.810761	1.02992
ELP1	Non-GB	Wald ratio	1	0.0661812	0.886624	0.779804	1.00808
ELP2	All	Wald ratio	1	0.525387	0.972779	0.893353	1.05927
ELP2	GB	Wald ratio	1	0.174067	0.93012	0.837862	1.03254
ELP2	Non-GB	Wald ratio	1	0.753563	1.01813	0.910114	1.13896
ELP3	All	Wald ratio	1	0.970411	0.997056	0.853195	1.16517
ELP3	GB	Wald ratio	1	0.572696	0.94654	0.782042	1.14564
ELP3	Non-GB	Wald ratio	1	0.775678	1.03015	0.839765	1.26371
EMB	All	Wald ratio	1	0.949898	1.00223	0.934973	1.07432
EMB	GB	Wald ratio	1	0.378049	0.962385	0.88374	1.04803
EMB	Non-GB	Wald ratio	1	0.262471	1.05373	0.96155	1.15476
EMC1	All	Wald ratio	1	0.574128	0.957288	0.822103	1.1147
EMC1	GB	Wald ratio	1	0.872459	0.984766	0.816463	1.18776
EMC1	Non-GB	Wald ratio	1	0.400465	0.91772	0.751246	1.12108
EMILIN2	All	Inverse variance weighted	2	0.331072	1.05844	0.943896	1.18689
EMILIN2	GB	Inverse variance weighted	2	0.786676	0.985073	0.883412	1.09843
EMILIN2	Non-GB	Inverse variance weighted	2	0.0202804	1.13339	1.01967	1.25979
EML1	All	Wald ratio	1	0.826805	1.01262	0.905011	1.13303
EML1	GB	Wald ratio	1	0.958002	1.00368	0.875572	1.15052
EML1	Non-GB	Wald ratio	1	0.947687	1.00498	0.866477	1.16561
EML2	All	Wald ratio	1	0.394461	0.960913	0.876656	1.05327
EML2	GB	Wald ratio	1	0.579448	0.968594	0.865225	1.08431
EML2	Non-GB	Wald ratio	1	0.219889	0.927396	0.822181	1.04608
EML4	All	Wald ratio	1	0.7216	1.02561	0.892444	1.17864
EML4	GB	Wald ratio	1	0.741931	1.02908	0.867669	1.22052
EML4	Non-GB	Wald ratio	1	0.969996	1.00353	0.835011	1.20607
EML6	All	Wald ratio	1	0.882614	1.01445	0.838497	1.22734
EML6	GB	Wald ratio	1	0.141288	1.19111	0.943522	1.50367
EML6	Non-GB	Wald ratio	1	0.198063	0.848154	0.660016	1.08992
ENDOD1	All	Wald ratio	1	0.322735	1.12825	0.888247	1.4331
ENDOD1	GB	Wald ratio	1	0.268531	1.17728	0.881702	1.57194
ENDOD1	Non-GB	Wald ratio	1	0.819105	1.03632	0.763321	1.40696
ENDOG	All	Wald ratio	1	0.66237	0.978644	0.888262	1.07822
ENDOG	GB	Wald ratio	1	0.958837	0.996964	0.888239	1.119
ENDOG	Non-GB	Wald ratio	1	0.618264	0.968077	0.852097	1.09984
ENO1	All	Wald ratio	1	0.218183	1.12391	0.933216	1.35356
ENO1	GB	Wald ratio	1	0.0473661	1.25969	1.00268	1.58257
ENO1	Non-GB	Wald ratio	1	0.940715	1.00929	0.791012	1.2878
ENPP4	All	Wald ratio	1	0.92629	0.996966	0.934817	1.06325
ENPP4	GB	Wald ratio	1	0.386721	0.965774	0.89254	1.04502
ENPP4	Non-GB	Wald ratio	1	0.366248	1.03975	0.955446	1.13149
ENPP6	All	Wald ratio	1	0.988213	1.00072	0.909907	1.10059
ENPP6	GB	Wald ratio	1	0.318159	0.942293	0.838498	1.05894
ENPP6	Non-GB	Wald ratio	1	0.558497	1.03812	0.915845	1.17671
ENTPD2	All	Wald ratio	1	0.283675	0.932149	0.819783	1.05992
ENTPD2	GB	Wald ratio	1	0.541654	0.952595	0.815029	1.11338
ENTPD2	Non-GB	Wald ratio	1	0.222547	0.900889	0.761791	1.06539
ENTPD3	All	Wald ratio	1	0.923933	1.00601	0.889542	1.13773
ENTPD3	GB	Wald ratio	1	0.873351	0.987833	0.849796	1.14829
ENTPD3	Non-GB	Wald ratio	1	0.966987	0.996592	0.84781	1.17148
EOGT	All	Wald ratio	1	0.110592	0.922916	0.836308	1.01849
EOGT	GB	Wald ratio	1	0.0826874	0.898464	0.796124	1.01396
EOGT	Non-GB	Wald ratio	1	0.272861	0.929855	0.816503	1.05894
EPB41	All	Wald ratio	1	0.619231	1.03735	0.897652	1.1988
EPB41	GB	Wald ratio	1	0.166359	0.88275	0.739833	1.05327
EPB41	Non-GB	Wald ratio	1	0.0445888	1.21598	1.00473	1.47164
EPB41L2	All	Wald ratio	1	0.957565	0.995362	0.838705	1.18128
EPB41L2	GB	Wald ratio	1	0.265083	1.1265	0.913589	1.38903
EPB41L2	Non-GB	Wald ratio	1	0.156803	0.849839	0.678452	1.06452
EPB41L3	All	Wald ratio	1	0.954243	1.00536	0.837652	1.20664
EPB41L3	GB	Wald ratio	1	0.869969	0.981516	0.785022	1.22719
EPB41L3	Non-GB	Wald ratio	1	0.762466	1.0378	0.815861	1.32012
EPDR1	All	Wald ratio	1	0.612109	0.964259	0.837714	1.10992
EPDR1	GB	Wald ratio	1	0.5975	1.04742	0.881929	1.24396
EPDR1	Non-GB	Wald ratio	1	0.197442	0.885317	0.735617	1.06548
EPHB2	All	Wald ratio	1	0.375465	0.958331	0.872243	1.05292
EPHB2	GB	Wald ratio	1	0.37777	0.949504	0.846234	1.06538
EPHB2	Non-GB	Wald ratio	1	0.734111	0.978709	0.864412	1.10812
EPHX1	All	Wald ratio	1	0.958049	1.00387	0.869253	1.15934
EPHX1	GB	Wald ratio	1	0.780068	0.975167	0.817374	1.16342
EPHX1	Non-GB	Wald ratio	1	0.957359	1.00518	0.831761	1.21475
EPHX2	All	Wald ratio	1	0.519844	0.982611	0.931495	1.03653
EPHX2	GB	Wald ratio	1	0.547777	0.98018	0.918241	1.0463
EPHX2	Non-GB	Wald ratio	1	0.567626	0.97976	0.913411	1.05093
EPM2A	All	Wald ratio	1	0.170559	0.92696	0.83167	1.03317
EPM2A	GB	Wald ratio	1	0.42349	0.947256	0.829544	1.08167
EPM2A	Non-GB	Wald ratio	1	0.314927	0.929321	0.805522	1.07215
EPN2	All	Wald ratio	1	0.0863507	1.19869	0.974439	1.47455
EPN2	GB	Wald ratio	1	0.0761476	1.259	0.976069	1.62395
EPN2	Non-GB	Wald ratio	1	0.582565	1.07912	0.822513	1.41579
EPRS1	All	Wald ratio	1	0.0707719	0.83292	0.683094	1.01561
EPRS1	GB	Wald ratio	1	0.0527806	0.786125	0.616207	1.0029
EPRS1	Non-GB	Wald ratio	1	0.248921	0.85701	0.659273	1.11406
EPS8L2	All	Wald ratio	1	0.720102	1.01635	0.93007	1.11064
EPS8L2	GB	Wald ratio	1	0.748988	1.01755	0.914673	1.132
EPS8L2	Non-GB	Wald ratio	1	0.664742	1.02551	0.915103	1.14923
ERAP1	All	Wald ratio	1	0.540052	0.98693	0.94626	1.02935
ERAP1	GB	Wald ratio	1	0.75802	1.00822	0.957069	1.0621
ERAP1	Non-GB	Wald ratio	1	0.0819733	0.95227	0.901209	1.00622
ERC1	All	Wald ratio	1	0.15628	1.10113	0.96382	1.25799
ERC1	GB	Wald ratio	1	0.488226	1.05924	0.900148	1.24646
ERC1	Non-GB	Wald ratio	1	0.35724	1.08558	0.91146	1.29297
ERC2	All	Wald ratio	1	0.325946	1.1806	0.847691	1.64424
ERC2	GB	Wald ratio	1	0.696925	0.922084	0.61303	1.38695
ERC2	Non-GB	Wald ratio	1	0.0515471	1.54287	0.997086	2.3874
ERGIC1	All	Wald ratio	1	0.159396	0.886504	0.749555	1.04847
ERGIC1	GB	Wald ratio	1	0.320906	0.900408	0.731939	1.10765
ERGIC1	Non-GB	Wald ratio	1	0.203417	0.86668	0.695181	1.08049
ERICH3	All	Wald ratio	1	0.517758	1.03855	0.926069	1.1647
ERICH3	GB	Wald ratio	1	0.84389	1.01425	0.88103	1.16761
ERICH3	Non-GB	Wald ratio	1	0.5582	1.04604	0.899719	1.21617
ERICH5	All	Wald ratio	1	0.537606	1.0326	0.932463	1.1435
ERICH5	GB	Wald ratio	1	0.369818	1.05898	0.934322	1.20026
ERICH5	Non-GB	Wald ratio	1	0.787684	0.9817	0.858227	1.12294
ERLIN1	All	Wald ratio	1	0.841984	1.00459	0.960341	1.05088
ERLIN1	GB	Wald ratio	1	0.385278	1.02484	0.969613	1.08322
ERLIN1	Non-GB	Wald ratio	1	0.557564	0.982433	0.92593	1.04238
ESD	All	Wald ratio	1	0.699477	0.988141	0.930066	1.04984
ESD	GB	Wald ratio	1	0.2948	0.961017	0.892121	1.03523
ESD	Non-GB	Wald ratio	1	0.554597	1.02443	0.945611	1.10982
ESYT2	All	Wald ratio	1	0.321315	1.05033	0.953189	1.15737
ESYT2	GB	Wald ratio	1	0.0492257	1.12775	1.00041	1.2713
ESYT2	Non-GB	Wald ratio	1	0.454815	0.953058	0.840161	1.08113
ETFA	All	Wald ratio	1	0.001249	0.885016	0.821741	0.953163
ETFA	GB	Wald ratio	1	0.961677	1.00223	0.915117	1.09764
ETFA	Non-GB	Wald ratio	1	3.97753e-09	0.745136	0.675591	0.821838
ETFDH	All	Wald ratio	1	0.0264483	0.859664	0.752207	0.982472
ETFDH	GB	Wald ratio	1	0.507708	0.946312	0.803754	1.11416
ETFDH	Non-GB	Wald ratio	1	0.014517	0.802643	0.672913	0.957382
ETFRF1	All	Wald ratio	1	0.179985	1.05868	0.97401	1.15071
ETFRF1	GB	Wald ratio	1	0.573394	1.0299	0.929515	1.14112
ETFRF1	Non-GB	Wald ratio	1	0.103672	1.0952	0.981581	1.22197
ETNPPL	All	Wald ratio	1	0.0148566	0.843714	0.735883	0.967346
ETNPPL	GB	Wald ratio	1	0.0032414	0.77646	0.656087	0.918918
ETNPPL	Non-GB	Wald ratio	1	0.394828	0.925056	0.773103	1.10688
EVI5L	All	Wald ratio	1	0.288226	1.09662	0.924978	1.30011
EVI5L	GB	Wald ratio	1	0.0527507	1.2286	0.997554	1.51316
EVI5L	Non-GB	Wald ratio	1	0.611408	1.0598	0.847071	1.32594
EXOC6	All	Wald ratio	1	0.201336	1.05996	0.969387	1.15899
EXOC6	GB	Wald ratio	1	0.693459	1.02237	0.915854	1.14128
EXOC6	Non-GB	Wald ratio	1	0.224526	1.07524	0.956453	1.20879
EXOG	All	Inverse variance weighted	2	0.249723	1.04221	0.971357	1.11824
EXOG	GB	Inverse variance weighted	2	0.498609	1.03027	0.945022	1.1232
EXOG	Non-GB	Inverse variance weighted	2	0.234075	1.05778	0.9643	1.16032
F13A1	All	Wald ratio	1	0.660824	1.03466	0.888584	1.20475
F13A1	GB	Wald ratio	1	0.686146	1.03944	0.861609	1.25398
F13A1	Non-GB	Wald ratio	1	0.935862	1.00823	0.825859	1.23086
FAAH	All	Wald ratio	1	0.929722	1.00233	0.951866	1.05546
FAAH	GB	Wald ratio	1	0.723202	1.01156	0.949207	1.07802
FAAH	Non-GB	Wald ratio	1	0.999981	0.999999	0.934477	1.07012
FABP1	All	Wald ratio	1	0.50772	0.980516	0.925057	1.0393
FABP1	GB	Wald ratio	1	0.789958	0.990324	0.921949	1.06377
FABP1	Non-GB	Wald ratio	1	0.414713	0.968902	0.89807	1.04532
FABP3	All	Wald ratio	1	0.944421	1.00403	0.896615	1.12432
FABP3	GB	Wald ratio	1	0.395559	0.941795	0.820113	1.08153
FABP3	Non-GB	Wald ratio	1	0.338181	1.07608	0.926141	1.25029
FABP6	All	Wald ratio	1	0.56822	0.96782	0.86498	1.08289
FABP6	GB	Wald ratio	1	0.847318	1.01369	0.882663	1.16417
FABP6	Non-GB	Wald ratio	1	0.276489	0.921322	0.794902	1.06785
FAF1	All	Wald ratio	1	0.6011	1.02756	0.927998	1.1378
FAF1	GB	Wald ratio	1	0.741455	0.979157	0.863991	1.10967
FAF1	Non-GB	Wald ratio	1	0.209044	1.0892	0.953255	1.24454
FAHD2B	All	Wald ratio	1	0.0571255	1.03972	0.99882	1.08228
FAHD2B	GB	Wald ratio	1	0.120973	1.03966	0.989786	1.09205
FAHD2B	Non-GB	Wald ratio	1	0.0867701	1.04695	0.993397	1.10339
FAIM	All	Wald ratio	1	0.000605464	1.14253	1.05875	1.23295
FAIM	GB	Wald ratio	1	0.000901743	1.16972	1.06631	1.28316
FAIM	Non-GB	Wald ratio	1	0.048625	1.10652	1.00061	1.22363
FAIM2	All	Wald ratio	1	0.822279	0.988536	0.893912	1.09318
FAIM2	GB	Wald ratio	1	0.893509	0.991579	0.876106	1.12227
FAIM2	Non-GB	Wald ratio	1	0.883123	0.990123	0.867397	1.13021
FAM107B	All	Wald ratio	1	0.156908	1.14289	0.949925	1.37506
FAM107B	GB	Wald ratio	1	0.361964	1.1077	0.88903	1.38014
FAM107B	Non-GB	Wald ratio	1	0.101646	1.22645	0.960514	1.56601
FAM114A2	All	Wald ratio	1	0.504854	1.02159	0.95943	1.08777
FAM114A2	GB	Wald ratio	1	0.16425	1.05626	0.977854	1.14096
FAM114A2	Non-GB	Wald ratio	1	0.928886	1.00376	0.924255	1.09011
FAM118B	All	Wald ratio	1	0.279336	0.929592	0.814414	1.06106
FAM118B	GB	Wald ratio	1	0.461516	0.942047	0.803635	1.1043
FAM118B	Non-GB	Wald ratio	1	0.55023	0.94933	0.800437	1.12592
FAM120B	All	Wald ratio	1	0.35825	0.9643	0.892339	1.04206
FAM120B	GB	Wald ratio	1	0.109594	0.925339	0.841434	1.01761
FAM120B	Non-GB	Wald ratio	1	0.856011	0.99057	0.894208	1.09732
FAM136A	All	Wald ratio	1	0.999616	1.00003	0.876895	1.14046
FAM136A	GB	Wald ratio	1	0.939946	1.00622	0.856403	1.18224
FAM136A	Non-GB	Wald ratio	1	0.804249	1.02209	0.859922	1.21483
FAM151B	All	Wald ratio	1	0.0352294	1.09486	1.00629	1.19122
FAM151B	GB	Wald ratio	1	0.0752746	1.09857	0.990469	1.21846
FAM151B	Non-GB	Wald ratio	1	0.167823	1.08167	0.967485	1.20932
FAM162B	All	Wald ratio	1	0.767451	1.01082	0.94124	1.08554
FAM162B	GB	Wald ratio	1	0.238282	1.05417	0.965681	1.15076
FAM162B	Non-GB	Wald ratio	1	0.553015	0.97204	0.885105	1.06751
FAM171A1	All	Wald ratio	1	0.00734825	0.928079	0.878788	0.980135
FAM171A1	GB	Wald ratio	1	0.010168	0.915729	0.856268	0.97932
FAM171A1	Non-GB	Wald ratio	1	0.0963334	0.940697	0.875297	1.01098
FAM171A2	All	Wald ratio	1	0.90494	1.0074	0.892551	1.13703
FAM171A2	GB	Wald ratio	1	0.30191	1.08198	0.931648	1.25656
FAM171A2	Non-GB	Wald ratio	1	0.173837	0.896197	0.765258	1.04954
FAM177A1	All	Wald ratio	1	0.712488	0.963604	0.791156	1.17364
[truncated: 3,994 more rows]

## Sheet: S4
Tissue	Gene	Subtype	SNP1	SNP2	H0	H1	H2	H3	H4
[truncated: 416 more rows]

[truncated: 19 more sheets: S5, S6, S7, S8, S9, S10, S11, S12, S13, S14, S15, S16, S17, S18, S19, S20, S21, S22, S23]
